# Supplementary material for: The Gene Desert Mammary Carcinoma Susceptibility Locus Mcs1a Regulates Nr2f1 Modifying Mammary Epithelial Cell Differentiation and Proliferation
Source: PLoS Genet. 2013 Jun 13;9(6):e1003549. doi: 10.1371/journal.pgen.1003549 (PMC3681674; doi:10.1371/journal.pgen.1003549)
Supplement: Table S1 — Markers with asterisk designed for negative strand. Markers in bold used to define congenic lines in Figure 1. Markers in grey shading defining the current Mcs1a critical interval boundaries. gUwm, g2Uwm, bUwm are microsatelite markers. rf are SNP markers, discovered by resequencing rat-fugu (rf) conserved elements in the Mcs1a locus; variants are listed in Table S3. (XLSX) [file pgen.1003549.s005.xlsx]

## Sheet: all rat markers
Table S1:	List of rat markers used to define the Mcs1a critical interval
Marker ID	Forward primer	Reverse primer	UCSC 2004				PCR		UCSC 2012				PCR
	seq	seq	start F	end F	start R	end R	bp		start F	end F	start R	end R	bp
g2Uwm76-6	CAGGCCTATAATTTCAGTCG	GACAGCTTCAGACACCAACT	5748598	5748617	5748878	5748897	299		5536410	5536429	5536690	5536709	299
g2Uwm76-7	CAGAACCAGTTCAGGAAGAG	ATCTTGATGGGAGAAATGTG	5754195	5754214	5754425	5754444	249		5542007	5542026	5542237	5542256	249
g2Uwm76-8	GTCAGGTCTGCTCTAAGTGG	AAATGAGGCCTAACTTTGAA	5756715	5756734	5756926	5756945	230		5544527	5544546	5544738	5544757	230
g2Uwm76-10	CTAGCTTGGCCTGTCTTAAA	ATCTAACCAGCTGAAAGCAA	5760977	5760996	5761162	5761181	204		5548789	5548808	5548974	5548993	204
g2Uwm76-11	CTCTGTCAGGAAACTCATCC	TCATCTAGCTGCTGTGTGTG	5770927	5770946	5771130	5771149	222		5558739	5558758	5558942	5558961	222
g2Uwm76-12	TTTCTTGCTTCTTCTGCTTC	CCCCTCAGTATTCTTATCGTT	no match	no match	5795131	5795151			5563981	5564000	5564179	5564199	218
g2Uwm76-19	TGAGTACTGGGAATTGAACC	ACTATAGCTCAAATTGGCAGA	5847617	5847636	5847818	5847838	221		5612217	5612236	5612418	5612438	221
bUwm29-1	ACAAAAAGACAAAGTGAACCA	TGCTGACTGAGATGAAACAG	5952343	5952363	5952531	5952550	207		5745852	5745872	5746040	5746059	207
gUwm46-4	CCATCAATAGGAATAAGTTATGAG	AAATGTGGCTGGTGAGATAC	6438793	6438816	6439021	6439040	247		6221546	6221569	6221774	6221793	247
bUwm16-1	AGCAGTCTGCATTTGAATCT	CACATCCAGAAAAACAGCTA	6446486	6446505	6446734	6446753	267		6229239	6229258	6229487	6229506	267
bUwm16-4*	ACCTGCGCATAAAAATCATA	AGAGGGAAGATAGGAACAGC	6465853	6465872	6465665	6465684	169		6244530	6244549	6244342	6244361	169
bUwm16-6*	ATGTTGAGAGGCGTTATTGT	AACTCCAACCCAAGGTAGAT	6482339	6482358	6482183	6482202	137		6253759	6253778	6253603	6253622	137
bUwm16-5*	GGAGTCTAACTTCTGCACTGA	TTTACAAAAGGATAGCTAACACC	6508448	6508468	6508187	6508209	239		6278786	6278806	6278525	6278547	239
bUwm16-9*	AAGAAACAATGGACCAAGTG	GACATAATTTCTGCCTGCTC	6572583	6572602	6572381	6572400	183		no match	no match	6342095	6342114
rf3	GTTTATAATTCTGGCCGCTTC	TGTGTTCCATATAGTGCAGAGG	6622478	6622498	6622704	6622725	247		6391045	6391045	6391251	6391272	227
bUwm18-1*	CTTTTGTTGTTTCCCAATTC	ATACTTGAGCAAAGGCATGT	no match	no match	6714600	6714619			6465329	6465348	6465146	6465165	164
bUwm18-2*	TTCATTATCAGAGGTTTGTTCA	GACCAGAAATGGTGGTCTTA	6743440	6743461	6743227	6743246	194		6493988	6494009	6493775	6493794	194
rf4	AAAAGGGCTGTTCAGGATATTT	AGCTCCCTTACGAATGTACTCA	6759537	6759558	6759813	6759834	297		6510085	6510106	6510361	6510382	297
rf5	CCCTGAAAGATTTTCTCATCAA	GAACTATTCAGTTAGGTCCCACA	6779743	6779764	6780360	6780382	639		6530291	6530312	6530908	6530930	639
bUwm18-4*	GCTCCTATAATGGATGTAGCC	CAAACTGTAGATGGGCCTAA	6814504	6814524	6814298	6814317	187		6565531	6565551	6565325	6565344	187
rf6	GATCCACTCCATTGTCTCTGTT	TGCGTAAAGCTAACCTTCAGTT	6833573	6833594	6833909	6833930	357		6582715	6582736	6583051	6583072	357
rf7	AACATTGTTTGTCTTCCCTTGT	ATTTTCAGGATGAAATGAATGC	6871957	6871978	6872495	6872516	559		6621099	6621120	6621637	6621658	559
bUwm19-7*	GCATGCATTACACTGTGAGT	TCAAACCAACTAGGCCTTTA	7030355	7030374	7030163	7030182	173		6960073	6960092	6959881	6959900	173
gUwm51-2	ACCAGAACCCAAATTCAATC	ACAATGTTGCCTGTATGTCA	7035488	7035507	7035699	7035718	230		6965961	6965980	6966172	6966191	230
gUwm51-3	TCCACATACATCCCTTTGAT	ACCATTGTGACTCCAGTTTC	7048920	7048939	7049121	7049140	220		6979392	6979411	6979593	6979612	220
gUwm51-9	AATGTTCACAGATCTATTTCATTG	AACATTTCAAAGCTTATTTGGT	7121911	7121934	7122014	7122035	124		7049401	7049424	7049504	7049525	124
bUwm20-3*	TATTGCAGATGAAACCTGCT	TTCCTCCATCGAAAAGACTA	7343691	7343710	7343507	7343526	165		6858575	6858594	6858759	6858778	203
Marker ID* =	Markers with asterisk designed for negative strand
Marker ID =	Markers in bold used to define congenic lines in Fig. 1
Marker ID =	Markers in grey shading defining the current Mcs1a critical interval boundaries
gUwm, g2Uwm, bUwm are microsatelite markers
rf are SNP markers, discovered by resequencing rat-fugu (rf) conserved elements in the Mcs1a locus; variants are listed in Supplementary Table 3.
