# Supplementary material for: The Gene Desert Mammary Carcinoma Susceptibility Locus Mcs1a Regulates Nr2f1 Modifying Mammary Epithelial Cell Differentiation and Proliferation
Source: PLoS Genet. 2013 Jun 13;9(6):e1003549. doi: 10.1371/journal.pgen.1003549 (PMC3681674; doi:10.1371/journal.pgen.1003549)
Supplement: Table S2 — Positions are in basepairs on rat chromosome 2 (UCSC version 3.4/rn4). (XLSX) [file pgen.1003549.s006.xlsx]

## Sheet: Sheet1
Table S2:	List of 3C primers
Primer_ID	Sequence	Start	End	Distance from fixed (in Kb)
Fixed_Nr2f1_promoter	TGGTCTCTTTCACATTTCCAATTT	5801514	5801537	0
Mcs1a_1	TTAGTAGCTCAAATATGCCTTTGG	6486901	6486924	685.364
Mcs1a_2	GGCTCTACAGCCATGAGAGTTT	6514966	6514987	713.429
Mcs1a_3	CAAAATAAGCAACACTCAAAATGC	6519546	6519569	718.009
Mcs1a_4	GCCAGAGTTACCACGAGTATCC	6531571	6531592	730.034
Mcs1a_5	ATGTGGACTTTGCAGACACATC	6532779	6532800	731.242
Mcs1a_6	TGGCTAAATGTTTGGTATTTGTG	6559959	6559981	758.422
Mcs1a_7	CCTGTGGACAAATGTCTCTGTG	6589623	6589644	788.086
Mcs1a_8	CCTTCTGATCATGGAGCAATTA	6592625	6592646	791.088
Mcs1a_9	AAAACAAAGGCATGAGAAATCC	6594316	6594337	792.779
Mcs1a_10	AGCCCACAAGGACTTGTAAAGA	6619583	6619604	818.046
Mcs1a_11	TCACAGATGTCAAAGGCTTGTT	6623672	6623693	822.135
Mcs1a_12	GACCATGGTTTATTATGGCAGA	6626711	6626732	825.174
Mcs1a_13	AGTCCTTGAATGTCCCCTTCTT	6627920	6627941	826.383
Mcs1a_14	ATATCTCCTTCCCATCCATGCT	6630376	6630397	828.839
Mcs1a_15	CTGTGAAACTCAGCCCCTAATA	6637149	6637170	835.612
Mcs1a_16	GAAGCATTCAGTCATTGAGATACATCC	6674477	6674503	872.94
Mcs1a_17	CAAATACATATTGAACTGTTACCAC	6674709	6674733	873.172
Mcs1a_18	TCAGACCTTCCTCTCCAGATCATA	6753229	6753252	951.692
Positions are in basepairs on rat chromosome 2 (UCSC version 3.4/rn4)
