# Supplementary material for: The Gene Desert Mammary Carcinoma Susceptibility Locus Mcs1a Regulates Nr2f1 Modifying Mammary Epithelial Cell Differentiation and Proliferation
Source: PLoS Genet. 2013 Jun 13;9(6):e1003549. doi: 10.1371/journal.pgen.1003549 (PMC3681674; doi:10.1371/journal.pgen.1003549)
Supplement: Table S3 — Positions are in basepairs on rat chromosome 2 (UCSC version 3.4/rn4). For all variants, the WF allele matches the genome sequence (from the Brown Norway inbred rat strain). All variants have been submitted to dbSNP (accession number pending). (XLSX) [file pgen.1003549.s007.xlsx]

## Sheet: Sheet1
Table S3:	List of primers and 17 variants polymorphic between the WF and Cop inbred strains
PRIMERS
Fragment	PrimerF_seq	PrimerR_seq	PrimerF_position	PrimerR_position	# Variants	Variant class
Fragment 1	GAGCACAATGGTTACTTAAAGGAAAG	TTTAAATGCTGCAGTATGTGCTTG	6619518	6619900	1	SNP
Fragment 2	GCTTCTGTTCCATTTACAGAATGA	CAAGTGAACACTTTGAGCTCTTTTC	6619839	6620225	0
Fragment 3	TTGATTCCTCTGCTTTGTTTTGAT	CCTATGATTTGGTTTTATCCACAAG	6620112	6620511	2	SNP, SNP
Fragment 4	CGTGGTTACTCCCTTACTTTATCA	GGAAAATGTTAAAAGAGTGGAACTT	6620415	6620814	0	none
Fragment 5	CCCATGCAGTTTCAATCTATTGTC	CAAAACAATTGGAAAAATGTAGCA	6620682	6621142	0	none
Fragment 6	TTTTTAACCTCCAGCTTTGTTAGAA	TAGGTCAAGACCTTTGAACCTCAG	6621029	6621528	1	Indel
Fragment 7	CTGAGAGGAAAAGTGAGAAGGAAA	AGCTGTCATTTATTTTCACATACCTAA	6621371	6621757	0	none
Fragment 8	AGGCTGAGAAAGAGACGAGAACAC	TGCTGTTCAACACTGTTCTTACAA	6621677	6622074	0	none
Fragment 9	CATTCTAACATAGAAAATGATCAAAGG	AACCTTGTTTTCTTACTGAGTACTGG	6621980	6622359	0	none
Fragment 10	TCACACCTCCCAGTCTCATATAAA	TGGAAGAACTTCCTCTCCCTAGTT	6622885	6623273	0	none
Fragment 11	AACATCCTCTGACAGTTCCTCAAC	TTCCAACAGTTGCTTCACTTTAGG	6623161	6623629	0	none
Fragment 12	CTACTGAGTTGGACAGCAGGAAAT	CAAACACATAGGCAATTTTAGCTTTT	6623524	6623894	0	none
Fragment 13	CCAAGAGTAAAACAGCAGAACACA	AATTGGGATCCTATCCCTAAATATAA	6623839	6624192	0	none
Fragment 14	GGGATAGGATCCCAATTAATCA	CCATGCACATGGCAAGTTAC	6624176	6624731	0	none
Fragment 15	ATCCATGCTCCTTCAGCAAC	GGTTCACAAAACGTAGCCAAT	6624687	6625177	1	SNP
Fragment 16	GCTGATTGGCTACGTTTTGTG	AAGGCTCTGGTGTTAAATATATGG	6625153	6625651	3	SNP, SNP, Indel
Fragment 17	ACGCATTTCTTCAATTCCTATGAG	GGCCTGAGTAGGCTTTGTATTGTA	6625522	6626202	0	none
Fragment 18	TAAAACAAAGGAGATTGCGGTTT	TTCCTTGAAATGATGTTTCTCACA	6626130	6626795	0	none
Fragment 19	TTTAAAAACTGGGTCATGAGTTTG	AACATCCTAGCAGAAGGAGCAGTA	6626739	6627741	3	SNP, SNP, SNP
Fragment 20	CTGGTTGCCTTTAGGATTACGATA	AGAACAATTGCAGTTGCTGTAAAA	6627605	6628306	1	SNP
Fragment 21	AATGTATGCCGCAGTTGACTTATT	CAGTGCTTTCAGAATTGTAAGTGATT	6628205	6628904	0	none
Fragment 22	AAGACTTCCAGTGTTTGACTAAGC	ACTACTCACTGCCCTTTGCTTG	6628836	6629510	1	Indel
Fragment 23	ACAAACTCTCTTGGCTAGTGTTGG	TCTGAGGCTCTGATTGTTGTCATA	6629437	6630091	1	Indel
Fragment 24	TCATAGTCACAGAGGATGACAGAAA	TGTCATGAAATCCTATAATAAATTGCT	6630041	6631014	1	Indel
Fragment 25	AAAGCATATTAAAGGGATTACTGCAT	GTGAACAGTTCCCAGAAATGAAAA	6631217	6631891	1	Indel
Fragment 26	TGTTTGCTTTGCTTCTTACATGC	AACATCAACTGGCAAGACATGATA	6631817	6632838	1	SNP
VARIANTS
Variant	Variant_seq (WF allele / COP allele)		Mutation_position (start)	Variant class	Conserved TFBS	Fragment
1	TTCATTATTTCAAGTTTATC A/G TATTGTTGGCCCAGTGTCCTTTTCATGGGAATCATGTA		6620027	SNP	no	Fragment 1
2	TGTTTTAATGATATCTTTTAGGGATTATTTTATCTAATAAAGTAAAATAAGC G/A AAATAAAAGTCATGC		6620300	SNP	no	Fragment 3
3	GTCATGCTCATTTGAAAGCATGTAAAGTGTTATTATCT C/G GCAGTATGAACCTGTCTC		6620347	SNP	no	Fragment 3
4	GTCAAGCTCTG AGGTTCAAAGGTCT/- TGACCTAAGGAGTCCTGGAATCAGACAGTGTAAGC		6621507	Indel	V$Coup_01	Fragment 6
5	GAGTAACTTGCCATGTGCATGGTTATCATGCACAGTCCTTTTTCTTCAC C/T AGTTTTGAT		6624759	SNP	no	Fragment 15
6	AACAACCCTACAGCTGCTGTCATACATGTTA C/T CATATATAATGTTTATTT		6625401	SNP	no	Fragment 16
7	ATTGAAGGTTATGTGATCTCTA G/A GATTCAGTATAGGTAGCCTAAT		6625311	SNP	no	Fragment 16
8	ATATCACTAATTCACACACACACACA -/CA TACACACACATTATATTTCCTTCCATATATTTAACACCAGAG		6625605	Indel	no	Fragment 16
9	ACATTATTACACTGTAGGATTATCAA T/C CAAAAAATTTAAATTATATTT		6626850	SNP	no	Fragment 19
10	TCCACTGGAAACAACATTAAATCTGATACCTATTAAGTAA G/T AAAAATACAAGGAGACTCATGAAATTATAACATATTAAAAGTTAGATTA		6627551	SNP	no	Fragment 19
11	TGACTTTAGATAGAGCCAAATTTATC G/A TAATCCTAAAGGCAACCAG		6627623	SNP	no	Fragment 19
12	AATCCTTCAGGCAGTGACAAAGAAGGGGACATTCAAGGACTC G/A TTCAGGGCAGAAAAGGTTTAAGGGATCATCAGCTTCCACTTGTCTCTC		6627917	SNP	no	Fragment 20
13	TTGAAAACATAAATTATATTATCTTTGCTTTTAAAAATTATATATATATATATAT ATATATATAT/- TTGTGTGTGTTTGCAAAGTCTTGTAGGTATTTAAT		6629136	Indel	no	Fragment 22
14	CACAACCTCTATGAACAGAATAAATAA T/- TTTTTTTCTTTTTTGCAAAAGCA		6629985	Indel	no	Fragment 23
15	AAAATCTAACACATGTAAAATAAA G/C TTAATTTACTTCTATCAATATTTGTACAAAATAAA		6630735	Indel	no	Fragment 24
16	TGGGGATTCTAGATGCCGAAT -/ATATATAACC ATATATAACTTGACACTAA		6631484	Indel	no	Fragment 25
17	AAGAAGCTGAAATTCATCTACTGAAGAACCTATAG A/G ATGATACCTATCATTGTAGCTGTG		6632135	SNP	no	Fragment 26
Positions are in basepairs on rat chromosome 2 (UCSC version 3.4/rn4)
For all variants, the WF allele matches the genome sequence (from the Brown Norway inbred rat strain)
All variants have been submitted to dbSNP (accession number pending)
