# Supplementary material for: The Gene Desert Mammary Carcinoma Susceptibility Locus Mcs1a Regulates Nr2f1 Modifying Mammary Epithelial Cell Differentiation and Proliferation
Source: PLoS Genet. 2013 Jun 13;9(6):e1003549. doi: 10.1371/journal.pgen.1003549 (PMC3681674; doi:10.1371/journal.pgen.1003549)
Supplement: Table S4 — Listed are 1,531 genes with a unadjusted P-value of <0.05, sorted by P-value starting with the 412 genes with 1-1-1 mouse-rat-human orthologs. LogFC = log of the Fold Change between the WT and MD samples. The WT.1-4 and MD.1-4 columns contain the RSEM output .nu values. (XLSX) [file pgen.1003549.s008.xlsx]

## Sheet: Sheet1
Table S4:	List of differentially expressed genes in mammary gland samples from wild type (WT) versus megadeletion (MD) mice
ENSMUSG (mouse, n=1,531)	ENSRNOG (rat, n=707)	Affy U133a (human, n=412)	gene name	logFC	p.value	p.adjust	WT.1	WT.2	WT.3	WT.4	MD.1	MD.2	MD.3	MD.4
ENSMUSG00000069171	ENSRNOG00000014795	209505_at	nr2f1	2.20165	1.57e-12	3.84e-09	99	59	77	84	16	27	20	13
ENSMUSG00000068697	ENSRNOG00000040122	219509_at	myoz1	-6.66983	1.02e-10	1.47e-07	0	1	0	1	213	2	1	2
ENSMUSG00000016349	ENSRNOG00000012477	204540_at	eef1a2	-5.76038	1.35e-10	1.84e-07	2	1	0	3	335	5	3	3
ENSMUSG00000005716	ENSRNOG00000006471	205336_at	pvalb	-7.38293	5.11e-10	5.45e-07	1	3	0	0	727	0	0	4
ENSMUSG00000038357	ENSRNOG00000020733	210244_at	camp	5.56885	5.57e-09	3.79e-06	0	2	32	10	1	0	0	0
ENSMUSG00000019787	ENSRNOG00000012609	222287_at	trdn	-5.36548	5.95e-09	3.94e-06	0	0	1	0	33	2	7	3
ENSMUSG00000001095	ENSRNOG00000010337	207567_at	slc13a2	2.09812	7.37e-09	4.63e-06	33	25	64	47	18	10	11	4
ENSMUSG00000024471	ENSRNOG00000011770	219728_at	myot	-6.45853	8.24e-09	4.93e-06	1	0	0	0	94	0	0	0
ENSMUSG00000061723	ENSRNOG00000020332	205693_at	tnnt3	-4.48551	1.16e-08	6.59e-06	22	18	13	32	1961	20	22	22
ENSMUSG00000078521	ENSRNOG00000022030	220011_at	2610002d18rik	-3.67197	1.48e-08	8.25e-06	0	1	3	2	1	6	13	62
ENSMUSG00000030996	ENSRNOG00000020251	207919_at	art1	-29.3995	1.52e-08	8.26e-06	0	0	0	0	49	0	0	0
ENSMUSG00000030669	ENSRNOG00000011130	217495_x_at	calca	-5.39462	1.71e-08	9.13e-06	23	7	5	6	8	7	4	1787
ENSMUSG00000031972	ENSRNOG00000017786	203872_at	acta1	-4.39	2.28e-08	1.09e-05	59	29	29	73	4076	36	61	41
ENSMUSG00000032327	ENSRNOG00000008312	221701_s_at	stra6	-2.2851	2.84e-08	1.3e-05	40	26	20	33	31	128	121	347
ENSMUSG00000055694	ENSRNOG00000020142	206397_x_at	gdf1	-29.2079	3.41e-08	1.44e-05	0	0	0	0	0	0	48	0
ENSMUSG00000013936	ENSRNOG00000030848	209742_s_at	myl2	-3.82382	4.09e-08	1.65e-05	1	1	1	3	80	2	4	5
ENSMUSG00000022033	ENSRNOG00000015308	219148_at	pbk	-3.03413	4.94e-08	1.92e-05	19	22	17	15	15	42	67	516
ENSMUSG00000031097	ENSRNOG00000020276	206393_at	tnni2	-3.79455	6.81e-08	2.57e-05	16	20	8	27	987	12	21	36
ENSMUSG00000038670	ENSRNOG00000019627	206394_at	mybpc2	-3.62548	8.57e-08	3e-05	6	11	15	20	631	10	20	20
ENSMUSG00000027596	ENSRNOG00000017701	214498_at	a	-4.07322	1.19e-07	3.93e-05	1	1	0	0	7	11	9	10
ENSMUSG00000056071	ENSRNOG00000011483	203535_at	s100a9	2.1974	1.23e-07	4.01e-05	13	21	104	44	8	8	14	13
ENSMUSG00000017300	ENSRNOG00000015155	205388_at	tnnc2	-4.70013	1.43e-07	4.5e-05	16	16	5	24	1672	5	6	12
ENSMUSG00000040752	ENSRNOG00000025757	204737_s_at	myh6	-3.943	1.59e-07	4.93e-05	1	2	2	0	73	3	3	4
ENSMUSG00000035683	ENSRNOG00000013598	204825_at	melk	-2.64044	1.66e-07	5.03e-05	13	20	21	25	23	37	63	401
ENSMUSG00000030592	ENSRNOG00000020557	205485_at	ryr1	-2.60384	2.48e-07	7.14e-05	20	27	24	39	562	46	38	69
ENSMUSG00000053093	ENSRNOG00000016983	216265_x_at	myh7	-4.45904	4.52e-07	0.000122276	3	4	0	10	390	2	2	3
ENSMUSG00000032549	ENSRNOG00000009198	210127_at	rab6b	-1.69364	6.15e-07	0.000158745	74	50	66	39	349	196	208	64
ENSMUSG00000051747	ENSRNOG00000022637	208195_at	ttn	-3.28181	7.11e-07	0.000177691	13	22	18	22	715	5	29	35
ENSMUSG00000030399	ENSRNOG00000016837	204810_s_at	ckm	-4.98745	7.2e-07	0.000178341	16	22	2	38	2622	3	1	16
ENSMUSG00000026950	ENSRNOG00000006783	205054_at	neb	-2.57165	9.89e-07	0.000235273	25	10	12	18	334	25	30	25
ENSMUSG00000028972	ENSRNOG00000021355	206873_at	car6	2.47802	1.01e-06	0.000239068	5	3	38	38	6	6	1	3
ENSMUSG00000027469	ENSRNOG00000008165	210052_s_at	tpx2	-2.16432	1.08e-06	0.000248763	52	71	54	76	62	127	180	849
ENSMUSG00000024598	ENSRNOG00000043219	215717_s_at	fbn2	-1.92654	1.3e-06	0.000290206	18	36	31	55	38	112	109	314
ENSMUSG00000031461	ENSRNOG00000011754	205826_at	myom2	-3.02434	1.34e-06	0.000295898	10	7	3	4	185	13	6	7
ENSMUSG00000020897	ENSRNOG00000005659	209464_at	aurkb	-2.30307	1.74e-06	0.000371418	16	27	31	50	26	60	91	472
ENSMUSG00000030470	ENSRNOG00000014327	205553_s_at	csrp3	-4.21982	3.32e-06	0.000639844	1	0	0	1	40	0	0	0
ENSMUSG00000040432	ENSRNOG00000020382	220130_x_at	ltb4r2	-1.95213	3.67e-06	0.00069227	6	8	9	6	11	22	24	65
ENSMUSG00000040694	ENSRNOG00000012303	206160_at	apobec2	-3.32434	3.73e-06	0.000697239	2	2	3	8	149	1	4	5
ENSMUSG00000020914	ENSRNOG00000032404	201292_at	top2a	-2.13848	4.1e-06	0.000755623	146	216	158	188	133	318	474	2430
ENSMUSG00000038567	ENSRNOG00000013062	206504_at	cyp24a1	1.93352	4.22e-06	0.000772659	20	13	19	47	11	11	4	2
ENSMUSG00000025582	ENSRNOG00000003741	204684_at	nptx1	-2.28532	4.42e-06	0.000802982	12	46	20	15	17	108	41	327
ENSMUSG00000039748	ENSRNOG00000003876	204603_at	exo1	-2.58982	4.62e-06	0.000817204	7	10	7	12	5	15	19	191
ENSMUSG00000029304	ENSRNOG00000043451	209875_s_at	spp1	1.50893	5.54e-06	0.000957027	3959	6356	2456	2147	1612	1941	1691	703
ENSMUSG00000054146	ENSRNOG00000014099	204734_at	krt15	-1.62848	5.83e-06	0.000987217	118	109	146	153	141	244	478	907
ENSMUSG00000030672	ENSRNOG00000017645	205163_at	mylpf	-2.83992	5.94e-06	0.000987217	12	29	40	40	833	22	26	40
ENSMUSG00000029414	ENSRNOG00000033658	206316_s_at	kntc1	-2.36918	5.95e-06	0.000987217	16	25	13	16	6	38	53	294
ENSMUSG00000003779	ENSRNOG00000024428	218755_at	kif20a	-1.99572	6.98e-06	0.001133	32	43	62	64	51	83	122	596
ENSMUSG00000022385	ENSRNOG00000016148	204315_s_at	gtse1	-2.10918	7.57e-06	0.00120508	9	16	21	18	17	27	35	215
ENSMUSG00000028678	ENSRNOG00000019100	209408_at	kif2c	-1.87154	7.64e-06	0.0012074	24	26	34	28	29	46	80	286
ENSMUSG00000056054	ENSRNOG00000011557	202917_s_at	s100a8	2.01877	7.81e-06	0.00122682	8	16	57	24	7	1	6	14
ENSMUSG00000033196	ENSRNOG00000002987	204631_at	myh2	-2.95068	8.13e-06	0.00126969	21	26	18	17	643	12	16	14
ENSMUSG00000064179	ENSRNOG00000028041	213201_s_at	tnnt1	-2.48467	8.56e-06	0.00131874	11	6	8	11	182	11	9	13
ENSMUSG00000038379	ENSRNOG00000029055	204822_at	ttk	-2.09713	8.89e-06	0.00133746	15	9	17	18	12	23	44	190
ENSMUSG00000026605	ENSRNOG00000003388	207828_s_at	cenpf	-1.96937	9.61e-06	0.00143597	36	42	48	62	47	62	124	553
ENSMUSG00000030873	ENSRNOG00000030981	205464_at	scnn1b	1.39231	9.83e-06	0.00145132	315	539	601	757	313	293	235	82
ENSMUSG00000039672	ENSRNOG00000029811	221095_s_at	kcne2	2.49344	1.01e-05	0.00148436	1	63	6	106	6	18	5	5
ENSMUSG00000026147	ENSRNOG00000012920	222008_at	col9a1	1.25629	1.06e-05	0.00155248	168	367	377	354	134	182	130	134
ENSMUSG00000012443	ENSRNOG00000016715	204444_at	kif11	-2.11647	1.21e-05	0.00171973	39	63	36	40	37	66	111	621
ENSMUSG00000022991	ENSRNOG00000010811	207816_at	lalba	2.00889	1.29e-05	0.00181177	671	2001	989	902	628	462	128	32
ENSMUSG00000040084	ENSRNOG00000007906	203755_at	bub1b	-1.95812	1.37e-05	0.00189785	56	71	60	87	69	99	161	810
ENSMUSG00000031004	ENSRNOG00000028137	212020_s_at	mki67	-1.9889	1.69e-05	0.00225143	108	158	169	171	92	254	403	1828
ENSMUSG00000041431	ENSRNOG00000018635	214710_s_at	ccnb1	-2.08206	1.76e-05	0.00233307	30	34	40	45	24	56	81	509
ENSMUSG00000020061	ENSRNOG00000005543	214087_s_at	mybpc1	-2.40365	1.78e-05	0.00234447	24	21	18	22	417	18	26	23
ENSMUSG00000042489	ENSRNOG00000011332	219621_at	clspn	-1.82441	2e-05	0.00257774	43	49	50	36	40	77	109	454
ENSMUSG00000051378	ENSRNOG00000021713	222039_at	kif18b	-1.94163	2.05e-05	0.00262835	15	24	21	25	27	28	47	248
ENSMUSG00000031629	ENSRNOG00000022261	218883_s_at	mlf1ip	-1.97243	2.09e-05	0.00265482	11	14	11	10	10	17	37	132
ENSMUSG00000020493	ENSRNOG00000006198	219392_x_at	prr11	-1.80563	2.21e-05	0.00278906	18	29	27	22	21	47	62	233
ENSMUSG00000020475	ENSRNOG00000013532	205736_at	pgam2	-2.1724	2.3e-05	0.00289444	10	15	19	22	253	22	32	13
ENSMUSG00000027715	ENSRNOG00000015423	203418_at	ccna2	-1.92316	2.45e-05	0.00304139	75	103	74	95	67	128	191	1028
ENSMUSG00000028718	ENSRNOG00000007858	205339_at	stil	-2.01415	2.5e-05	0.0030628	9	11	11	7	8	17	21	119
ENSMUSG00000046179	ENSRNOG00000022537	219990_at	e2f8	-1.91316	2.76e-05	0.00333125	12	28	25	40	19	58	58	287
ENSMUSG00000032221	ENSRNOG00000006009	219703_at	mns1	-2.17613	2.81e-05	0.00337446	1	2	9	8	2	11	21	63
ENSMUSG00000027306	ENSRNOG00000004921	218039_at	nusap1	-1.82493	3.03e-05	0.0035802	36	42	34	45	37	51	99	412
ENSMUSG00000021614	ENSRNOG00000029212	211571_s_at	vcan	-1.56292	3.05e-05	0.0035802	242	272	184	194	210	537	508	1613
ENSMUSG00000052374	ENSRNOG00000017833	203864_s_at	actn2	-2.29884	3.07e-05	0.00358041	18	6	14	19	251	20	12	14
ENSMUSG00000042306	ENSRNOG00000037357	218677_at	s100a14	-1.25827	3.18e-05	0.00365984	44	39	42	52	70	73	137	185
ENSMUSG00000030785	ENSRNOG00000019851	206353_at	cox6a2	-2.75381	3.24e-05	0.00371207	1	3	4	6	92	1	5	3
ENSMUSG00000017724	ENSRNOG00000020792	211603_s_at	etv4	-1.53196	3.44e-05	0.00386117	105	112	94	83	121	230	175	704
ENSMUSG00000034773	ENSRNOG00000020908	219879_s_at	bc030867	-1.89094	3.65e-05	0.00405126	7	14	5	10	9	21	22	93
ENSMUSG00000041476	ENSRNOG00000007495	219772_s_at	smpx	-2.96173	3.67e-05	0.00405126	1	1	1	1	28	1	4	1
ENSMUSG00000031312	ENSRNOG00000003596	219829_at	itgb1bp2	-2.56822	3.85e-05	0.00416986	3	2	2	0	27	6	2	10
ENSMUSG00000006398	ENSRNOG00000028415	202870_s_at	cdc20	-1.9207	3.91e-05	0.00420851	46	61	73	100	52	110	142	819
ENSMUSG00000022021	ENSRNOG00000008986	220997_s_at	diap3	-1.91308	3.93e-05	0.00420851	28	23	25	24	15	41	56	291
ENSMUSG00000001403	ENSRNOG00000015131	202954_at	ube2c	-1.66096	4.07e-05	0.00429884	41	58	59	74	66	84	129	508
ENSMUSG00000019942	ENSRNOG00000000632	203214_x_at	cdk1	-1.79673	4.11e-05	0.00430479	74	83	65	79	64	100	180	783
ENSMUSG00000026669	ENSRNOG00000017981	220651_s_at	mcm10	-1.80381	4.92e-05	0.00509083	24	37	22	36	28	47	60	312
ENSMUSG00000027699	ENSRNOG00000024365	219787_s_at	ect2	-2.06073	5.13e-05	0.00526514	16	37	30	26	12	45	62	370
ENSMUSG00000033952	ENSRNOG00000012318	219918_s_at	aspm	-1.78287	5.25e-05	0.00535826	18	22	23	25	16	38	51	220
ENSMUSG00000017146	ENSRNOG00000020701	211851_x_at	brca1	-1.79102	5.57e-05	0.00564606	21	44	33	20	31	43	62	307
ENSMUSG00000027379	ENSRNOG00000032778	209642_at	bub1	-2.08788	5.64e-05	0.00566985	7	25	19	17	12	19	38	242
ENSMUSG00000023015	ENSRNOG00000018187	222077_s_at	racgap1	-1.72356	6.1e-05	0.00607862	44	75	82	75	49	100	178	655
ENSMUSG00000028873	ENSRNOG00000031431	221520_s_at	cdca8	-1.83992	6.17e-05	0.00611916	40	65	51	75	40	77	139	632
ENSMUSG00000030867	ENSRNOG00000018815	202240_at	plk1	-1.76611	6.19e-05	0.00611916	49	61	66	54	37	93	133	578
ENSMUSG00000022945	ENSRNOG00000001692	204775_at	chaf1b	-1.68554	6.31e-05	0.00619359	49	64	70	61	48	95	132	568
ENSMUSG00000024989	ENSRNOG00000016377	218542_at	cep55	-1.85766	6.33e-05	0.00619359	21	27	26	24	16	32	59	275
ENSMUSG00000032218	ENSRNOG00000012678	202705_at	ccnb2	-1.85921	6.34e-05	0.00619359	24	49	31	63	31	53	111	457
ENSMUSG00000048776	ENSRNOG00000036924	210355_at	pthlh	-1.53359	6.41e-05	0.0062351	12	9	9	14	15	21	35	68
ENSMUSG00000046719	ENSRNOG00000005185	221991_at	nxph3	-1.50561	6.84e-05	0.006573	42	90	30	60	59	178	110	343
ENSMUSG00000047842	ENSRNOG00000032328	219619_at	diras2	-1.34347	7.69e-05	0.00717811	9	15	13	23	37	27	46	57
ENSMUSG00000026196	ENSRNOG00000014960	205345_at	bard1	-1.81852	8.1e-05	0.0073706	16	13	18	19	8	23	47	172
ENSMUSG00000005124	ENSRNOG00000007078	211312_s_at	wisp1	-1.26777	8.12e-05	0.0073706	15	26	16	29	37	51	70	71
ENSMUSG00000045328	ENSRNOG00000009339	205046_at	cenpe	-1.68648	8.29e-05	0.00747269	27	39	38	47	28	57	87	350
ENSMUSG00000037544	ENSRNOG00000010721	203764_at	dlgap5	-1.82981	8.88e-05	0.00788849	15	27	23	29	10	40	62	248
ENSMUSG00000058290	ENSRNOG00000012835	38158_at	espl1	-1.62502	8.96e-05	0.00792829	48	47	50	71	47	83	105	476
ENSMUSG00000026418	ENSRNOG00000009073	205177_at	tnni1	-2.36849	9.27e-05	0.00814042	0	1	5	4	44	1	1	9
ENSMUSG00000024056	ENSRNOG00000013727	204162_at	ndc80	-1.77767	9.48e-05	0.00820533	21	34	18	30	23	39	46	272
ENSMUSG00000064246	ENSRNOG00000003312	216546_s_at	chi3l1	1.16891	9.48e-05	0.00820533	1452	1624	1218	1462	977	821	798	250
ENSMUSG00000035365	ENSRNOG00000004682	220060_s_at	4930547n16rik	-1.91145	9.94e-05	0.00854432	6	7	10	9	10	7	19	93
ENSMUSG00000038239	ENSRNOG00000020719	207066_at	hrc	-1.61197	0.000101781	0.00869184	22	20	17	31	196	43	35	23
ENSMUSG00000055022	ENSRNOG00000004438	211203_s_at	cntn1	-1.15583	0.000111938	0.009493	92	101	93	103	121	288	180	352
ENSMUSG00000026622	ENSRNOG00000004487	204641_at	nek2	-1.74207	0.000128209	0.0106122	27	40	42	58	30	49	89	428
ENSMUSG00000036223	ENSRNOG00000015275	217640_x_at	ska1	-1.99233	0.000135358	0.0110215	3	9	6	10	8	8	11	92
ENSMUSG00000026355	ENSRNOG00000003703	201930_at	mcm6	-1.67839	0.000138106	0.0111711	138	205	182	192	128	225	378	1737
ENSMUSG00000035296	ENSRNOG00000014603	207302_at	sgcg	-3.0485	0.000139535	0.011176	2	0	0	1	24	1	2	0
ENSMUSG00000028175	ENSRNOG00000009503	220295_x_at	depdc1a	-1.96746	0.000153203	0.0120244	2	9	7	12	6	12	12	95
ENSMUSG00000032291	ENSRNOG00000023633	205350_at	crabp1	-1.20215	0.000154632	0.0120244	44	63	51	76	62	152	129	243
ENSMUSG00000046008	ENSRNOG00000017725	205912_at	pnlip	27.6777	0.000156996	0.0120244	0	0	0	14	0	0	0	0
ENSMUSG00000022015	ENSRNOG00000009559	211153_s_at	tnfsf11	-2.54723	0.000157853	0.0120524	6	40	17	38	17	5	28	577
ENSMUSG00000026494	ENSRNOG00000028624	220002_at	kif26b	-1.54384	0.000176619	0.0131573	6	9	7	8	14	21	15	45
ENSMUSG00000032783	ENSRNOG00000031040	204649_at	troap	-1.85395	0.00019377	0.0142189	13	8	14	15	6	13	26	147
ENSMUSG00000036768	ENSRNOG00000025407	219306_at	kif15	-1.82787	0.000200197	0.0146384	27	40	27	38	8	59	78	360
ENSMUSG00000055320	ENSRNOG00000015488	214600_at	tead1	-1.07916	0.000200681	0.0146384	67	51	35	45	87	157	116	101
ENSMUSG00000019359	ENSRNOG00000002800	220291_at	gdpd2	1.34432	0.000201501	0.0146546	25	72	42	21	23	18	21	9
ENSMUSG00000032586	ENSRNOG00000030101	205598_at	traip	-1.64908	0.000205111	0.014873	17	25	19	10	17	31	30	163
ENSMUSG00000002055	ENSRNOG00000011777	203145_at	spag5	-1.60451	0.000214453	0.0154589	47	52	38	45	37	60	78	420
ENSMUSG00000007080	ENSRNOG00000037449	216026_s_at	pole	-1.33007	0.000223863	0.0159496	72	85	115	90	83	181	173	542
ENSMUSG00000032113	ENSRNOG00000008181	205394_at	chek1	-1.59911	0.00022833	0.0162207	22	35	21	22	27	30	51	221
ENSMUSG00000020000	ENSRNOG00000015321	209708_at	moxd1	-1.25561	0.000229513	0.0162576	81	69	106	110	84	172	208	478
ENSMUSG00000019894	ENSRNOG00000027468	206376_at	slc6a15	-1.3563	0.000242536	0.0167919	17	23	20	26	21	52	48	118
ENSMUSG00000051220	ENSRNOG00000003208	219650_at	ercc6l	-1.56597	0.000245867	0.0169544	20	31	38	25	29	30	63	242
ENSMUSG00000024846	ENSRNOG00000020455	206595_at	cst6	1.95605	0.000246959	0.0169544	2	44	5	10	8	4	5	1
ENSMUSG00000024578	ENSRNOG00000019695	220273_at	il17b	1.08006	0.00025625	0.0174457	197	192	289	456	211	113	156	103
ENSMUSG00000044201	ENSRNOG00000024008	205167_s_at	cdc25c	-1.92248	0.000279109	0.0184883	2	15	13	12	6	12	22	131
ENSMUSG00000015880	ENSRNOG00000038572	218662_s_at	ncapg	-1.69451	0.000299395	0.0197255	25	27	43	29	18	41	55	313
ENSMUSG00000025665	ENSRNOG00000002592	220738_s_at	rps6ka6	-1.49831	0.000317425	0.0208015	19	25	26	22	19	30	51	181
ENSMUSG00000026691	ENSRNOG00000003620	40665_at	fmo3	-2.00967	0.000319106	0.0208559	4	2	1	4	1	14	7	26
ENSMUSG00000062991	ENSRNOG00000010392	208230_s_at	nrg1	-1.72944	0.000320443	0.0208876	1	14	4	6	6	15	16	54
ENSMUSG00000025789	ENSRNOG00000012031	215362_at	st8sia2	-1.44173	0.000323745	0.0210469	8	6	11	10	7	33	29	35
ENSMUSG00000069805	ENSRNOG00000017597	209696_at	fbp1	-1.54833	0.000330125	0.0214049	17	1	5	3	17	14	38	16
ENSMUSG00000032648	ENSRNOG00000021090	205577_at	pygm	-1.60748	0.000355824	0.0228895	108	84	122	135	1101	107	140	117
ENSMUSG00000029188	ENSRNOG00000004626	204124_at	slc34a2	1.2012	0.000384171	0.0244319	50	144	179	150	82	75	72	22
ENSMUSG00000036834	ENSRNOG00000009955	216634_at	plch1	-2.23629	0.000393854	0.0247512	4	3	1	0	4	3	5	29
ENSMUSG00000024795	ENSRNOG00000018929	205235_s_at	kif20b	-1.44851	0.000430176	0.0268127	25	61	25	32	34	50	79	266
ENSMUSG00000039396	ENSRNOG00000011688	219502_at	neil3	-1.27688	0.000452992	0.0275544	31	22	33	27	29	48	61	158
ENSMUSG00000002870	ENSRNOG00000016316	202107_s_at	mcm2	-1.33554	0.000482673	0.0286437	131	190	215	220	170	269	361	1251
ENSMUSG00000072082	ENSRNOG00000007483	204826_at	ccnf	-1.44846	0.000505169	0.02962	37	45	46	56	45	50	82	361
ENSMUSG00000006567	ENSRNOG00000012878	204624_at	atp7b	-2.3209	0.000510137	0.0297689	7	25	23	15	1	41	3	324
ENSMUSG00000007122	ENSRNOG00000006930	219645_at	casq1	-1.83949	0.000533716	0.0309817	25	9	24	18	241	22	14	12
ENSMUSG00000049134	ENSRNOG00000016714	207089_at	nrap	-1.92507	0.000550451	0.031669	10	12	8	21	180	10	8	9
ENSMUSG00000034206	ENSRNOG00000002471	219510_at	polq	-1.53388	0.000577807	0.0330704	18	13	16	9	8	19	36	113
ENSMUSG00000005470	ENSRNOG00000005115	218115_at	asf1b	-1.24154	0.000579058	0.0330704	36	33	58	55	55	56	92	259
ENSMUSG00000026417	ENSRNOG00000004405	204213_at	pigr	1.10255	0.000589458	0.0334422	25	85	90	96	39	32	37	43
ENSMUSG00000017499	ENSRNOG00000027787	203967_at	cdc6	-1.33716	0.000631976	0.0355255	31	40	49	45	49	50	68	280
ENSMUSG00000021803	ENSRNOG00000013330	213369_at	cdhr1	0.992491	0.00063748	0.0357528	163	156	233	136	140	107	75	55
ENSMUSG00000046834	ENSRNOG00000028996	205900_at	krt1	-2.02267	0.000647159	0.0361493	2	3	4	3	43	1	6	3
ENSMUSG00000068101	ENSRNOG00000023262	218741_at	cenpm	-1.50689	0.000659662	0.0365535	14	21	12	25	13	25	31	151
ENSMUSG00000017861	ENSRNOG00000007805	201710_at	mybl2	-1.43402	0.000663347	0.0365535	51	48	67	57	41	63	99	441
ENSMUSG00000063727	ENSRNOG00000008336	204932_at	tnfrsf11b	-1.27598	0.000665782	0.0365866	8	9	18	16	18	19	32	65
ENSMUSG00000044748	ENSRNOG00000013768	210397_at	defb1	-1.65291	0.000683933	0.037333	9	8	9	1	3	17	13	59
ENSMUSG00000031558	ENSRNOG00000003840	209897_s_at	slit2	-1.07043	0.000690444	0.0376047	76	51	53	92	82	158	115	260
ENSMUSG00000032400	ENSRNOG00000009303	218349_s_at	zwilch	-1.30541	0.000766204	0.0415462	49	59	34	40	48	66	78	297
ENSMUSG00000005410	ENSRNOG00000014336	201755_at	mcm5	-1.37734	0.000782622	0.0423428	130	216	228	218	123	283	372	1435
ENSMUSG00000021569	ENSRNOG00000015810	204033_at	trip13	-1.47187	0.000803202	0.0431703	24	34	30	38	20	35	62	259
ENSMUSG00000032532	ENSRNOG00000019321	205827_at	cck	1.13306	0.000841257	0.0447253	86	162	130	79	70	82	65	16
ENSMUSG00000037628	ENSRNOG00000009785	209714_s_at	cdkn3	-1.58638	0.000883779	0.0459884	4	8	8	8	7	7	16	61
ENSMUSG00000001517	ENSRNOG00000005936	202580_x_at	foxm1	-1.32153	0.00089246	0.0463417	73	93	91	97	73	115	156	608
ENSMUSG00000028702	ENSRNOG00000013148	204558_at	rad54l	-1.33653	0.00090066	0.0466687	51	84	53	40	57	77	98	396
ENSMUSG00000032254	ENSRNOG00000014080	204709_s_at	kif23	-1.38256	0.000919137	0.0475256	64	75	53	93	54	76	129	540
ENSMUSG00000032890	ENSRNOG00000011171	210991_s_at	rims3	-1.09324	0.000962407	0.0496582	20	13	33	30	49	29	56	88
ENSMUSG00000047534	ENSRNOG00000023093	206500_s_at	mis18bp1	-1.57851	0.00097465	0.050079	17	25	14	16	7	20	41	166
ENSMUSG00000043165	ENSRNOG00000037343	207720_at	lor	-1.67681	0.00100813	0.0516908	4	5	6	5	52	5	4	8
ENSMUSG00000026227	ENSRNOG00000017557	213143_at	2810459m11rik	-1.35916	0.00110517	0.0559642	16	15	15	25	16	22	29	128
ENSMUSG00000025001	ENSRNOG00000013803	220085_at	hells	-1.44946	0.00111483	0.056337	61	85	72	54	41	75	115	571
ENSMUSG00000001131	ENSRNOG00000010208	201666_at	timp1	-1.21425	0.00115416	0.0577292	48	90	55	71	55	141	105	364
ENSMUSG00000037474	ENSRNOG00000004195	218585_s_at	dtl	-1.26899	0.00117449	0.0583883	63	108	70	62	75	97	138	487
ENSMUSG00000090223	ENSRNOG00000001628	205549_at	pcp4	1.57421	0.00121334	0.0600764	2	55	8	31	9	17	5	5
ENSMUSG00000042451	ENSRNOG00000003336	206304_at	mybph	-1.96789	0.00122145	0.0602343	4	0	3	0	18	2	6	4
ENSMUSG00000030677	ENSRNOG00000020281	202183_s_at	kif22	-1.39153	0.00122822	0.0604465	50	62	53	53	30	65	99	423
ENSMUSG00000001622	ENSRNOG00000001951	207803_s_at	csn3	0.957597	0.00125527	0.061531	4904	9256	7200	5265	4535	5313	2393	2783
ENSMUSG00000005233	ENSRNOG00000006731	209891_at	spc25	-1.33713	0.00129499	0.063099	27	39	22	28	21	50	42	204
ENSMUSG00000020808	ENSRNOG00000008040	221591_s_at	fam64a	-1.32387	0.00139491	0.0677012	23	32	28	14	20	37	43	164
ENSMUSG00000062694	ENSRNOG00000005798	208204_s_at	cav3	-2.39423	0.00139496	0.0677012	0	2	1	1	19	1	2	1
ENSMUSG00000000706	ENSRNOG00000017514	207395_at	btn1a1	1.23469	0.00141615	0.0683702	2619	8978	3848	3367	2521	4118	1728	588
ENSMUSG00000052387	ENSRNOG00000027770	216489_at	trpm3	-1.08653	0.00151381	0.0709719	13	13	24	18	29	33	28	66
ENSMUSG00000038763	ENSRNOG00000011659	214846_s_at	alpk3	-1.32144	0.00159823	0.0729443	7	11	14	8	65	12	17	15
ENSMUSG00000044542	ENSRNOG00000003671	211223_at	prop1	-1.81781	0.00166094	0.0748983	0	2	2	4	2	16	9	4
ENSMUSG00000056394	ENSRNOG00000014193	202726_at	lig1	-1.13157	0.00173879	0.0779085	238	276	310	325	241	381	490	1597
ENSMUSG00000020330	ENSRNOG00000003202	207165_at	hmmr	-1.10476	0.00176692	0.0790245	55	88	70	69	64	100	145	354
ENSMUSG00000003469	ENSRNOG00000010555	205325_at	phyhip	-1.09162	0.001839	0.0815048	21	24	17	24	37	32	34	96
ENSMUSG00000032815	ENSRNOG00000016706	203805_s_at	fanca	-1.13767	0.00196162	0.0863149	43	64	50	64	54	78	84	309
ENSMUSG00000053461	ENSRNOG00000014826	220283_at	hhipl2	0.816433	0.00197661	0.0866631	135	171	255	280	143	127	140	111
ENSMUSG00000029334	ENSRNOG00000002361	207505_at	prkg2	-1.17092	0.00201648	0.0879392	5	16	12	12	15	26	33	38
ENSMUSG00000037313	ENSRNOG00000017259	218308_at	tacc3	-1.18098	0.00206266	0.0896343	133	142	132	160	131	151	228	873
ENSMUSG00000001827	ENSRNOG00000019902	204437_s_at	folr1	0.887796	0.00209858	0.0910336	105	250	178	182	104	131	92	99
ENSMUSG00000018924	ENSRNOG00000019183	207328_at	alox15	-1.23279	0.00216666	0.0935693	5	6	12	7	13	11	19	34
ENSMUSG00000028778	ENSRNOG00000013838	207619_at	hcrtr1	1.5809	0.00216848	0.0935693	7	10	14	7	4	4	4	2
ENSMUSG00000000216	ENSRNOG00000017842	207295_at	scnn1g	1.05102	0.00218576	0.0938651	41	116	59	149	54	73	33	32
ENSMUSG00000031551	ENSRNOG00000031189	210029_at	ido1	-1.19444	0.00223923	0.0954458	206	233	165	185	229	1132	539	103
ENSMUSG00000024742	ENSRNOG00000020531	204767_s_at	fen1	-1.11414	0.00224923	0.095503	127	148	150	161	128	167	266	810
ENSMUSG00000036875	ENSRNOG00000000389	213647_at	dna2	-1.06813	0.00225079	0.095503	52	46	55	59	66	55	101	259
ENSMUSG00000032204	ENSRNOG00000015949	205568_at	aqp9	-1.28918	0.0023251	0.0980823	10	5	5	7	10	9	16	37
ENSMUSG00000022240	ENSRNOG00000010649	209618_at	ctnnd2	-0.97297	0.0023738	0.0999647	65	33	62	60	67	74	130	199
ENSMUSG00000074575	ENSRNOG00000012144	214595_at	kcng1	-1.17937	0.0023992	0.100688	5	13	18	11	9	29	26	52
ENSMUSG00000040627	ENSRNOG00000015478	219841_at	aicda	1.83413	0.00243835	0.101982	4	3	17	2	2	2	3	1
ENSMUSG00000034906	ENSRNOG00000012051	212949_at	ncaph	-1.14473	0.002538	0.105845	76	99	81	89	68	113	140	504
ENSMUSG00000041859	ENSRNOG00000012543	201555_at	mcm3	-1.11755	0.00256067	0.106372	246	263	280	277	223	294	472	1508
ENSMUSG00000062380	ENSRNOG00000017209	202154_x_at	tubb3	-1.79998	0.00259513	0.107439	1	2	5	2	1	4	9	24
ENSMUSG00000051617	ENSRNOG00000014370	208188_at	krt9	-2.28792	0.00270008	0.111408	0	2	0	2	0	1	16	5
ENSMUSG00000031262	ENSRNOG00000033335	214804_at	cenpi	-1.17092	0.00277468	0.113152	21	29	21	27	25	35	33	145
ENSMUSG00000006678	ENSRNOG00000013322	204835_at	pola1	-0.944215	0.00288528	0.116117	135	114	109	128	126	188	211	490
ENSMUSG00000027015	ENSRNOG00000009620	217889_s_at	cybrd1	-1.06453	0.00310021	0.121963	13	12	13	20	15	25	39	54
ENSMUSG00000042367	ENSRNOG00000014372	205490_x_at	gjb3	-1.06262	0.0031512	0.123573	29	27	47	35	22	64	72	154
ENSMUSG00000070385	ENSRNOG00000018656	206121_at	ampd1	-1.55668	0.00319981	0.125278	2	12	11	15	92	0	13	22
ENSMUSG00000029516	ENSRNOG00000001143	212801_at	cit	-0.947025	0.003213	0.125594	79	61	121	86	100	140	135	343
ENSMUSG00000002500	ENSRNOG00000014641	206768_at	rpl3l	-1.66604	0.00329509	0.128598	5	3	3	5	46	2	5	2
ENSMUSG00000063011	ENSRNOG00000019445	204885_s_at	msln	-2.46302	0.00353472	0.136644	0	1	0	2	5	0	1	12
ENSMUSG00000025747	ENSRNOG00000037225	202589_at	tyms	-0.944604	0.00361273	0.138228	152	167	178	141	164	222	256	690
ENSMUSG00000040936	ENSRNOG00000019271	220958_at	ulk4	-1.18778	0.00369224	0.140531	13	6	7	14	11	14	23	51
ENSMUSG00000019102	ENSRNOG00000002331	205623_at	aldh3a1	-1.2272	0.0036926	0.140531	9	3	4	9	16	14	27	8
ENSMUSG00000040412	ENSRNOG00000020272	221874_at	5330417c22rik	0.817146	0.00381673	0.144418	109	132	122	145	101	72	108	40
ENSMUSG00000039187	ENSRNOG00000016689	213008_at	fanci	-1.05728	0.00394846	0.147295	24	35	19	43	38	46	42	146
ENSMUSG00000027496	ENSRNOG00000004479	204092_s_at	aurka	-1.12863	0.00396941	0.147852	44	65	66	73	44	84	89	365
ENSMUSG00000026646	ENSRNOG00000015585	219262_at	suv39h2	-1.15093	0.00399571	0.148605	12	28	16	23	22	21	34	114
ENSMUSG00000027115	ENSRNOG00000005037	221258_s_at	kif18a	-1.14166	0.00425892	0.157202	24	15	22	18	15	24	35	114
ENSMUSG00000030638	ENSRNOG00000019776	205636_at	sh3gl3	-1.20732	0.00428942	0.158089	6	24	19	17	8	26	39	94
ENSMUSG00000078773	ENSRNOG00000039949	219494_at	rad54b	-1.35114	0.00435078	0.160102	12	8	18	15	4	13	22	105
ENSMUSG00000020592	ENSRNOG00000006396	201287_s_at	sdc1	-0.817357	0.00436657	0.160102	794	783	762	919	795	1503	1391	2555
ENSMUSG00000040856	ENSRNOG00000019584	209560_s_at	dlk1	0.808904	0.0045546	0.165706	97	46	68	69	53	37	46	39
ENSMUSG00000030303	ENSRNOG00000001851	220615_s_at	far2	-0.86689	0.00462023	0.167263	81	92	48	54	75	157	153	173
ENSMUSG00000007682	ENSRNOG00000003894	210819_x_at	dio2	-0.938987	0.00463706	0.167625	233	299	295	198	541	837	683	134
ENSMUSG00000068744	ENSRNOG00000020013	201896_s_at	psrc1	-0.944405	0.00474695	0.170841	33	27	48	61	53	60	70	166
ENSMUSG00000008658	ENSRNOG00000002827	221217_s_at	rbfox1	-1.82077	0.0049561	0.177327	1	3	2	2	20	4	5	2
ENSMUSG00000033227	ENSRNOG00000017409	222086_s_at	wnt6	-0.893177	0.00499149	0.178333	46	23	28	54	49	58	73	124
ENSMUSG00000036902	ENSRNOG00000016245	218888_s_at	neto2	-1.18464	0.00502424	0.178981	14	23	21	17	9	23	34	119
ENSMUSG00000030406	ENSRNOG00000015860	208105_at	gipr	0.886941	0.00503668	0.179164	29	40	33	50	21	25	20	24
ENSMUSG00000009350	ENSRNOG00000008310	203948_s_at	mpo	1.408	0.00512602	0.179432	4	8	34	2	1	2	10	7
ENSMUSG00000058189	ENSRNOG00000027842	222067_x_at	hist1h2bm	26.8775	0.00525652	0.179432	0	0	0	8	0	0	0	0
ENSMUSG00000010797	ENSRNOG00000007843	205648_at	wnt2	-0.842897	0.00550521	0.186363	109	73	54	80	87	157	145	231
ENSMUSG00000037868	ENSRNOG00000000640	205249_at	egr2	-0.89165	0.00567923	0.191431	258	362	149	196	250	662	356	705
ENSMUSG00000006777	ENSRNOG00000011907	218963_s_at	krt23	-1.07737	0.00575644	0.193002	35	38	52	47	28	54	70	238
ENSMUSG00000025425	ENSRNOG00000022691	206258_at	st8sia5	-1.62565	0.00585586	0.195267	2	1	3	2	9	7	5	6
ENSMUSG00000040010	ENSRNOG00000018824	201195_s_at	slc7a5	-0.93425	0.00609379	0.200743	253	424	369	341	268	552	557	1506
ENSMUSG00000022367	ENSRNOG00000004854	206432_at	has2	-1.05022	0.00617397	0.203111	74	78	28	51	58	77	82	305
ENSMUSG00000026274	ENSRNOG00000016888	213534_s_at	pask	-0.999953	0.00627988	0.206319	43	54	49	61	40	67	80	260
ENSMUSG00000000094	ENSRNOG00000003544	220634_at	tbx4	-1.47539	0.00634711	0.20797	6	1	4	2	12	9	15	4
ENSMUSG00000006269	ENSRNOG00000013573	205473_at	atp6v1b1	0.7812	0.0064243	0.210218	1004	1293	1720	1616	1248	996	945	406
ENSMUSG00000024660	ENSRNOG00000032929	219769_at	incenp	-0.973747	0.00693886	0.224064	201	256	292	270	219	291	397	1251
ENSMUSG00000036510	ENSRNOG00000011274	217574_at	cdh8	-0.990709	0.00713744	0.229569	14	8	13	12	25	42	23	12
ENSMUSG00000024590	ENSRNOG00000013774	203276_at	lmnb1	-1.03386	0.00759828	0.242167	319	361	374	401	273	335	561	2037
ENSMUSG00000024600	ENSRNOG00000019733	219932_at	slc27a6	-1.05599	0.0076285	0.242814	16	33	21	17	16	45	29	107
ENSMUSG00000070348	ENSRNOG00000020918	214019_at	ccnd1	-0.847249	0.00765557	0.24336	1134	1356	1188	1207	1174	1677	2099	4640
ENSMUSG00000021055	ENSRNOG00000005343	211118_x_at	esr2	1.34307	0.00784073	0.247959	9	5	12	11	6	3	5	2
ENSMUSG00000016024	ENSRNOG00000014532	214461_at	lbp	0.642134	0.00788935	0.248855	656	842	783	827	570	613	563	447
ENSMUSG00000010175	ENSRNOG00000003694	207401_at	prox1	-1.06306	0.00798669	0.251278	5	12	8	9	21	18	27	13
ENSMUSG00000063455	ENSRNOG00000013729	206044_s_at	d630045j12rik	-0.791914	0.00809123	0.254241	98	54	91	107	99	150	127	275
ENSMUSG00000022899	ENSRNOG00000002305	205317_s_at	slc15a2	0.672544	0.00814541	0.255491	665	683	774	756	331	472	689	513
ENSMUSG00000037572	ENSRNOG00000011167	204727_at	wdhd1	-0.963103	0.00824245	0.257343	68	60	68	62	44	76	120	306
ENSMUSG00000051359	ENSRNOG00000042978	211685_s_at	ncald	0.685882	0.00862371	0.265192	170	211	304	285	189	150	186	136
ENSMUSG00000027270	ENSRNOG00000005457	219463_at	6330527o06rik	-2.02563	0.00877801	0.26859	2	0	1	1	0	2	8	8
ENSMUSG00000020866	ENSRNOG00000002981	211314_at	cacna1g	-0.668894	0.00894518	0.272683	321	329	311	324	382	662	598	606
ENSMUSG00000037254	ENSRNOG00000001066	204987_at	itih2	-0.879982	0.00902071	0.274644	202	32	143	88	186	178	229	331
ENSMUSG00000079620	ENSRNOG00000001777	204895_x_at	muc4	-1.15389	0.00905882	0.275121	5	10	30	28	20	11	34	108
ENSMUSG00000059060	ENSRNOG00000012332	216880_at	rad51l1	-2.06473	0.00909703	0.27594	1	3	0	1	3	2	5	13
ENSMUSG00000041406	ENSRNOG00000002587	220840_s_at	bc055324	-1.00454	0.00911108	0.276024	14	35	27	35	32	28	40	141
ENSMUSG00000063157	ENSRNOG00000039326	207951_at	csn2	1.61889	0.00917815	0.27737	745	25899	9767	5331	865	966	620	12457
ENSMUSG00000020723	ENSRNOG00000003262	62987_r_at	cacng4	-0.903444	0.00921073	0.278012	23	20	49	33	31	40	63	119
ENSMUSG00000054320	ENSRNOG00000016854	220003_at	lrrc36	0.787941	0.00922435	0.278081	62	76	84	96	67	60	58	18
ENSMUSG00000020125	ENSRNOG00000033685	206871_at	elane	1.00642	0.00933669	0.280776	18	18	26	13	14	12	9	6
ENSMUSG00000016526	ENSRNOG00000004870	210151_s_at	dyrk3	-1.06771	0.00947617	0.281335	15	14	22	19	15	18	22	102
ENSMUSG00000049436	ENSRNOG00000027380	210064_s_at	upk1b	-26.7532	0.0096871	0.281335	0	0	0	0	1	3	1	3
ENSMUSG00000026193	ENSRNOG00000014288	214702_at	fn1	-0.677972	0.00976236	0.281335	9842	5588	5765	10224	9701	16114	16728	12649
ENSMUSG00000030666	ENSRNOG00000011074	214636_at	calcb	-26.5652	0.00986033	0.281335	0	0	0	0	0	0	0	7
ENSMUSG00000046561	ENSRNOG00000000001	219973_at	arsj	-1.00797	0.00994408	0.283395	17	10	10	19	17	27	16	61
ENSMUSG00000028312	ENSRNOG00000022325	213253_at	smc2	-0.986871	0.0103453	0.293008	75	130	105	100	83	102	143	552
ENSMUSG00000026822	ENSRNOG00000013973	212531_at	lcn2	0.703802	0.0103505	0.293008	2343	3319	2694	2118	1972	2324	1713	1112
ENSMUSG00000025758	ENSRNOG00000011654	204887_s_at	plk4	-0.881903	0.0105943	0.29838	72	66	72	65	61	85	101	301
ENSMUSG00000027454	ENSRNOG00000008091	206102_at	gins1	-0.850857	0.0106139	0.29838	57	50	46	50	52	65	81	200
ENSMUSG00000027401	ENSRNOG00000006753	206004_at	tgm3	-0.815963	0.0106282	0.29838	24	20	28	30	42	67	32	53
ENSMUSG00000055333	ENSRNOG00000012575	208153_s_at	fat2	-0.840586	0.0107418	0.300537	42	50	64	61	51	65	98	208
ENSMUSG00000028587	ENSRNOG00000008841	205085_at	orc1	-1.00286	0.0107622	0.300764	16	17	13	17	17	15	32	74
ENSMUSG00000036492	ENSRNOG00000000781	219916_s_at	rnf39	0.825773	0.0108616	0.301822	27	29	41	36	27	23	18	14
ENSMUSG00000025328	ENSRNOG00000006950	220779_at	padi3	-0.753747	0.0109758	0.30465	48	25	54	46	68	65	73	110
ENSMUSG00000058589	ENSRNOG00000024870	219989_s_at	anks1b	-2.56274	0.0111538	0.308574	1	1	0	0	2	4	3	4
ENSMUSG00000042606	ENSRNOG00000029061	204504_s_at	hirip3	-0.788154	0.0111549	0.308574	287	265	337	298	346	358	429	1081
ENSMUSG00000032936	ENSRNOG00000018641	219365_s_at	camkv	-1.36614	0.0118068	0.32296	1	5	2	5	2	8	12	15
ENSMUSG00000054446	ENSRNOG00000010725	205615_at	cpa1	2.82788	0.0118939	0.32498	1	0	0	12	1	0	1	0
ENSMUSG00000021553	ENSRNOG00000018853	220475_at	slc28a3	0.730206	0.0120583	0.329106	208	465	507	378	322	284	265	165
ENSMUSG00000062661	ENSRNOG00000008761	218266_s_at	ncs1	-0.760558	0.012228	0.332166	74	91	57	70	88	118	111	225
ENSMUSG00000031383	ENSRNOG00000025298	205777_at	dusp9	-1.08174	0.0124569	0.336241	16	10	14	15	15	9	19	82
ENSMUSG00000022360	ENSRNOG00000025604	218782_s_at	atad2	-0.882835	0.0124885	0.336723	155	204	179	183	135	197	323	795
ENSMUSG00000049493	ENSRNOG00000009945	205190_at	pls1	-0.706924	0.0125088	0.336899	59	35	54	56	80	95	105	85
ENSMUSG00000022824	ENSRNOG00000001794	218687_s_at	muc13	-0.927409	0.0125405	0.336951	63	42	54	29	60	193	117	26
ENSMUSG00000022061	ENSRNOG00000015477	211497_x_at	nkx3-1	-1.95258	0.0126987	0.339773	0	1	1	2	6	2	4	5
ENSMUSG00000029193	ENSRNOG00000043124	211174_s_at	cckar	-0.830874	0.0127444	0.340303	16	27	17	19	28	48	38	41
ENSMUSG00000025912	ENSRNOG00000021669	213906_at	mybl1	-0.941506	0.0129374	0.343907	14	22	21	13	19	19	31	78
ENSMUSG00000022103	ENSRNOG00000014010	205722_s_at	gfra2	-0.656565	0.0137459	0.359934	322	475	325	360	414	679	686	808
ENSMUSG00000024558	ENSRNOG00000015401	204707_s_at	mapk4	-1.03231	0.0139299	0.362763	9	5	8	13	6	15	12	44
ENSMUSG00000034342	ENSRNOG00000008444	206607_at	cbl	-0.673319	0.0141959	0.367011	60	68	84	77	85	112	184	131
ENSMUSG00000036169	ENSRNOG00000005770	213456_at	sostdc1	-0.784917	0.0142944	0.369168	20	21	26	38	34	30	58	76
ENSMUSG00000030528	ENSRNOG00000011213	205733_at	blm	-0.829931	0.0143461	0.370114	53	46	67	55	58	54	90	223
ENSMUSG00000031089	ENSRNOG00000005687	219795_at	slc6a14	-1.886	0.014403	0.371191	1	0	2	1	0	2	0	14
ENSMUSG00000021176	ENSRNOG00000003823	214264_s_at	2610021k21rik	-1.87289	0.0150158	0.385364	2	2	1	1	1	0	4	19
ENSMUSG00000057729	ENSRNOG00000029814	207341_at	prtn3	0.755494	0.0150888	0.386831	77	183	169	193	109	156	85	53
ENSMUSG00000042029	ENSRNOG00000004968	219588_s_at	ncapg2	-0.722072	0.0151252	0.386954	109	90	117	93	109	141	154	328
ENSMUSG00000026134	ENSRNOG00000012486	205628_at	prim2	-0.746516	0.0156669	0.399148	87	111	93	117	118	117	175	338
ENSMUSG00000062713	ENSRNOG00000001688	206558_at	sim2	3.31003	0.0157856	0.401338	7	0	0	2	0	0	1	0
ENSMUSG00000040310	ENSRNOG00000000008	208330_at	alx4	-0.724117	0.0162992	0.411356	201	366	208	219	226	593	383	610
ENSMUSG00000000794	ENSRNOG00000020706	205903_s_at	kcnn3	-0.969058	0.0175436	0.436523	13	4	5	12	13	23	21	16
ENSMUSG00000031562	ENSRNOG00000013215	210137_s_at	dctd	-0.726071	0.0182005	0.439944	56	53	71	60	61	80	95	195
ENSMUSG00000024681	ENSRNOG00000036625	210254_at	ms4a3	26.4694	0.0183825	0.439944	0	1	5	0	0	0	0	0
ENSMUSG00000023979	ENSRNOG00000015623	215841_at	guca1b	26.4676	0.0183825	0.439944	2	0	1	3	0	0	0	0
ENSMUSG00000038246	ENSRNOG00000017083	205775_at	fam50b	-1.85338	0.0192225	0.446362	0	0	3	1	5	2	8	1
ENSMUSG00000001986	ENSRNOG00000007682	206730_at	gria3	-0.65386	0.0195472	0.452654	96	89	79	78	86	154	174	181
ENSMUSG00000022229	ENSRNOG00000020685	207367_at	atp12a	1.12907	0.0196484	0.453022	5	8	12	15	3	3	5	9
ENSMUSG00000071470	ENSRNOG00000026056	217988_at	ccnb1ip1	-1.51826	0.0197503	0.45374	0	2	4	1	1	0	6	15
ENSMUSG00000046623	ENSRNOG00000026910	216579_at	gjb4	-0.890961	0.0197861	0.45374	18	4	9	13	11	28	23	27
ENSMUSG00000067276	ENSRNOG00000004882	202966_at	capn6	-0.743695	0.0198101	0.45374	24	26	30	38	34	30	66	87
ENSMUSG00000054999	ENSRNOG00000021000	207895_at	naaladl1	-1.87584	0.0199411	0.454638	0	0	3	1	3	1	2	10
ENSMUSG00000031637	ENSRNOG00000011178	207797_s_at	lrp2bp	-1.33612	0.0205053	0.464049	1	1	5	2	7	7	8	3
ENSMUSG00000022422	ENSRNOG00000026502	219000_s_at	dscc1	-0.638067	0.0212476	0.476885	59	70	60	74	83	108	112	146
ENSMUSG00000001027	ENSRNOG00000012134	206981_at	scn4a	-0.917602	0.0216672	0.484527	8	9	21	18	66	9	25	15
ENSMUSG00000019997	ENSRNOG00000015036	209101_at	ctgf	0.706582	0.0218439	0.487588	734	856	745	785	904	429	603	189
ENSMUSG00000024331	ENSRNOG00000039969	204750_s_at	dsc2	-0.648004	0.0220591	0.491944	78	70	79	85	74	117	162	185
ENSMUSG00000030605	ENSRNOG00000017510	210605_s_at	mfge8	0.572833	0.0221117	0.492521	9264	15231	14373	14368	9888	9668	11726	8387
ENSMUSG00000021485	ENSRNOG00000016188	221250_s_at	mxd3	-0.719666	0.0221252	0.492521	63	75	75	83	71	93	115	251
ENSMUSG00000028716	ENSRNOG00000008161	219630_at	pdzk1ip1	0.633098	0.0221712	0.492651	75	91	111	92	77	65	57	61
ENSMUSG00000074622	ENSRNOG00000016037	218559_s_at	mafb	-0.601459	0.0225848	0.500028	979	960	738	977	984	1760	1429	1903
ENSMUSG00000057406	ENSRNOG00000038140	209053_s_at	whsc1	-0.656034	0.0226197	0.500348	450	417	403	445	427	575	636	1302
ENSMUSG00000042035	ENSRNOG00000023851	202421_at	igsf3	-0.618072	0.0239153	0.523339	135	73	125	177	170	181	232	267
ENSMUSG00000031292	ENSRNOG00000003742	216923_at	cdkl5	-0.894651	0.0247473	0.538183	8	7	8	11	17	22	14	16
ENSMUSG00000026645	ENSRNOG00000016403	219975_x_at	olah	1.39953	0.0250216	0.5425	0	9	4	6	0	1	4	3
ENSMUSG00000074652	ENSRNOG00000018997	215795_at	myh7b	-0.6338	0.0260395	0.558845	59	32	48	44	60	67	86	98
ENSMUSG00000029377	ENSRNOG00000002771	205767_at	ereg	-3.03628	0.0266895	0.564881	0	1	0	0	0	3	1	5
ENSMUSG00000039313	ENSRNOG00000013399	215081_at	af529169	-3.0309	0.0266895	0.564881	1	0	0	0	1	0	3	5
ENSMUSG00000032226	ENSRNOG00000011086	219508_at	gcnt3	-3.03378	0.0266895	0.564881	1	0	0	0	1	4	2	2
ENSMUSG00000022101	ENSRNOG00000012912	221376_at	fgf17	-2.87083	0.0266895	0.564881	0	0	1	0	2	4	0	2
ENSMUSG00000032719	ENSRNOG00000007258	214725_at	gm106	-0.75905	0.0268826	0.567009	30	12	15	39	34	25	50	68
ENSMUSG00000042808	ENSRNOG00000038455	202831_at	gpx2	-2.8698	0.0271638	0.569997	0	1	0	0	1	0	0	7
ENSMUSG00000031962	ENSRNOG00000027954	206327_s_at	cdh15	-3.03568	0.0271638	0.569997	1	0	0	0	7	1	1	0
ENSMUSG00000029910	ENSRNOG00000005376	203362_s_at	mad2l1	-0.824876	0.0276406	0.57753	94	118	143	121	89	115	154	549
ENSMUSG00000027641	ENSRNOG00000006921	205296_at	rbl1	-0.641406	0.0290477	0.601292	144	197	172	131	175	178	291	465
ENSMUSG00000005107	ENSRNOG00000005302	219991_at	slc2a9	0.600308	0.0292116	0.603156	109	150	201	216	84	101	148	156
ENSMUSG00000049932	ENSRNOG00000010386	205436_s_at	h2afx	-0.701245	0.0295147	0.604498	169	225	267	246	239	241	304	809
ENSMUSG00000029026	ENSRNOG00000024707	220804_s_at	trp73	-0.800283	0.0299261	0.605254	8	8	18	18	12	24	30	33
ENSMUSG00000037652	ENSRNOG00000009491	215521_at	phc3	-0.578526	0.030093	0.608038	105	100	87	102	124	154	196	177
ENSMUSG00000028370	ENSRNOG00000033527	201982_s_at	pappa	-0.681474	0.0306147	0.615679	46	41	56	43	34	84	84	124
ENSMUSG00000053414	ENSRNOG00000002092	219535_at	hunk	-0.734407	0.0310146	0.62052	73	93	102	89	68	111	129	336
ENSMUSG00000061436	ENSRNOG00000007034	213763_at	hipk2	-0.56389	0.0320231	0.637574	1747	1106	1186	1531	2327	2836	2475	1408
ENSMUSG00000026674	ENSRNOG00000002881	205168_at	ddr2	-0.552211	0.0321803	0.640184	214	204	177	278	347	381	409	274
ENSMUSG00000027490	ENSRNOG00000016708	2028_s_at	e2f1	-0.59986	0.0322776	0.6416	231	213	230	248	247	298	373	607
ENSMUSG00000022070	ENSRNOG00000024798	219544_at	6720463m24rik	-0.759818	0.0325761	0.646484	55	56	62	61	50	53	86	240
ENSMUSG00000075270	ENSRNOG00000024457	221110_x_at	pde11a	-0.720296	0.0327052	0.648521	26	12	15	18	22	28	33	45
ENSMUSG00000060275	ENSRNOG00000019093	208062_s_at	nrg2	-0.678161	0.0328338	0.650019	26	15	36	26	35	40	43	61
ENSMUSG00000028341	ENSRNOG00000005964	209959_at	nr4a3	-0.67855	0.0333804	0.653218	20	30	25	39	40	39	75	49
ENSMUSG00000024044	ENSRNOG00000016724	212681_at	epb4.1l3	-0.552992	0.0336553	0.653218	173	159	174	205	185	281	306	370
ENSMUSG00000029283	ENSRNOG00000002105	204510_at	cdc7	-0.690155	0.0347104	0.653218	103	147	96	118	105	132	176	407
ENSMUSG00000032274	ENSRNOG00000000196	203475_at	cyp19a1	-26.3348	0.0351282	0.653218	0	0	0	0	4	1	1	0
ENSMUSG00000049539	ENSRNOG00000017175	208484_at	hist1h1a	-26.3279	0.0351282	0.653218	0	0	0	0	2	1	3	0
ENSMUSG00000069265	ENSRNOG00000038829	208496_x_at	hist1h3a	26.2054	0.0351282	0.653218	2	0	0	3	0	0	0	0
ENSMUSG00000041644	ENSRNOG00000028008	214389_at	slc5a12	-26.3246	0.0351282	0.653218	0	0	0	0	1	0	4	1
ENSMUSG00000027261	ENSRNOG00000004601	220224_at	hao1	26.2054	0.0351282	0.653218	2	0	0	3	0	0	0	0
ENSMUSG00000036218	ENSRNOG00000022844	220595_at	pdzrn4	-26.0752	0.0351282	0.653218	0	0	0	0	2	2	0	1
ENSMUSG00000047861	ENSRNOG00000006293	208006_at	foxi1	0.774431	0.0353772	0.653218	400	520	862	490	539	440	433	55
ENSMUSG00000015112	ENSRNOG00000009957	203775_at	slc25a13	-0.705714	0.0354307	0.653218	69	65	81	80	72	77	104	267
ENSMUSG00000035923	ENSRNOG00000004878	206372_at	myf6	-26.3384	0.0354741	0.653218	0	0	0	0	6	0	0	0
ENSMUSG00000063531	ENSRNOG00000006631	206941_x_at	sema3e	-0.670848	0.0355788	0.654655	30	21	16	25	33	35	51	43
ENSMUSG00000033740	ENSRNOG00000006200	206135_at	st18	-1.00802	0.035895	0.659483	4	10	4	4	14	11	13	11
ENSMUSG00000029177	ENSRNOG00000032178	204962_s_at	cenpa	-0.74203	0.0367721	0.668582	77	119	139	149	93	106	192	485
ENSMUSG00000044206	ENSRNOG00000038132	204787_at	vsig4	-1.01302	0.0370809	0.673197	7	5	3	4	6	5	22	10
ENSMUSG00000029363	ENSRNOG00000001134	203209_at	rfc5	-0.715275	0.0371788	0.673975	128	163	168	164	132	172	198	603
ENSMUSG00000034777	ENSRNOG00000013261	220443_s_at	vax2	1.16145	0.0375715	0.679086	3	13	0	12	4	1	7	2
ENSMUSG00000035615	ENSRNOG00000012546	206774_at	frmpd1	-0.667107	0.0376291	0.679626	19	13	24	24	22	37	40	40
ENSMUSG00000008999	ENSRNOG00000007108	211260_at	bmp7	-0.529745	0.0377019	0.680439	370	323	327	418	420	554	553	739
ENSMUSG00000031636	ENSRNOG00000012658	210170_at	pdlim3	0.529779	0.0382906	0.68752	309	403	548	477	323	236	373	388
ENSMUSG00000038252	ENSRNOG00000018771	201774_s_at	ncapd2	-0.681658	0.0386506	0.692968	279	273	357	365	265	328	455	1156
ENSMUSG00000054459	ENSRNOG00000005345	203798_s_at	vsnl1	-0.695834	0.0390286	0.698214	21	18	18	14	27	25	37	38
ENSMUSG00000032368	ENSRNOG00000014644	206373_at	zic1	-1.16835	0.0390902	0.698296	5	1	2	5	8	6	8	10
ENSMUSG00000041147	ENSRNOG00000001111	208368_s_at	brca2	-0.627118	0.0393521	0.700813	79	52	73	74	75	78	108	205
ENSMUSG00000004099	ENSRNOG00000039859	201697_s_at	dnmt1	-0.588673	0.039364	0.700813	858	813	1152	1052	953	1141	1519	2712
ENSMUSG00000025058	ENSRNOG00000003748	220252_x_at	5430427o19rik	0.763279	0.0394203	0.701127	13	24	20	26	9	8	17	20
ENSMUSG00000017390	ENSRNOG00000011452	202022_at	aldoc	0.520802	0.039517	0.701827	737	761	959	1072	748	649	800	508
ENSMUSG00000029730	ENSRNOG00000001349	208795_s_at	mcm7	-0.654011	0.0396811	0.703025	590	577	601	719	525	726	877	2107
ENSMUSG00000027253	ENSRNOG00000015285	212850_s_at	lrp4	-0.508285	0.0421742	0.732564	158	123	147	197	234	240	267	232
ENSMUSG00000006585	ENSRNOG00000013970	209832_s_at	cdt1	-0.757773	0.0425703	0.738397	67	118	132	124	71	87	173	477
ENSMUSG00000044641	ENSRNOG00000010883	211907_s_at	pard6b	-0.573783	0.0429504	0.744401	165	122	159	165	188	176	223	400
ENSMUSG00000038224	ENSRNOG00000003233	205075_at	serpinf2	-1.6635	0.0434602	0.74801	3	1	0	0	3	2	5	4
ENSMUSG00000034918	ENSRNOG00000017917	220186_s_at	cdhr2	1.83513	0.0434602	0.74801	1	4	4	4	2	1	0	1
ENSMUSG00000028963	ENSRNOG00000018393	220784_s_at	uts2	1.23098	0.0438453	0.753579	1	9	6	3	1	4	4	0
ENSMUSG00000040021	ENSRNOG00000014916	219813_at	lats1	-0.499117	0.0440261	0.755535	188	146	142	203	225	267	294	268
ENSMUSG00000007646	ENSRNOG00000006661	206066_s_at	rad51c	-0.655385	0.044053	0.755535	21	57	37	41	46	61	65	99
ENSMUSG00000044783	ENSRNOG00000022911	218726_at	hjurp	-0.581773	0.0441356	0.755918	251	296	379	322	299	404	476	853
ENSMUSG00000042496	ENSRNOG00000007853	214158_s_at	prdm10	-0.528916	0.0444304	0.760436	60	64	79	69	92	114	124	102
ENSMUSG00000028613	ENSRNOG00000013064	208433_s_at	lrp8	-0.819209	0.0444973	0.760551	13	30	56	38	18	27	68	149
ENSMUSG00000027335	ENSRNOG00000021256	210961_s_at	adra1d	0.595124	0.0449457	0.765596	124	61	132	109	108	88	69	41
ENSMUSG00000029755	ENSRNOG00000010905	213707_s_at	dlx5	-1.13193	0.0449818	0.765596	2	4	3	5	10	6	13	5
ENSMUSG00000067786	ENSRNOG00000024923	204239_s_at	nnat	0.545717	0.0460004	0.765634	4136	5964	5699	2873	4275	3794	3750	2412
ENSMUSG00000034336	ENSRNOG00000020248	204465_s_at	ina	2.94505	0.0460648	0.765634	1	2	3	1	0	1	0	0
ENSMUSG00000032555	ENSRNOG00000009789	202633_at	topbp1	-0.595742	0.0461041	0.765634	435	406	464	405	413	515	602	1278
ENSMUSG00000032496	ENSRNOG00000031779	202018_s_at	ltf	0.650399	0.0462323	0.765634	3288	4558	3480	1925	3300	3175	2140	781
ENSMUSG00000063632	ENSRNOG00000030034	204913_s_at	sox11	-0.892061	0.0463013	0.765634	8	5	3	10	6	11	5	30
ENSMUSG00000062074	ENSRNOG00000000597	210861_s_at	wisp3	-1.87284	0.0464043	0.765634	1	0	1	1	2	2	1	7
ENSMUSG00000035131	ENSRNOG00000002811	217562_at	fam5c	0.92498	0.0467994	0.769286	6	8	8	14	4	4	10	3
ENSMUSG00000020682	ENSRNOG00000010335	219909_at	mmp28	-0.52963	0.0469483	0.769669	360	220	393	318	545	564	616	322
ENSMUSG00000028693	ENSRNOG00000016454	201970_s_at	nasp	-0.670296	0.0477389	0.774941	368	486	356	371	351	342	557	1498
ENSMUSG00000044933	ENSRNOG00000007332	214491_at	sstr3	-1.33726	0.0479067	0.774941	0	3	5	1	1	5	7	12
ENSMUSG00000074637	ENSRNOG00000012199	213722_at	sox2	-2.19054	0.0479971	0.774941	2	0	0	0	1	4	1	4
ENSMUSG00000023034	ENSRNOG00000007607	210226_at	nr4a1	-0.556099	0.048267	0.778786	227	180	201	214	507	214	401	215
ENSMUSG00000032640	ENSRNOG00000012698	203044_at	chsy1	-0.500905	0.048336	0.779157	505	498	601	418	647	823	1006	699
ENSMUSG00000026831	ENSRNOG00000010152	59437_at	1700007k13rik	1.08807	0.0483854	0.779157	9	7	5	4	4	1	4	4
ENSMUSG00000000724	ENSRNOG00000008700	206982_at	cryba1	1.51127	0.0485471	0.780736	2	9	1	6	2	3	2	0
ENSMUSG00000032578	ENSRNOG00000029543	221223_x_at	cish	0.547414	0.0488185	0.783967	497	368	528	691	287	326	319	603
ENSMUSG00000057230	ENSRNOG00000018317	211186_s_at	aak1	-0.519963	0.0497299	0.796101	119	98	114	136	168	216	211	141
ENSMUSG00000081926			gm15536	33.457	1.56e-22	3.83e-18	32	0	399	362	0	0	0	0
ENSMUSG00000083669			gm10169	3.94692	1.51e-17	1.85e-13	58	49	34	22	2	0	10	0
ENSMUSG00000069637			NA	5.67545	5.11e-17	4.18e-13	36	18	14	25	0	0	0	2
ENSMUSG00000087701			gm13493	30.4616	9.8e-17	6e-13	52	14	28	1	0	0	0	0
ENSMUSG00000078191			gm5559	30.3094	6.34e-16	2.9e-12	45	0	16	26	0	0	0	0
ENSMUSG00000081855			rpl17-ps5	-4.54767	7.11e-16	2.9e-12	2	0	2	0	22	21	31	29
ENSMUSG00000090201			NA	29.9512	1.02e-14	3.57e-11	24	0	24	20	0	0	0	0
ENSMUSG00000085783			gm9816	30.6444	3.91e-13	1.2e-09	77	0	32	0	0	0	0	0
ENSMUSG00000026327	ENSRNOG00000002583		serpinb11	-4.5808	1.51e-12	3.84e-09	3	1	4	8	5	45	35	315
ENSMUSG00000058905			gm10051	30.0161	2.61e-12	5.82e-09	32	0	39	0	0	0	0	0
ENSMUSG00000057003			myh4	-4.74228	9.33e-12	1.86e-08	8	69	41	33	3817	207	47	323
ENSMUSG00000071041			gm15210	29.9291	9.85e-12	1.86e-08	0	0	47	21	0	0	0	0
ENSMUSG00000063412			gm10131	29.7514	2.11e-11	3.7e-08	0	0	40	20	0	0	0	0
ENSMUSG00000078674			mup18	-29.7601	3.99e-11	6.52e-08	0	0	0	0	0	16	0	46
ENSMUSG00000060887			gm12960	-29.6239	8.92e-11	1.37e-07	0	0	0	0	43	0	16	0
ENSMUSG00000060087			gm10074	-29.4207	1.78e-10	2.3e-07	0	0	0	0	4	0	7	39
ENSMUSG00000055679	ENSRNOG00000039990		ctsr	2.58105	2.66e-10	3.26e-07	23	87	25	92	14	12	9	7
ENSMUSG00000084830			gm14539	30.5369	3.5e-10	4.09e-07	0	0	104	0	0	0	0	0
ENSMUSG00000061833			gm6311	29.2505	4.32e-10	4.81e-07	2	16	0	23	0	0	0	0
ENSMUSG00000081128			gm13328	3.76229	6.66e-10	6.8e-07	45	23	15	0	0	0	7	0
ENSMUSG00000082273			gm14801	29.2898	7.36e-10	7.21e-07	17	0	0	26	0	0	0	0
ENSMUSG00000032484	ENSRNOG00000024330		ngp	3.96512	7.65e-10	7.21e-07	0	4	75	37	2	0	4	2
ENSMUSG00000089674			NA	-30.2659	1.03e-09	9.37e-07	0	0	0	0	0	88	0	0
ENSMUSG00000027022	ENSRNOG00000034258		xirp2	-6.34486	1.1e-09	9.66e-07	0	1	0	1	172	1	0	1
ENSMUSG00000006457	ENSRNOG00000019745		actn3	-4.38146	1.34e-09	1.13e-06	5	8	4	13	620	19	17	12
ENSMUSG00000062678			gm10120	30.1059	1.42e-09	1.16e-06	0	0	77	0	0	0	0	0
ENSMUSG00000045744	ENSRNOG00000009611		9930021d14rik	2.43755	1.6e-09	1.27e-06	29	66	39	55	21	9	0	8
ENSMUSG00000086329			gm14233	29.1784	1.69e-09	1.29e-06	15	23	0	0	0	0	0	0
ENSMUSG00000073745			NA	-2.93863	2.07e-09	1.54e-06	0	17	0	1	19	69	35	32
ENSMUSG00000062077	ENSRNOG00000006146		trim54	-29.5937	4.25e-09	3.07e-06	0	0	0	0	55	1	0	0
ENSMUSG00000030730			atp2a1	-5.11034	5.22e-09	3.65e-06	23	21	14	35	3358	11	23	27
ENSMUSG00000074869			NA	2.75149	6.19e-09	3.99e-06	28	18	24	43	0	0	0	18
ENSMUSG00000089641			NA	-28.9737	7.57e-09	4.64e-06	0	0	0	0	0	20	18	0
ENSMUSG00000033450			tagap	-4.8754	1.14e-08	6.59e-06	1	1	1	1	1	1	140	2
ENSMUSG00000064220	ENSRNOG00000032949		hist2h2aa2	2.59572	1.84e-08	9.61e-06	200	244	426	387	56	0	42	125
ENSMUSG00000055178			NA	29.3747	1.93e-08	9.84e-06	0	42	0	0	0	0	0	0
ENSMUSG00000073674			gm6644	5.54593	2.21e-08	1.09e-05	35	7	0	0	1	0	0	0
ENSMUSG00000084099			gm12929	-28.8405	2.23e-08	1.09e-05	0	0	0	0	2	24	8	0
ENSMUSG00000038216			pnmt	-29.233	2.62e-08	1.23e-05	0	0	0	0	0	0	0	43
ENSMUSG00000083097			gm14494	-3.23105	2.87e-08	1.3e-05	14	0	6	1	88	0	106	29
ENSMUSG00000073472			NA	4.11249	2.94e-08	1.3e-05	0	52	0	41	0	6	0	0
ENSMUSG00000024903	ENSRNOG00000007232		lao1	2.86682	2.97e-08	1.3e-05	62	1063	329	247	60	152	36	15
ENSMUSG00000089782			gm3531	28.9185	3.4e-08	1.44e-05	0	5	28	0	0	0	0	0
ENSMUSG00000073853			eef2k	4.60481	3.84e-08	1.6e-05	19	24	0	0	0	0	0	2
ENSMUSG00000046379			NA	5.23902	3.98e-08	1.63e-05	15	12	0	7	1	0	0	0
ENSMUSG00000090186			gm7592	-3.62043	4.48e-08	1.77e-05	1	1	0	3	0	27	41	2
ENSMUSG00000056078	ENSRNOG00000019301		lipm	2.78353	6.15e-08	2.35e-05	7	81	19	13	9	3	5	3
ENSMUSG00000090195			NA	-29.0784	6.91e-08	2.57e-05	0	0	0	0	0	39	0	0
ENSMUSG00000082035			gm14934	-29.04	7.66e-08	2.79e-05	0	0	0	0	0	38	0	0
ENSMUSG00000057762			gm6169	-28.7758	7.73e-08	2.79e-05	0	0	0	0	27	0	0	5
ENSMUSG00000021631			mrps36-ps1	-4.28387	8.54e-08	3e-05	0	2	0	0	21	0	0	21
ENSMUSG00000076553			igkv4-59	-28.5566	9.35e-08	3.23e-05	0	0	0	0	12	5	7	4
ENSMUSG00000081357			xlr4e-ps	28.6829	9.75e-08	3.32e-05	0	4	19	5	0	0	0	0
ENSMUSG00000043483			gm6863	-28.6336	1.17e-07	3.92e-05	0	0	0	0	16	0	14	0
ENSMUSG00000007877			tcap	-4.39694	1.32e-07	4.24e-05	4	6	1	3	312	4	2	2
ENSMUSG00000074445			sprr2a3	-2.5927	1.4e-07	4.47e-05	4	4	2	2	9	34	14	22
ENSMUSG00000029683			lmod2	-5.54219	1.66e-07	5.03e-05	1	0	0	0	50	0	0	0
ENSMUSG00000073463			NA	2.31308	2.06e-07	6.17e-05	15	18	32	21	12	1	5	1
ENSMUSG00000028068	ENSRNOG00000027894		iqgap3	-2.65674	2.13e-07	6.28e-05	23	28	31	53	34	81	85	696
ENSMUSG00000021622			ckmt2	-4.83685	2.37e-07	6.93e-05	1	0	0	2	91	0	0	0
ENSMUSG00000073177	ENSRNOG00000037474		gm773	-28.6731	2.52e-07	7.19e-05	0	0	0	0	28	0	2	0
ENSMUSG00000073878			gm13304	28.5838	3.07e-07	8.66e-05	0	8	0	18	0	0	0	0
ENSMUSG00000048938	ENSRNOG00000023073		nr1h5	-2.78015	4.33e-07	0.000120533	7	10	2	8	8	17	18	156
ENSMUSG00000041064	ENSRNOG00000015878		pif1	-2.39505	4.38e-07	0.000120665	9	5	4	9	9	21	27	96
ENSMUSG00000056328			myh1	-3.74061	4.54e-07	0.000122276	45	16	13	29	1404	20	20	22
ENSMUSG00000032523	ENSRNOG00000019404		hhatl	-28.5721	4.98e-07	0.000132668	0	0	0	0	26	0	2	0
ENSMUSG00000021373			cap2	-1.49842	5.28e-07	0.000139089	43	31	31	32	73	128	90	131
ENSMUSG00000069720			4930572o03rik	28.4602	5.36e-07	0.000139676	0	3	11	10	0	0	0	0
ENSMUSG00000048699	ENSRNOG00000009105		4732456n10rik	-28.4701	6.76e-07	0.000172608	0	0	0	0	1	0	3	22
ENSMUSG00000069305			hist1h4n	-2.64275	6.85e-07	0.000173201	9	0	0	3	11	30	4	35
ENSMUSG00000067719			gm10221	-28.4806	8.87e-07	0.000215267	0	0	0	0	0	26	0	0
ENSMUSG00000079228			gm4694	28.5536	8.87e-07	0.000215267	0	0	0	26	0	0	0	0
ENSMUSG00000048574			gm5593	-2.59018	9.04e-07	0.000217213	10	0	3	4	1	19	28	63
ENSMUSG00000022715	ENSRNOG00000002768		cldn26	-28.3487	1.05e-06	0.000243998	0	0	0	0	0	6	3	15
ENSMUSG00000022034	ENSRNOG00000015921		esco2	-2.23398	1.23e-06	0.000281749	11	19	10	10	16	29	42	169
ENSMUSG00000082530			gm12168	-2.66889	1.25e-06	0.000283934	0	24	0	0	66	8	60	44
ENSMUSG00000027077	ENSRNOG00000007516		smtnl1	-5.06632	1.28e-06	0.000287257	0	0	0	1	36	0	0	0
ENSMUSG00000018486	ENSRNOG00000003807		wnt9b	-2.16144	1.36e-06	0.00029805	7	8	8	11	12	48	13	89
ENSMUSG00000076552			igkv4-61	28.3327	1.56e-06	0.000338166	5	0	8	9	0	0	0	0
ENSMUSG00000090094			NA	2.27756	1.67e-06	0.000359412	54	9	49	18	1	0	7	21
ENSMUSG00000061462			obscn	-2.78696	1.79e-06	0.000378906	18	16	22	25	526	19	27	24
ENSMUSG00000042845	ENSRNOG00000032412		wfdc12	-2.44605	1.83e-06	0.000382425	32	62	30	65	42	100	91	865
ENSMUSG00000084284			gm16469	-3.21865	2.06e-06	0.000428833	0	0	4	0	6	22	13	0
ENSMUSG00000000381			wap	2.94771	2.21e-06	0.000456163	3	31	7	7	1	3	1	2
ENSMUSG00000021965	ENSRNOG00000021847		f630043a04rik	-2.2877	2.51e-06	0.000513548	19	12	10	6	18	20	31	178
ENSMUSG00000075217	ENSRNOG00000009399		4833423e24rik	3.70078	2.85e-06	0.000576464	2	41	0	2	0	4	0	0
ENSMUSG00000061331			gm17132	-28.3554	2.92e-06	0.000586668	0	0	0	0	24	0	0	0
ENSMUSG00000059776	ENSRNOG00000036722		gm10071	3.39574	2.98e-06	0.000594286	1	332	16	70	1	36	8	1
ENSMUSG00000083139			gm12418	28.2865	3.02e-06	0.000594636	0	9	12	0	0	0	0	0
ENSMUSG00000079831			NA	-3.60192	3.03e-06	0.000594636	0	5	0	0	0	57	10	0
ENSMUSG00000001228			uhrf1	-2.08377	3.08e-06	0.000598741	89	130	159	141	122	260	326	1640
ENSMUSG00000089658			gm13695	28.2265	3.39e-06	0.00064883	0	13	0	7	0	0	0	0
ENSMUSG00000044086	ENSRNOG00000032443		lmod3	-2.61032	3.6e-06	0.000683211	4	0	3	3	49	5	8	4
ENSMUSG00000033044	ENSRNOG00000026548		dhrs7c	-4.09707	3.92e-06	0.00072837	1	1	0	0	36	0	0	1
ENSMUSG00000079799			ac125149.5	-28.0887	4.63e-06	0.000817204	0	0	0	0	5	9	0	6
ENSMUSG00000081620			gm14633	28.2076	4.63e-06	0.000817204	0	6	8	6	0	0	0	0
ENSMUSG00000072421			gm10357	28.2179	4.63e-06	0.000817204	9	7	0	4	0	0	0	0
ENSMUSG00000053173			rpl18-ps2	2.90812	5.48e-06	0.000955183	26	7	7	0	0	0	6	0
ENSMUSG00000085747			gm11194	2.55058	5.5e-06	0.000955183	11	3	13	16	3	3	2	0
ENSMUSG00000079372			gm3468	-28.2276	5.93e-06	0.000987217	0	0	0	0	22	0	0	0
ENSMUSG00000069309			hist1h2an	28.2572	5.93e-06	0.000987217	0	20	0	0	0	0	0	0
ENSMUSG00000028148	ENSRNOG00000043445		them5	-2.10124	5.96e-06	0.000987217	6	1	2	11	10	11	23	49
ENSMUSG00000056133			gm9992	-2.41852	6.15e-06	0.00101083	0	2	3	5	6	18	21	14
ENSMUSG00000026779	ENSRNOG00000017569		mastl	-1.94299	6.32e-06	0.00103264	11	12	6	13	21	22	23	108
ENSMUSG00000030905			crym	-1.28207	7.04e-06	0.00113484	117	124	152	160	212	393	638	266
ENSMUSG00000034311	ENSRNOG00000038035		kif4	-2.08099	7.3e-06	0.00116981	23	27	24	32	20	57	61	341
ENSMUSG00000022322			shcbp1	-2.34653	8.51e-06	0.00131874	11	20	14	16	8	27	34	263
ENSMUSG00000078126			rpl23a-ps3	28.2112	8.73e-06	0.00132697	20	0	0	0	0	0	0	0
ENSMUSG00000081888			gm14045	2.20667	8.76e-06	0.00132697	26	15	10	26	0	0	0	18
ENSMUSG00000038943			prc1	-2.00585	8.77e-06	0.00132697	54	63	77	74	61	120	128	834
ENSMUSG00000083184			gm14969	28.0786	9.83e-06	0.00145132	0	13	5	0	0	0	0	0
ENSMUSG00000079769			ac087559.7	2.25734	1.09e-05	0.00157614	8	68	66	81	0	0	39	15
ENSMUSG00000046591	ENSRNOG00000015520		5730590g19rik	-2.10345	1.17e-05	0.00167862	14	17	13	17	17	20	36	208
ENSMUSG00000043857	ENSRNOG00000024954		mgat5b	-2.77503	1.17e-05	0.00167862	2	0	2	1	3	11	17	7
ENSMUSG00000046341			gm11223	-1.95131	1.21e-05	0.00171973	36	9	18	41	27	44	76	280
ENSMUSG00000044751			gm12231	-4.46663	1.27e-05	0.00178934	1	0	0	0	13	11	0	0
ENSMUSG00000086982			gm8327	2.13924	1.37e-05	0.00189785	10	16	18	8	3	7	2	1
ENSMUSG00000086090			gm12531	28.0558	1.41e-05	0.00193918	0	6	1	11	0	0	0	0
ENSMUSG00000023940	ENSRNOG00000022499		sgol1	-1.97554	1.52e-05	0.00208079	12	9	16	12	15	18	31	142
ENSMUSG00000027326			casc5	-1.93837	1.57e-05	0.00213966	13	16	15	14	10	34	34	161
ENSMUSG00000035455	ENSRNOG00000004440		fignl1	-1.81823	1.58e-05	0.00214445	30	22	23	27	23	46	74	245
ENSMUSG00000071540	ENSRNOG00000039738		3425401b19rik	-3.47611	1.63e-05	0.00218878	0	0	1	2	34	0	2	0
ENSMUSG00000074476	ENSRNOG00000029862		spc24	-2.00937	1.65e-05	0.0022142	13	22	19	20	19	24	51	227
ENSMUSG00000079138			gm8818	2.09548	1.8e-05	0.00236463	16	4	20	48	0	0	19	4
ENSMUSG00000055298			ctsj	2.42821	1.85e-05	0.00240665	9	16	6	13	2	7	0	0
ENSMUSG00000078748			NA	-4.48326	1.86e-05	0.00240665	1	0	0	0	0	0	0	24
ENSMUSG00000073371			gm6594	4.59051	2.07e-05	0.00263835	15	0	0	7	0	0	0	1
ENSMUSG00000068893			sprr2a2	-1.64267	2.45e-05	0.00304139	20	4	4	18	21	63	52	22
ENSMUSG00000066158			ay512931	-4.31768	2.46e-05	0.00304139	0	1	0	0	1	9	7	5
ENSMUSG00000074563			gm10719	-27.9238	2.48e-05	0.00304959	0	0	0	0	6	9	3	0
ENSMUSG00000027470	ENSRNOG00000008235		mylk2	-2.41243	2.62e-05	0.00319874	10	3	8	2	108	2	12	10
ENSMUSG00000079719			gm11167	27.9087	2.69e-05	0.00326361	5	11	0	0	0	0	0	0
ENSMUSG00000044938	ENSRNOG00000006224		klhl31	-3.09801	3e-05	0.00357658	4	0	0	2	53	0	1	1
ENSMUSG00000089943			ugt1a5	-2.02005	3.01e-05	0.00357658	6	0	0	11	30	22	17	6
ENSMUSG00000035653	ENSRNOG00000005550		lrfn5	-1.9288	3.05e-05	0.0035802	4	5	5	9	6	10	21	58
ENSMUSG00000028871	ENSRNOG00000009656		rspo1	-2.48502	3.13e-05	0.00363944	26	40	99	55	36	39	84	1124
ENSMUSG00000055489	ENSRNOG00000015972		ano5	-27.9334	3.17e-05	0.00365984	0	0	0	0	17	1	0	0
ENSMUSG00000047441	ENSRNOG00000024590		antxrl	3.04102	3.35e-05	0.00382189	7	5	9	9	3	0	1	0
ENSMUSG00000078592			gm4609	-27.9338	3.43e-05	0.00386117	0	0	0	0	18	0	0	0
ENSMUSG00000078571			NA	-27.9338	3.43e-05	0.00386117	0	0	0	0	18	0	0	0
ENSMUSG00000069011			gm10254	-2.95683	3.45e-05	0.00386117	0	0	6	0	0	43	7	0
ENSMUSG00000084368			gm11572	-4.34939	3.55e-05	0.00395766	0	0	1	0	0	22	0	0
ENSMUSG00000020216	ENSRNOG00000032951		jsrp1	-1.87696	3.71e-05	0.00408221	4	8	3	8	49	11	12	20
ENSMUSG00000075307	ENSRNOG00000007461		kbtbd10	-2.5469	3.79e-05	0.00414447	8	5	6	2	118	6	3	5
ENSMUSG00000085348			gm12300	-2.09198	3.83e-05	0.00416829	2	4	1	5	11	10	12	23
ENSMUSG00000048327	ENSRNOG00000026143		ckap2l	-1.87089	3.93e-05	0.00420851	35	46	42	51	38	57	87	498
ENSMUSG00000090187			ak157302	1.77429	3.99e-05	0.0042565	60	48	148	87	23	65	0	17
ENSMUSG00000080994			gm13464	-27.8336	4.06e-05	0.00429884	0	0	0	0	7	5	5	0
ENSMUSG00000045273	ENSRNOG00000018615		cenph	-1.74438	4.11e-05	0.00430479	20	23	18	14	24	35	34	178
ENSMUSG00000020649			rrm2	-1.90741	4.13e-05	0.0043097	58	88	86	74	46	113	167	905
ENSMUSG00000033520			idi2	2.47372	4.58e-05	0.00476003	4	30	2	3	3	2	2	1
ENSMUSG00000073842			mup7	1.75757	4.99e-05	0.00513413	12	22	27	19	15	6	5	0
ENSMUSG00000084896			gm11632	1.79429	5.29e-05	0.00537636	39	4	31	24	16	1	12	2
ENSMUSG00000044918			NA	-2.77094	5.63e-05	0.00566985	2	1	1	1	32	0	2	3
ENSMUSG00000036777	ENSRNOG00000014343		anln	-1.52706	6.1e-05	0.00607862	97	81	66	90	88	145	189	618
ENSMUSG00000037725			ckap2	-1.95541	6.44e-05	0.00623995	22	26	18	41	14	35	64	330
ENSMUSG00000046295	ENSRNOG00000017156		ankle1	-1.8422	6.73e-05	0.00649482	22	27	24	33	20	36	53	297
ENSMUSG00000031957	ENSRNOG00000019068		ctrb1	3.41397	6.88e-05	0.00659146	0	0	0	30	0	2	0	1
ENSMUSG00000089827			1700023h06rik	-2.57933	7.03e-05	0.00670282	3	0	0	2	5	10	12	6
ENSMUSG00000074115			saa1	2.01134	7.13e-05	0.00677213	9	44	9	5	5	7	6	1
ENSMUSG00000032108	ENSRNOG00000039445		d730048i06rik	-27.7442	7.28e-05	0.00689131	0	0	0	0	0	7	6	3
ENSMUSG00000057244	ENSRNOG00000011787		gm6139	-3.20972	7.51e-05	0.00706405	3	0	0	0	0	28	2	0
ENSMUSG00000002835			chaf1a	-1.5794	7.52e-05	0.00706405	75	111	94	111	101	165	195	797
ENSMUSG00000038403	ENSRNOG00000021200		hfe2	-2.56746	7.72e-05	0.00717811	2	0	3	4	51	1	3	2
ENSMUSG00000026955	ENSRNOG00000013069		2010317e24rik	-1.97916	7.75e-05	0.00717811	11	13	11	16	8	30	14	161
ENSMUSG00000089967			gm16550	-27.7418	7.79e-05	0.00717811	0	0	0	0	0	0	7	9
ENSMUSG00000073233			gm9144	-27.7345	7.79e-05	0.00717811	0	0	0	0	8	0	8	0
ENSMUSG00000044951	ENSRNOG00000021789		mylk4	-4.27263	8.04e-05	0.00734823	1	0	0	0	21	0	0	0
ENSMUSG00000085342			gm12254	-4.20994	8.04e-05	0.00734823	0	0	0	1	0	20	0	0
ENSMUSG00000078235	ENSRNOG00000043113		fam43b	-2.45908	8.16e-05	0.00738117	3	1	1	2	3	6	9	24
ENSMUSG00000080940			gm15145	-27.6714	8.33e-05	0.0074781	0	0	0	0	0	13	0	2
ENSMUSG00000082465			rps6-ps3	2.74201	8.44e-05	0.00754854	0	23	6	0	0	0	5	0
ENSMUSG00000061724			gm2423	2.83702	8.77e-05	0.00781794	9	0	0	17	0	0	4	0
ENSMUSG00000035606	ENSRNOG00000008210		ky	-2.65199	9.05e-05	0.00797577	1	0	5	1	43	1	1	2
ENSMUSG00000069302	ENSRNOG00000022146		hist1h2ah	-27.6767	9.51e-05	0.00820533	0	0	0	0	0	0	0	15
ENSMUSG00000037581			NA	27.7754	9.51e-05	0.00820533	0	0	0	15	0	0	0	0
ENSMUSG00000042165			gm9774	-27.762	9.51e-05	0.00820533	0	0	0	0	16	0	0	0
ENSMUSG00000078642			gm13283	-2.71301	0.000100362	0.00860062	0	5	0	0	3	6	6	21
ENSMUSG00000084953			NA	-2.34062	0.000103399	0.00879929	5	14	0	3	1	8	18	96
ENSMUSG00000047419	ENSRNOG00000043138		cmya5	-1.8474	0.000112872	0.00953922	14	20	31	19	249	28	27	21
ENSMUSG00000078994			zfp429	1.35234	0.000120347	0.0101193	30	30	48	48	8	29	10	19
ENSMUSG00000061468			gm3724	1.06386	0.000120943	0.0101193	116	75	127	134	73	47	56	59
ENSMUSG00000084407			gm14018	-2.53404	0.000120975	0.0101193	0	0	0	5	10	3	13	6
ENSMUSG00000060548	ENSRNOG00000014265		tnfrsf19	-1.30337	0.000128387	0.0106122	59	42	49	60	74	94	107	284
ENSMUSG00000061988			rpl10a-ps2	4.32758	0.000128598	0.0106122	3	11	0	4	0	0	1	0
ENSMUSG00000076742			ighv1-84	-4.11238	0.000128598	0.0106122	1	0	0	0	0	7	5	7
ENSMUSG00000064010	ENSRNOG00000043293		dppa1	2.42564	0.000130448	0.0107287	7	15	7	5	1	6	0	0
ENSMUSG00000082900			gm11557	-2.92578	0.000130887	0.0107288	0	0	0	3	9	8	6	2
ENSMUSG00000024791	ENSRNOG00000021204		cdca5	-1.68217	0.000135188	0.0110215	16	28	23	27	21	35	44	224
ENSMUSG00000017716			birc5	-1.64754	0.000137243	0.0111381	46	58	48	61	51	62	101	502
ENSMUSG00000084260			gm12844	4.3021	0.000139415	0.011176	12	0	0	6	0	1	0	0
ENSMUSG00000090020			NA	-27.6501	0.00013945	0.011176	0	0	0	0	10	0	5	0
ENSMUSG00000074460			NA	3.12592	0.000145655	0.0116236	1125	1	944	959	0	10	25	321
ENSMUSG00000086717			gm15655	2.37708	0.000146072	0.0116236	23	26	2	0	0	11	0	0
ENSMUSG00000087034			cbfa2t2-ps1	27.7137	0.000147993	0.0117383	0	11	3	0	0	0	0	0
ENSMUSG00000045048			gm9795	-1.95069	0.000151326	0.011964	10	2	0	0	8	16	12	15
ENSMUSG00000085543			gm13568	1.46744	0.000154159	0.0120244	41	62	15	27	14	9	7	28
ENSMUSG00000072603			1700001f09rik	1.79277	0.000154359	0.0120244	22	9	6	34	5	8	0	9
ENSMUSG00000079850			amy2a2	27.679	0.000156996	0.0120244	1	0	0	13	0	0	0	0
ENSMUSG00000079402			gm3020	-27.5714	0.000156996	0.0120244	0	0	0	0	0	14	0	0
ENSMUSG00000074268			amy2a5	27.679	0.000156996	0.0120244	1	0	0	13	0	0	0	0
ENSMUSG00000074267			amy2a4	27.679	0.000156996	0.0120244	1	0	0	13	0	0	0	0
ENSMUSG00000074266			amy2a3	27.679	0.000156996	0.0120244	1	0	0	13	0	0	0	0
ENSMUSG00000031966	ENSRNOG00000031469		glb1l3	-2.50433	0.00015895	0.0120985	3	0	2	0	3	2	7	19
ENSMUSG00000083854			gm15118	2.09191	0.000162365	0.0123201	57	0	31	51	0	24	0	10
ENSMUSG00000079278			tmem233	-4.12208	0.000163401	0.012335	1	0	0	0	17	0	1	1
ENSMUSG00000061937	ENSRNOG00000039331		csn1s2a	2.2653	0.000163568	0.012335	360	14756	3738	1410	346	792	326	3256
ENSMUSG00000086107			gm16312	27.6958	0.000166483	0.0124781	14	0	0	0	0	0	0	0
ENSMUSG00000089850			NA	-27.6683	0.000166483	0.0124781	0	0	0	0	15	0	0	0
ENSMUSG00000048922	ENSRNOG00000025302		cdca2	-1.50864	0.000167588	0.0125226	31	50	33	46	39	69	70	313
ENSMUSG00000083621			gm14586	2.23409	0.000182141	0.0135275	20	0	10	8	0	0	9	0
ENSMUSG00000050671			ism2	-1.51127	0.000184007	0.0135931	8	7	10	19	11	31	26	67
ENSMUSG00000026683	ENSRNOG00000002711		nuf2	-1.75048	0.000184133	0.0135931	32	42	16	40	18	47	78	331
ENSMUSG00000079225			gm9531	-1.66255	0.000191876	0.0141222	54	9	0	41	61	105	48	137
ENSMUSG00000020067	ENSRNOG00000000383		mypn	-2.67495	0.00021082	0.0152418	2	2	4	0	52	1	1	1
ENSMUSG00000074418			gm15930	-4.0477	0.000216956	0.0155935	0	0	0	1	11	6	0	1
ENSMUSG00000089873			mup13	2.10652	0.000217909	0.0156162	21	14	0	16	13	0	0	0
ENSMUSG00000025082	ENSRNOG00000025581		vwa2	-1.38376	0.000220366	0.0157462	17	15	24	24	26	29	45	125
ENSMUSG00000046593	ENSRNOG00000042246		tmem215	-2.40015	0.000234542	0.0165452	0	2	1	2	5	12	7	5
ENSMUSG00000037466	ENSRNOG00000005153		4930427a07rik	-1.55314	0.000238258	0.0165452	20	33	33	44	31	39	66	273
ENSMUSG00000089955			c230030n03rik	27.583	0.000238299	0.0165452	5	1	2	5	0	0	0	0
ENSMUSG00000074978			actg-ps1	27.5918	0.000238299	0.0165452	2	5	6	0	0	0	0	0
ENSMUSG00000081522			gm13170	-27.558	0.000238299	0.0165452	0	0	0	0	7	0	3	4
ENSMUSG00000082481			gm12334	-27.4612	0.000238299	0.0165452	0	0	0	0	3	6	0	4
ENSMUSG00000059751			gm9000	27.5799	0.000238299	0.0165452	4	0	5	4	0	0	0	0
ENSMUSG00000021867			gm9746	1.12852	0.00024651	0.0169544	79	96	53	80	38	20	57	43
ENSMUSG00000061555			NA	-2.16844	0.00024957	0.0170858	7	0	0	0	12	14	0	8
ENSMUSG00000027323			rad51	-1.40034	0.000256008	0.0174457	59	68	62	65	64	91	118	450
ENSMUSG00000069793			slfn9	-1.28485	0.000268244	0.0182116	75	77	88	86	88	134	166	470
ENSMUSG00000074001	ENSRNOG00000019390		kbtbd5	-2.94587	0.000273736	0.0184883	1	0	0	2	23	0	0	2
ENSMUSG00000069014			gm5641	-27.4636	0.000278812	0.0184883	0	0	0	0	0	13	0	0
ENSMUSG00000081721			gm13882	-27.5675	0.000278812	0.0184883	0	0	0	0	14	0	0	0
ENSMUSG00000079373			gm10021	27.6153	0.000278812	0.0184883	0	13	0	0	0	0	0	0
ENSMUSG00000070610			gm13127	-27.4636	0.000278812	0.0184883	0	0	0	0	0	13	0	0
ENSMUSG00000078834			NA	-27.4636	0.000278812	0.0184883	0	0	0	0	0	13	0	0
ENSMUSG00000078561			ebf1	-27.467	0.000278812	0.0184883	0	0	0	0	0	0	0	13
ENSMUSG00000078297			gm3150	27.5887	0.000278812	0.0184883	13	0	0	0	0	0	0	0
ENSMUSG00000076434	ENSRNOG00000042162		wfdc3	1.37504	0.00028425	0.0187781	15	106	36	48	21	18	23	27
ENSMUSG00000082127			gm13577	-1.99647	0.000304582	0.0200134	0	60	31	0	184	132	48	44
ENSMUSG00000034023	ENSRNOG00000024475		fancd2	-1.3811	0.000342978	0.0221751	20	12	24	23	25	32	35	128
ENSMUSG00000082214			gm15009	-3.9434	0.000343813	0.0221751	0	1	0	0	4	3	6	4
ENSMUSG00000078738			NA	3.10917	0.000365492	0.0234499	0	0	24	0	0	3	0	0
ENSMUSG00000067189			gm10202	2.00544	0.000382307	0.0244319	7	2	9	22	0	2	9	0
ENSMUSG00000081593			gm11841	1.49271	0.000382897	0.0244319	14	18	16	13	10	7	7	0
ENSMUSG00000075241			gm8055	3.38741	0.000384786	0.0244319	11	0	6	2	0	0	2	0
ENSMUSG00000060727			gm12571	-1.78516	0.000386445	0.0244738	17	3	0	8	23	22	0	57
ENSMUSG00000078973			NA	-2.80521	0.00039094	0.0246771	3	0	0	0	13	6	4	0
ENSMUSG00000026407			cacna1s	-2.40627	0.000391669	0.0246771	3	8	11	7	155	0	7	3
ENSMUSG00000028834	ENSRNOG00000016543		trim63	-1.72646	0.00040838	0.0255984	7	1	5	2	23	15	8	8
ENSMUSG00000059049	ENSRNOG00000022309		frem1	-1.08189	0.00042317	0.0264579	148	153	111	133	141	333	300	492
ENSMUSG00000076567			igkv5-43	-2.35686	0.00043181	0.0268127	3	2	0	1	2	2	12	18
ENSMUSG00000041498			kif14	-1.54097	0.000432384	0.0268127	11	30	19	21	16	24	49	168
ENSMUSG00000023505	ENSRNOG00000015529		cdca3	-1.38805	0.000433221	0.0268127	36	56	52	65	54	63	101	371
ENSMUSG00000082260			gm7429	27.4729	0.000434948	0.0268518	3	3	6	0	0	0	0	0
ENSMUSG00000078881			gm14434	-2.11409	0.000437328	0.0269308	0	22	0	0	8	73	21	7
ENSMUSG00000001510	ENSRNOG00000004278		dlx3	-1.15794	0.000444789	0.0273216	40	41	40	35	48	71	78	182
ENSMUSG00000040132	ENSRNOG00000013776		svs2	-3.88556	0.000445973	0.0273259	0	0	1	0	0	0	0	16
ENSMUSG00000024176	ENSRNOG00000018841		sox8	-1.17594	0.000448631	0.0274202	22	51	51	45	45	102	95	175
ENSMUSG00000081176			h3f3a-ps2	-27.345	0.000455324	0.0275544	0	0	0	0	7	0	0	5
ENSMUSG00000063328			gm9396	27.4607	0.000455324	0.0275544	0	0	7	5	0	0	0	0
ENSMUSG00000057764			rpl35a-ps7	-27.3464	0.000455324	0.0275544	0	0	0	0	4	0	0	8
ENSMUSG00000081958			gm11594	1.69419	0.000457845	0.0276387	12	9	13	13	3	3	6	4
ENSMUSG00000084383			gm13370	1.90418	0.00047012	0.0282667	21	12	28	1	0	0	2	16
ENSMUSG00000042828	ENSRNOG00000022099		trim72	-1.83921	0.000470554	0.0282667	5	10	6	6	84	8	7	6
ENSMUSG00000046352	ENSRNOG00000008855		gjb2	-1.80464	0.000471765	0.0282701	51	47	93	84	40	48	102	818
ENSMUSG00000018907	ENSRNOG00000019074		alox12e	-1.8814	0.000476234	0.028418	34	31	29	27	20	14	41	399
ENSMUSG00000027912	ENSRNOG00000009581		lce1m	-27.4598	0.000476552	0.028418	0	0	0	0	12	0	0	1
ENSMUSG00000089640			gm6397	-2.24123	0.000480428	0.0285797	0	10	0	0	16	36	0	0
ENSMUSG00000081559			gm12411	1.82819	0.000490277	0.0290246	77	32	26	0	14	5	25	0
ENSMUSG00000084384			gm12251	27.4731	0.000498664	0.0293792	12	0	0	0	0	0	0	0
ENSMUSG00000069301			hist1h2ag	-27.3504	0.000498664	0.0293792	0	0	0	0	0	0	0	12
ENSMUSG00000025776	ENSRNOG00000017773		crispld1	-1.05749	0.00050431	0.02962	219	194	136	141	209	377	362	630
ENSMUSG00000062038			gm10108	1.21969	0.00050948	0.0297689	811	300	1863	1481	502	235	626	694
ENSMUSG00000086843			e030013i19rik	1.17311	0.000518616	0.0301918	79	110	76	63	45	70	34	12
ENSMUSG00000063684			gm13910	2.11848	0.000534712	0.0309817	30	3	0	24	0	0	0	14
ENSMUSG00000035373	ENSRNOG00000000239		ccl7	1.41413	0.00053825	0.0311131	27	45	10	57	4	15	10	28
ENSMUSG00000047844			bex4	-1.83909	0.000539653	0.0311208	0	2	12	8	15	3	7	58
ENSMUSG00000067124			NA	-3.13583	0.000564808	0.0324189	0	0	0	2	0	19	0	0
ENSMUSG00000089765			NA	-3.10288	0.000580206	0.0330704	1	0	0	1	3	4	8	4
ENSMUSG00000080836			gm6444	-2.07461	0.000586182	0.0333335	12	0	0	0	8	37	0	9
ENSMUSG00000080885			gm4167	2.10027	0.000607398	0.0343804	0	0	25	41	0	9	0	7
ENSMUSG00000051235	ENSRNOG00000004667		gen1	-1.18736	0.000612188	0.0345717	25	20	24	28	27	43	55	115
ENSMUSG00000080078			gm15583	-1.40859	0.000628558	0.0354146	8	0	7	14	20	26	25	13
ENSMUSG00000040204			2810417h13rik	-1.50317	0.000647498	0.0361493	74	116	121	115	64	105	215	914
ENSMUSG00000073737			gm10566	2.93261	0.000658975	0.0365535	12	0	0	9	0	0	0	3
ENSMUSG00000079552			NA	-3.83139	0.000661074	0.0365535	0	1	0	0	4	0	12	0
ENSMUSG00000066878			gm10184	-1.09865	0.000662849	0.0365535	221	183	283	225	253	317	466	1075
ENSMUSG00000079233			NA	-2.47053	0.000663687	0.0365535	2	2	1	0	3	21	0	6
ENSMUSG00000090066	ENSRNOG00000036927		1110002e22rik	-2.54887	0.000668416	0.0366493	1	4	0	0	28	0	1	3
ENSMUSG00000084194			gm12407	1.7932	0.000683174	0.037333	0	20	17	17	12	0	0	5
ENSMUSG00000019876	ENSRNOG00000000811		pkib	1.06645	0.000752715	0.0409053	48	120	67	74	24	34	58	50
ENSMUSG00000057605			gm6807	2.65936	0.0007876	0.0425182	14	3	6	0	0	4	0	0
ENSMUSG00000071318			gm4795	-27.3311	0.000798768	0.0430264	0	0	0	0	2	4	4	2
ENSMUSG00000090023			gm16302	2.40031	0.000806005	0.0432262	6	5	6	2	0	0	4	0
ENSMUSG00000083016			gm11703	27.3418	0.000830798	0.0442653	5	0	6	0	0	0	0	0
ENSMUSG00000074412			gm10689	27.3455	0.000830798	0.0442653	9	0	2	0	0	0	0	0
ENSMUSG00000078917			gm11281	27.3528	0.000830798	0.0442653	8	3	0	0	0	0	0	0
ENSMUSG00000049133	ENSRNOG00000024195		flg2	-27.3396	0.000863989	0.0451503	0	0	0	0	11	0	1	0
ENSMUSG00000050490			gm8394	-27.3001	0.000863989	0.0451503	0	0	0	0	0	0	12	0
ENSMUSG00000072606			gm10377	27.3366	0.000863989	0.0451503	0	0	11	0	0	0	0	0
ENSMUSG00000068014			gm14648	27.3333	0.000863989	0.0451503	0	0	0	11	0	0	0	0
ENSMUSG00000047348			NA	27.3474	0.000863989	0.0451503	11	0	0	0	0	0	0	0
ENSMUSG00000061330			gm11361	-27.2228	0.000863989	0.0451503	0	0	0	0	0	0	0	11
ENSMUSG00000054031			rdh18-ps	-27.22	0.000863989	0.0451503	0	0	0	0	0	11	0	0
ENSMUSG00000083724			gm12651	-27.4134	0.000863989	0.0451503	0	0	0	0	0	0	13	0
ENSMUSG00000059461			gm7331	-2.74145	0.000869819	0.0453583	16	26	0	0	0	293	19	2
ENSMUSG00000020185	ENSRNOG00000026252		e2f7	-1.03331	0.000973959	0.050079	45	39	61	42	68	90	81	175
ENSMUSG00000063754	ENSRNOG00000032777		gm10136	-3.01455	0.00101218	0.0517901	0	2	0	0	0	8	9	1
ENSMUSG00000081629			eif3s6-ps1	2.41149	0.00101543	0.0518483	14	5	0	0	0	0	4	0
ENSMUSG00000074826			gm10767	1.19842	0.00107333	0.054584	17	31	33	20	10	15	18	6
ENSMUSG00000033031	ENSRNOG00000039183		c330027c09rik	-1.26805	0.00107346	0.054584	43	60	35	54	47	54	101	302
ENSMUSG00000079369			gm3358	2.09417	0.00107686	0.0546436	0	40	24	0	0	2	16	0
ENSMUSG00000028832	ENSRNOG00000016810		stmn1	-1.35723	0.00111749	0.0563553	339	484	458	535	330	429	843	3400
ENSMUSG00000021714	ENSRNOG00000039740		cenpk	-1.47494	0.00112026	0.056379	7	14	12	10	14	12	17	86
ENSMUSG00000021697	ENSRNOG00000010701		depdc1b	-1.53956	0.00113827	0.0571183	6	15	8	15	7	11	27	94
ENSMUSG00000055397			NA	1.18931	0.00113962	0.0571183	13	33	56	49	10	29	17	16
ENSMUSG00000054662	ENSRNOG00000015830		ano9	-1.11861	0.0011632	0.0580627	81	30	79	64	82	87	119	303
ENSMUSG00000076614			ighg1	1.36768	0.00117419	0.0583883	92	138	630	245	51	41	285	107
ENSMUSG00000072720			myo18b	-2.68575	0.00117763	0.0584264	1	0	1	1	19	1	1	0
ENSMUSG00000071716			apol7e	1.68821	0.0012184	0.0602054	0	23	19	10	0	12	6	0
ENSMUSG00000074802	ENSRNOG00000025198		gas2l3	-0.887487	0.00124643	0.0612198	75	65	52	64	98	115	136	172
ENSMUSG00000069070	ENSRNOG00000025264		gm10257	2.75877	0.00125892	0.0615867	0	0	0	114	0	1	0	16
ENSMUSG00000081375			gm14686	2.54348	0.00128799	0.0628833	13	8	0	0	4	0	0	0
ENSMUSG00000086356			gm13441	-1.96056	0.00141144	0.0683657	2	0	3	2	7	11	10	2
ENSMUSG00000021747	ENSRNOG00000007206		4930452b06rik	-1.7267	0.00141712	0.0683702	3	4	2	3	4	5	16	19
ENSMUSG00000042045	ENSRNOG00000009047		sln	-2.38492	0.00142401	0.0685298	0	0	0	5	28	0	0	0
ENSMUSG00000084353			gm15452	-1.31724	0.00142602	0.0685298	10	20	17	15	16	16	39	98
ENSMUSG00000084793			gm2568	-1.08556	0.0014336	0.0687594	18	9	21	18	35	25	67	29
ENSMUSG00000055795			gm5160	1.58746	0.0014452	0.0691804	10	17	7	9	4	5	7	0
ENSMUSG00000072845			tmprss11a	-1.52382	0.00144943	0.0692476	6	1	3	7	14	20	8	11
ENSMUSG00000084022			gm16459	-27.208	0.00147614	0.0701139	0	0	0	0	3	2	3	3
ENSMUSG00000083235			gm13246	-27.2037	0.00147614	0.0701139	0	0	0	0	4	3	4	0
ENSMUSG00000081142			gm15497	27.2172	0.00147614	0.0701139	4	5	0	1	0	0	0	0
ENSMUSG00000086714			0610009e02rik	1.25624	0.00148442	0.0703708	77	196	49	97	29	12	65	93
ENSMUSG00000019214	ENSRNOG00000019174		chtf18	-1.25634	0.00150518	0.0709719	35	59	51	61	42	65	97	328
ENSMUSG00000064132			gm6421	-27.0818	0.00152606	0.0709719	0	0	0	0	0	6	0	4
ENSMUSG00000074903			gm2058	-27.2179	0.00152606	0.0709719	0	0	0	0	5	6	0	0
ENSMUSG00000079405			gm8348	-27.1821	0.00152606	0.0709719	0	0	0	0	1	0	10	0
ENSMUSG00000046334			gm6195	-27.0806	0.00152606	0.0709719	0	0	0	0	1	9	0	0
ENSMUSG00000049992			NA	27.2144	0.00152606	0.0709719	6	3	1	0	0	0	0	0
ENSMUSG00000063902			gm7964	27.2013	0.00152606	0.0709719	1	0	9	0	0	0	0	0
ENSMUSG00000085711			gm15163	-27.2044	0.00152606	0.0709719	0	0	0	0	0	7	4	0
ENSMUSG00000071867			gm6304	-27.0818	0.00152606	0.0709719	0	0	0	0	0	6	0	4
ENSMUSG00000036162			1700066j24rik	-2.42715	0.00153437	0.0712233	0	0	4	0	0	0	0	23
ENSMUSG00000046526			pard3b	-0.939342	0.00154824	0.071731	34	34	36	21	56	83	66	59
ENSMUSG00000051985	ENSRNOG00000026087		igfn1	-27.217	0.00157753	0.0722686	0	0	0	0	11	0	0	0
ENSMUSG00000081666			gm11677	-27.1768	0.00157753	0.0722686	0	0	0	0	0	0	11	0
ENSMUSG00000047643			gm5454	27.2299	0.00157753	0.0722686	0	10	0	0	0	0	0	0
ENSMUSG00000078237			NA	-27.0841	0.00157753	0.0722686	0	0	0	0	0	0	0	10
ENSMUSG00000076913			gm16656	-27.0841	0.00157753	0.0722686	0	0	0	0	0	0	0	10
ENSMUSG00000083411			rpl30-ps10	27.2299	0.00157753	0.0722686	0	10	0	0	0	0	0	0
ENSMUSG00000039954	ENSRNOG00000027066		stk32a	-1.36884	0.00159518	0.0729407	3	9	3	13	5	27	27	21
ENSMUSG00000076650			gm16609	-1.78685	0.00161507	0.0735758	0	5	5	0	8	11	9	10
ENSMUSG00000047443	ENSRNOG00000024688		fam132b	-1.44554	0.00162081	0.0737004	5	5	7	6	9	5	13	41
ENSMUSG00000020226	ENSRNOG00000001298		slc5a4b	-1.4529	0.00164644	0.0747269	7	3	7	7	9	6	13	43
ENSMUSG00000010601			apol7a	1.1153	0.00164949	0.0747272	12	38	35	45	13	9	29	16
ENSMUSG00000071813			NA	1.98877	0.00165791	0.0748983	13	0	0	16	0	0	4	4
ENSMUSG00000029168	ENSRNOG00000008996		dpysl5	-0.951133	0.00166244	0.0748983	39	19	36	35	64	49	72	87
ENSMUSG00000025574			tk1	-1.08337	0.00170126	0.0765068	119	139	152	168	150	198	225	744
ENSMUSG00000085896			5330429c05rik	-3.67266	0.00173563	0.0779085	1	0	0	0	1	7	3	3
ENSMUSG00000090152			gm16285	3.8328	0.00181538	0.0807498	0	3	0	10	0	1	0	0
ENSMUSG00000079310			NA	3.84017	0.00181538	0.0807498	1	5	0	7	1	0	0	0
ENSMUSG00000089702			gm16568	3.85552	0.00181538	0.0807498	0	9	2	2	0	0	1	0
ENSMUSG00000047509			gm6776	2.01519	0.00182648	0.0810965	17	0	0	12	0	0	8	0
ENSMUSG00000027654	ENSRNOG00000015794		fam83d	-1.26699	0.00186594	0.0825492	34	22	17	19	15	41	36	147
ENSMUSG00000079470	ENSRNOG00000025970		utp14b	-0.896755	0.00188685	0.0833238	40	32	42	37	60	73	103	75
ENSMUSG00000089729			gm16552	-1.97424	0.00190896	0.0841487	1	2	2	1	5	7	8	6
ENSMUSG00000050071	ENSRNOG00000033844		bex1	-1.49661	0.00196527	0.0863203	9	16	15	32	17	18	16	163
ENSMUSG00000083708			gm13123	3.82636	0.00198423	0.0868418	0	0	13	0	1	0	0	0
ENSMUSG00000030732	ENSRNOG00000018394		chrdl2	1.60403	0.00199409	0.0871178	4	88	31	16	4	6	5	36
ENSMUSG00000083022			gm11968	2.32453	0.00205968	0.0896343	12	0	6	5	0	0	0	5
ENSMUSG00000062248			cks2	-1.26741	0.00213724	0.0925469	26	41	43	37	34	47	46	252
ENSMUSG00000081642			gm13532	2.23554	0.00217895	0.0938558	48	4	0	0	0	12	0	0
ENSMUSG00000021795			sftpd	-1.60484	0.00218683	0.0938651	2	10	3	2	1	13	32	13
ENSMUSG00000062382			gm10116	-1.27854	0.00219304	0.0939611	54	3	25	15	85	32	121	26
ENSMUSG00000026039	ENSRNOG00000027035		sgol2	-1.1337	0.00219673	0.0939611	40	46	23	22	33	57	63	163
ENSMUSG00000021391	ENSRNOG00000015545		cenpp	-1.34478	0.00220934	0.0943358	5	16	10	11	7	15	27	68
ENSMUSG00000071637			cebpd	0.759332	0.00225226	0.095503	220	273	280	322	187	180	197	148
ENSMUSG00000078162			gm2574	-2.45162	0.00230725	0.0974999	0	5	0	0	30	0	0	0
ENSMUSG00000067869			tcea1-ps1	-0.907487	0.00230731	0.0974999	92	57	36	46	107	165	110	95
ENSMUSG00000030144	ENSRNOG00000010181		clec4d	1.76414	0.00239206	0.100561	1	21	4	4	2	1	5	2
ENSMUSG00000021228	ENSRNOG00000033887		acot3	1.38269	0.00240863	0.100911	13	12	10	15	6	10	3	2
ENSMUSG00000073105			NA	3.0367	0.00254366	0.105845	2	2	3	8	0	1	0	1
ENSMUSG00000085172			gm6542	3.04205	0.00254366	0.105845	1	4	4	6	2	0	0	0
ENSMUSG00000081534			slc48a1	1.65197	0.0025689	0.106533	33	383	380	32	32	30	27	198
ENSMUSG00000076560			NA	3.02974	0.00267565	0.110586	0	0	6	9	2	0	0	0
ENSMUSG00000084111			gm15710	-2.20272	0.00273167	0.112148	0	20	0	0	0	0	45	64
ENSMUSG00000058508			gm10042	-27.0698	0.00274549	0.112148	0	0	0	0	2	2	3	3
ENSMUSG00000082609			gm15464	-27.073	0.00274549	0.112148	0	0	0	0	2	4	2	2
ENSMUSG00000081537			gm15235	27.0528	0.00274549	0.112148	4	0	4	1	0	0	0	0
ENSMUSG00000079008			gm14124	-27.0619	0.00274549	0.112148	0	0	0	0	3	2	5	0
ENSMUSG00000082244			gm8503	27.0601	0.00274549	0.112148	3	3	3	0	0	0	0	0
ENSMUSG00000079553			kifc1	-1.18581	0.00281944	0.114337	40	56	46	64	32	68	92	314
ENSMUSG00000086998			gm16033	27.0467	0.00282238	0.114337	0	0	1	8	0	0	0	0
ENSMUSG00000056989			NA	-26.9279	0.00282238	0.114337	0	0	0	0	0	9	0	0
ENSMUSG00000082545			gm12196	27.0479	0.00282238	0.114337	0	0	5	4	0	0	0	0
ENSMUSG00000073228			NA	-0.926624	0.00283741	0.114756	31	19	18	30	52	58	59	36
ENSMUSG00000078746			gm13298	1.71289	0.00284399	0.114833	18	0	22	25	21	0	0	0
ENSMUSG00000034883	ENSRNOG00000004216		lrr1	-1.69355	0.00286416	0.115457	2	8	2	1	1	4	6	35
ENSMUSG00000053474			NA	-1.51216	0.00289702	0.11619	4	0	14	2	6	39	7	9
ENSMUSG00000025129	ENSRNOG00000036690		dysfip1	-27.0788	0.00290132	0.11619	0	0	0	0	10	0	0	0
ENSMUSG00000049494			gm12669	-26.9309	0.00290132	0.11619	0	0	0	0	0	0	0	9
ENSMUSG00000050107			gsg2	-1.11806	0.00293715	0.117434	25	21	36	30	23	30	68	143
ENSMUSG00000051081	ENSRNOG00000038499		gm4847	-1.49271	0.00295734	0.118048	12	75	12	29	11	112	274	37
ENSMUSG00000078688			mup2	1.95479	0.00298743	0.118554	70	3	24	490	3	108	28	18
ENSMUSG00000086145			gm15479	-3.55196	0.00299139	0.118554	0	1	0	0	3	3	6	1
ENSMUSG00000078467			NA	-3.55271	0.00299139	0.118554	0	0	1	0	0	3	7	3
ENSMUSG00000076752			gm16603	1.86959	0.00299182	0.118554	2	9	7	12	3	2	1	3
ENSMUSG00000062542	ENSRNOG00000019613		syt9	-1.36962	0.00299421	0.118554	15	3	13	13	10	7	19	85
ENSMUSG00000056940			gm3629	-1.62094	0.00303881	0.120126	15	0	0	0	0	18	17	16
ENSMUSG00000073394			gm10497	-1.48357	0.00307678	0.121409	3	5	3	4	3	22	10	11
ENSMUSG00000079724			rnaset2b	2.09985	0.00308117	0.121409	88	56	0	66	53	0	0	0
ENSMUSG00000076772			trav6d-5	3.71244	0.00310922	0.122122	1	0	7	4	0	1	0	0
ENSMUSG00000082927			gm5863	1.71643	0.00330796	0.128895	13	8	9	3	4	0	0	7
ENSMUSG00000070858	ENSRNOG00000038150		gm1673	0.880477	0.00332141	0.129213	38	51	59	67	30	28	34	36
ENSMUSG00000028786	ENSRNOG00000024259		tmem54	-0.885978	0.003386	0.131382	55	35	63	51	65	77	104	164
ENSMUSG00000060780	ENSRNOG00000006093		lrrtm1	-1.28052	0.00338786	0.131382	9	2	6	5	14	13	9	22
ENSMUSG00000081121			gm12791	-1.82264	0.00344085	0.133226	0	0	0	7	11	0	6	10
ENSMUSG00000087627			a230059l01rik	-0.894976	0.0035545	0.137193	31	27	25	24	45	48	89	41
ENSMUSG00000025461	ENSRNOG00000018978		cd163l1	1.16677	0.00359679	0.138215	5	23	35	33	11	2	16	18
ENSMUSG00000083095			gm11863	2.38535	0.00359792	0.138215	5	6	5	3	0	0	0	4
ENSMUSG00000054652			NA	-2.18474	0.00359792	0.138215	4	0	0	0	7	3	5	5
ENSMUSG00000087262			gm15250	1.49024	0.00360886	0.138228	15	0	64	21	8	0	20	11
ENSMUSG00000054717			hmgb2	-1.18103	0.00361517	0.138228	366	580	580	584	417	442	932	3369
ENSMUSG00000044664	ENSRNOG00000031971		prss42	-1.78984	0.00366525	0.139925	1	3	5	0	7	5	20	3
ENSMUSG00000066826			gm10182	-1.05912	0.00376605	0.142883	3	17	46	43	63	40	62	80
ENSMUSG00000069996			gm7125	-1.05912	0.00376605	0.142883	3	17	46	43	63	40	62	80
ENSMUSG00000020415	ENSRNOG00000003802		pttg1	-0.989645	0.0038183	0.144418	59	74	69	93	83	80	147	327
ENSMUSG00000071343			gm10327	-2.18052	0.00382803	0.144563	4	0	0	0	7	7	6	0
ENSMUSG00000079685			ulbp1	-1.16436	0.00384389	0.144787	7	16	8	14	9	18	29	55
ENSMUSG00000079989			NA	1.21265	0.00384774	0.144787	10	21	11	14	9	5	11	2
ENSMUSG00000020524			gria1	-0.805203	0.00385169	0.144787	42	31	35	43	75	61	82	72
ENSMUSG00000000031			h19	-0.860283	0.00387916	0.145596	937	317	444	831	1171	722	1839	1336
ENSMUSG00000081798			gm8152	-2.00837	0.00388699	0.145667	0	0	0	5	5	7	5	5
ENSMUSG00000073474			a330023f24rik	1.09651	0.00389486	0.145739	19	19	20	18	9	15	8	7
ENSMUSG00000089632			NA	1.49705	0.00390304	0.145823	7	31	43	30	6	36	0	0
ENSMUSG00000054574			NA	-0.804167	0.00409625	0.152114	53	59	45	60	75	126	129	90
ENSMUSG00000076536	ENSRNOG00000042836		igkv4-86	2.93912	0.00416626	0.15442	3	2	4	5	0	0	0	2
ENSMUSG00000040978	ENSRNOG00000037632		gm11992	1.67052	0.00417097	0.15442	7	4	8	7	3	1	4	1
ENSMUSG00000050345	ENSRNOG00000018028		4930486l24rik	0.839923	0.00417893	0.154482	56	58	57	57	37	35	43	26
ENSMUSG00000078377			gm4294	1.90038	0.00436266	0.160102	0	4	197	281	84	7	20	23
ENSMUSG00000076731			ighv8-12	1.79406	0.00437015	0.160102	2	6	11	3	1	0	3	3
ENSMUSG00000086657			4921530l18rik	1.16594	0.00444887	0.162742	12	13	17	17	9	5	10	5
ENSMUSG00000078880			gm14308	1.98602	0.00446667	0.16315	46	0	0	13	16	0	0	0
ENSMUSG00000089768			tmsb15b1	1.73258	0.00448924	0.16373	1	7	6	10	0	3	5	0
ENSMUSG00000073810			ifnz	1.31102	0.00455693	0.165706	21	0	20	24	5	14	3	6
ENSMUSG00000062510			nsl1	-1.11433	0.00456666	0.165814	30	39	29	45	26	39	63	207
ENSMUSG00000046721			rpl14-ps1	-0.856824	0.00460712	0.167035	297	109	130	226	358	512	410	229
ENSMUSG00000071345			NA	0.897872	0.00465231	0.167929	51	67	108	80	28	21	62	70
ENSMUSG00000078139			ak157302	0.806512	0.00468979	0.169032	74	89	70	72	45	58	36	52
ENSMUSG00000081952			gm12178	-1.29918	0.00481445	0.173017	0	7	7	10	7	5	31	23
ENSMUSG00000079364			gm3558	-1.10098	0.00487719	0.175015	24	6	27	13	75	30	14	41
ENSMUSG00000067199			frat1	0.878888	0.00495487	0.177327	55	40	59	99	35	44	51	21
ENSMUSG00000040658			bc048355	-1.02153	0.00501901	0.178981	30	37	45	46	39	39	73	196
ENSMUSG00000084345			rpl17-ps4	26.8792	0.00513988	0.179432	0	0	4	4	0	0	0	0
ENSMUSG00000051723			gm9858	26.8848	0.00513988	0.179432	5	0	3	0	0	0	0	0
ENSMUSG00000082676			gm11843	-26.9193	0.00513988	0.179432	0	0	0	0	5	0	2	2
ENSMUSG00000082387			gm15724	-26.7571	0.00513988	0.179432	0	0	0	0	0	5	0	3
ENSMUSG00000070335			krtap9-1	-26.7573	0.00513988	0.179432	0	0	0	0	0	4	0	4
ENSMUSG00000087121			gm7847	-26.9165	0.00513988	0.179432	0	0	0	0	3	0	3	3
ENSMUSG00000087032			gm13874	26.8902	0.00513988	0.179432	0	4	1	3	0	0	0	0
ENSMUSG00000083846			gm13797	-26.9123	0.00513988	0.179432	0	0	0	0	3	2	4	0
ENSMUSG00000076565			igkv5-45	26.8851	0.00513988	0.179432	0	2	4	2	0	0	0	0
ENSMUSG00000027887	ENSRNOG00000019780		sypl2	-1.05861	0.00514252	0.179432	23	18	21	20	104	36	31	15
ENSMUSG00000071295			gm10323	-3.43205	0.00516461	0.179432	0	1	0	0	2	3	7	0
ENSMUSG00000071052			rpl7a-ps5	-3.33382	0.00516461	0.179432	0	0	0	1	2	4	0	5
ENSMUSG00000086501			4930597a21rik	-3.446	0.00516461	0.179432	0	0	1	0	3	0	4	5
ENSMUSG00000079055	ENSRNOG00000029871		slc8a3	26.8775	0.00525652	0.179432	0	0	0	8	0	0	0	0
ENSMUSG00000049641	ENSRNOG00000000405		vgll2	-26.9255	0.00525652	0.179432	0	0	0	0	9	0	0	0
ENSMUSG00000069372	ENSRNOG00000022957		ctxn3	-26.922	0.00525652	0.179432	0	0	0	0	8	0	1	0
ENSMUSG00000058932	ENSRNOG00000034052		gm2174	26.8875	0.00525652	0.179432	8	0	0	0	0	0	0	0
ENSMUSG00000074854			gm8290	-26.9013	0.00525652	0.179432	0	0	0	0	0	2	7	0
ENSMUSG00000062611			gm10119	-26.757	0.00525652	0.179432	0	0	0	0	0	8	0	0
ENSMUSG00000079098			gm11046	26.8798	0.00525652	0.179432	0	0	8	0	0	0	0	0
ENSMUSG00000078109			NA	-26.9255	0.00525652	0.179432	0	0	0	0	9	0	0	0
ENSMUSG00000076923			traj5	26.8798	0.00525652	0.179432	0	0	8	0	0	0	0	0
ENSMUSG00000052800			NA	-26.9165	0.00525652	0.179432	0	0	0	0	0	6	3	0
ENSMUSG00000083820			gm6415	-26.9165	0.00525652	0.179432	0	0	0	0	0	6	3	0
ENSMUSG00000083589			gm14043	-26.759	0.00525652	0.179432	0	0	0	0	0	0	0	8
ENSMUSG00000083567			gm11451	26.8875	0.00525652	0.179432	8	0	0	0	0	0	0	0
ENSMUSG00000069271			hist1h2bn	26.8781	0.00525652	0.179432	0	0	2	6	0	0	0	0
ENSMUSG00000032845	ENSRNOG00000017421		alpk2	-3.44632	0.00533648	0.181403	1	0	0	0	8	0	3	1
ENSMUSG00000082419			gm11425	3.60597	0.00533648	0.181403	0	7	0	4	0	1	0	0
ENSMUSG00000078157			4931440f15rik	-3.33454	0.00533648	0.181403	0	0	0	1	1	7	0	3
ENSMUSG00000061013	ENSRNOG00000018938		mkx	0.957172	0.00544307	0.18477	39	21	27	26	16	14	18	16
ENSMUSG00000090159			gm8580	2.3094	0.00549034	0.186117	5	3	6	4	0	2	2	0
ENSMUSG00000080969			gm12372	-3.33388	0.00551323	0.186378	0	1	0	0	0	0	0	11
ENSMUSG00000082423			gm15148	-1.4021	0.00554212	0.187096	38	6	18	33	9	62	11	179
ENSMUSG00000085868			gm13632	-0.990161	0.00568614	0.191431	29	33	24	18	68	50	102	15
ENSMUSG00000060639			hist1h4i	0.749606	0.00570468	0.191791	95	116	156	116	70	71	90	85
ENSMUSG00000073608			gm6086	-1.59735	0.00573873	0.192672	1	1	2	5	5	5	11	9
ENSMUSG00000078727			gm2542	-1.57983	0.0058141	0.194669	0	15	0	0	0	11	27	14
ENSMUSG00000027331	ENSRNOG00000009334		d2ertd750e	-1.04462	0.00584378	0.195267	69	80	96	98	76	79	151	457
ENSMUSG00000066569			NA	-1.62402	0.00585586	0.195267	0	0	4	4	3	7	8	9
ENSMUSG00000054169			ceacam10	0.949761	0.005902	0.19641	54	97	46	25	32	42	23	31
ENSMUSG00000090254	ENSRNOG00000037719		gm1965	-1.70106	0.00592035	0.19641	3	1	2	1	7	8	6	4
ENSMUSG00000073929			trim30e-ps1	-1.96211	0.00592035	0.19641	1	4	0	1	9	2	10	5
ENSMUSG00000024008	ENSRNOG00000000522		cpne5	-0.786627	0.0059222	0.19641	34	51	41	62	66	84	115	94
ENSMUSG00000026435	ENSRNOG00000007591		slc45a3	0.743666	0.00597716	0.197725	234	415	287	329	211	263	206	156
ENSMUSG00000090256			alms1-ps1	1.35393	0.00597798	0.197725	35	28	0	14	10	13	0	10
ENSMUSG00000066475	ENSRNOG00000043440		gm10268	-1.2335	0.00603379	0.199302	9	23	0	47	31	16	95	67
ENSMUSG00000041219	ENSRNOG00000008115		arhgap11a	-0.970662	0.00606291	0.199994	145	192	142	166	131	179	298	772
ENSMUSG00000024873	ENSRNOG00000020247		cnih2	-1.04442	0.00629074	0.206399	17	9	18	28	14	25	44	78
ENSMUSG00000085022			gm5860	-1.38949	0.00647116	0.211469	6	11	6	3	4	2	17	52
ENSMUSG00000025876	ENSRNOG00000025920		unc5a	-0.816959	0.00654965	0.213749	61	106	89	103	91	229	144	226
ENSMUSG00000050463	ENSRNOG00000024909		krt78	-1.09793	0.00668718	0.217947	6	12	8	5	15	23	26	10
ENSMUSG00000051452	ENSRNOG00000028116		gm11437	2.83839	0.00682075	0.220832	3	4	1	5	1	0	0	1
ENSMUSG00000079502	ENSRNOG00000028805		1700101e01rik	-2.66524	0.00682075	0.220832	0	1	0	1	2	3	5	4
ENSMUSG00000040705	ENSRNOG00000029745		a930016o22rik	2.8526	0.00682075	0.220832	3	6	4	0	0	0	2	0
ENSMUSG00000080237			gm14239	-2.6681	0.00682075	0.220832	0	1	0	1	3	4	4	3
ENSMUSG00000082120			gm15720	2.83775	0.00682075	0.220832	1	4	5	3	2	0	0	0
ENSMUSG00000025039			NA	0.901099	0.00687896	0.222423	21	50	41	41	17	30	19	24
ENSMUSG00000050410			tcf19	-0.998014	0.00697574	0.224958	65	85	75	84	60	88	130	391
ENSMUSG00000081785			gm12424	0.817021	0.00698877	0.225083	60	70	73	50	43	41	53	23
ENSMUSG00000078659			NA	-0.927768	0.00730941	0.234436	15	14	10	15	23	23	30	37
ENSMUSG00000076730			gm16708	-2.01064	0.00731114	0.234436	0	3	0	3	0	0	14	13
ENSMUSG00000081157			gm13552	1.75195	0.00731747	0.234436	52	0	48	8	0	0	38	0
ENSMUSG00000066937			NA	-2.57474	0.0073567	0.235079	0	1	0	1	2	11	0	0
ENSMUSG00000085314			gm14866	2.8682	0.0073567	0.235079	2	11	0	0	0	0	2	0
ENSMUSG00000022863			btg3	0.920202	0.00755382	0.241063	44	31	82	73	31	50	44	8
ENSMUSG00000050822	ENSRNOG00000001115		slc29a4	-1.12151	0.00781872	0.247959	8	7	9	7	9	13	20	32
ENSMUSG00000076511			igkv9-124	2.47218	0.00782645	0.247959	2	7	4	2	0	0	2	1
ENSMUSG00000080888			gm14387	-1.38062	0.00784073	0.247959	2	5	4	3	12	10	8	10
ENSMUSG00000039055	ENSRNOG00000024420		eme1	-1.08255	0.00785704	0.248155	14	18	24	25	20	19	29	116
ENSMUSG00000076579			igkv8-28	1.93962	0.00795504	0.250604	1	0	24	0	1	2	0	4
ENSMUSG00000062905			vmn1r32	2.46874	0.00817272	0.255491	1	9	2	3	0	2	0	1
ENSMUSG00000081726			gm13202	2.47214	0.00817272	0.255491	0	6	3	6	0	0	3	0
ENSMUSG00000079273			gm17165	2.4618	0.00817272	0.255491	6	5	0	4	0	0	0	3
ENSMUSG00000055413			h2-q8	0.758003	0.0082582	0.257507	72	89	111	149	84	39	88	63
ENSMUSG00000031354	ENSRNOG00000003965		amelx	-2.04082	0.00836093	0.259719	1	0	0	3	5	8	3	2
ENSMUSG00000075478	ENSRNOG00000009209		slitrk1	-2.02659	0.00836093	0.259719	1	1	1	1	1	4	7	6
ENSMUSG00000083613			pou2f3-rs1	-2.02631	0.00836093	0.259719	0	1	2	1	3	6	7	2
ENSMUSG00000045942	ENSRNOG00000022555		bc049762	1.29301	0.00843709	0.261753	12	10	15	5	3	3	8	5
ENSMUSG00000083558			gm12896	-0.736634	0.00852524	0.263311	68	43	50	49	79	127	107	72
ENSMUSG00000083365			gm12895	-0.736634	0.00852524	0.263311	68	43	50	49	79	127	107	72
ENSMUSG00000079396			gm5796	1.97531	0.00853031	0.263311	6	8	0	0	0	0	4	0
ENSMUSG00000084139			gm12322	-2.2501	0.00853031	0.263311	3	0	0	0	0	1	12	3
ENSMUSG00000074834			vmn2r-ps104	-1.73312	0.00857096	0.263964	1	2	0	3	5	5	7	5
ENSMUSG00000085260			1700013g23rik	2.06183	0.00857299	0.263964	6	5	5	3	1	3	0	1
ENSMUSG00000055214	ENSRNOG00000003997		pld5	-0.90147	0.00875325	0.26859	14	7	20	20	21	28	42	34
ENSMUSG00000085081			a430071a18rik	-1.48069	0.00876828	0.26859	4	2	5	1	5	13	13	6
ENSMUSG00000023433			cela3b	2.21041	0.00877801	0.26859	3	1	1	12	1	1	0	2
ENSMUSG00000072980			oip5	-1.10083	0.00881383	0.269349	6	13	20	20	13	17	24	82
ENSMUSG00000085317			gm14256	-1.47554	0.00893979	0.272683	7	0	3	0	9	7	15	0
ENSMUSG00000034990	ENSRNOG00000017487		otoa	1.79541	0.00904967	0.275121	2	1	8	8	2	0	3	1
ENSMUSG00000029685	ENSRNOG00000006365		asb15	-3.3232	0.00917393	0.27737	1	0	0	0	8	1	2	0
ENSMUSG00000070702	ENSRNOG00000039304		csn1s1	1.32464	0.00927282	0.279198	1009	9245	6125	3693	763	837	547	6508
ENSMUSG00000072491			gm17515	-1.31854	0.00939337	0.281335	0	30	0	27	55	6	55	45
ENSMUSG00000024173	ENSRNOG00000024181		tpsab1	-0.791843	0.00951032	0.281335	44	47	19	71	77	84	123	65
ENSMUSG00000081178			gm5490	2.06535	0.00954438	0.281335	11	4	4	0	5	0	0	0
ENSMUSG00000076547			igkv4-70	2.05561	0.00954438	0.281335	11	2	0	6	0	0	0	5
ENSMUSG00000059408	ENSRNOG00000014965		mrgprh	-1.34043	0.00959717	0.281335	1	1	7	4	11	13	9	3
ENSMUSG00000063548	ENSRNOG00000033603		gm4825	26.6965	0.0096871	0.281335	3	2	2	0	0	0	0	0
ENSMUSG00000078289	ENSRNOG00000029670		gm10923	-26.5638	0.0096871	0.281335	0	0	0	0	0	3	0	4
ENSMUSG00000090126			4930519f09rik	-26.7415	0.0096871	0.281335	0	0	0	0	2	2	4	0
ENSMUSG00000079394			gm3099	-26.7413	0.0096871	0.281335	0	0	0	0	3	1	4	0
ENSMUSG00000081499			gm12517	-26.7458	0.0096871	0.281335	0	0	0	0	2	0	3	3
ENSMUSG00000081145			gm14585	-26.7351	0.0096871	0.281335	0	0	0	0	0	1	6	1
ENSMUSG00000084024			gm15937	-26.7448	0.0096871	0.281335	0	0	0	0	4	0	3	1
ENSMUSG00000044609			gm9294	-26.7424	0.0096871	0.281335	0	0	0	0	0	2	4	2
ENSMUSG00000082626			gm12270	-26.563	0.0096871	0.281335	0	0	0	0	3	0	0	4
ENSMUSG00000070289			rpl7a-ps10	26.6965	0.0096871	0.281335	0	3	4	0	0	0	0	0
ENSMUSG00000082176			gm13163	26.6899	0.0096871	0.281335	3	0	0	4	0	0	0	0
ENSMUSG00000061971			gm10106	-26.7343	0.0096871	0.281335	0	0	0	0	2	0	6	0
ENSMUSG00000080999			gm11336	26.6899	0.0096871	0.281335	3	0	0	4	0	0	0	0
ENSMUSG00000076743			ighv1-85	26.6929	0.0096871	0.281335	0	2	2	3	0	0	0	0
ENSMUSG00000076594			igkv6-13	26.6884	0.0096871	0.281335	1	0	3	3	0	0	0	0
ENSMUSG00000083465			gm11652	26.6959	0.0096871	0.281335	3	2	0	2	0	0	0	0
ENSMUSG00000083442			gm11187	26.6923	0.0096871	0.281335	5	0	0	2	0	0	0	0
ENSMUSG00000082381			gm12928	1.53346	0.00968822	0.281335	5	0	26	7	0	9	0	5
ENSMUSG00000074148			bcl2a1d	-1.46622	0.00977296	0.281335	0	12	0	0	12	0	7	18
ENSMUSG00000060438			rps10-ps1	-1.53758	0.00980415	0.281335	6	4	0	0	7	8	7	10
ENSMUSG00000050534	ENSRNOG00000002549		htr5b	-26.7546	0.00986033	0.281335	0	0	0	0	0	1	1	6
ENSMUSG00000083319			gm11284	26.6948	0.00986033	0.281335	7	0	0	0	0	0	0	0
ENSMUSG00000071222			gm10320	26.689	0.00986033	0.281335	0	1	0	6	0	0	0	0
ENSMUSG00000079710			gm3417	-26.7261	0.00986033	0.281335	0	0	0	0	0	0	8	0
ENSMUSG00000031409			tceal6	-26.7549	0.00986033	0.281335	0	0	0	0	8	0	0	0
ENSMUSG00000060128			gm10075	26.6935	0.00986033	0.281335	6	0	0	1	0	0	0	0
ENSMUSG00000068466			gm5518	-26.7261	0.00986033	0.281335	0	0	0	0	0	0	8	0
ENSMUSG00000087572			NA	-26.7261	0.00986033	0.281335	0	0	0	0	0	0	8	0
ENSMUSG00000075566			krtap4-6	26.6948	0.00986033	0.281335	7	0	0	0	0	0	0	0
ENSMUSG00000059912			rpl21-ps6	26.6858	0.00986033	0.281335	0	0	0	7	0	0	0	0
ENSMUSG00000085571			wscd2	-26.5634	0.00986033	0.281335	0	0	0	0	0	7	0	0
ENSMUSG00000076881			gm17007	-26.5652	0.00986033	0.281335	0	0	0	0	0	0	0	7
ENSMUSG00000080076			hist1h2aj	-26.7261	0.00986033	0.281335	0	0	0	0	0	0	8	0
ENSMUSG00000076691			ighv1-12	-26.5646	0.00986033	0.281335	0	0	0	0	1	0	0	6
ENSMUSG00000083474			gm15267	-26.7549	0.00986033	0.281335	0	0	0	0	8	0	0	0
ENSMUSG00000053641			dennd4a	-0.877158	0.00997254	0.283876	15	18	17	14	32	36	38	24
ENSMUSG00000043192			gm1840	1.61778	0.0100839	0.286713	17	0	4	4	0	4	5	0
ENSMUSG00000021707	ENSRNOG00000013521		dhfr	-0.903435	0.0102424	0.290882	69	71	70	79	75	72	113	325
ENSMUSG00000090171			ugt1a2	1.61152	0.0103531	0.293008	6	6	5	11	5	0	0	5
ENSMUSG00000082491			gm5909	-1.22972	0.0104544	0.295533	1	5	9	7	1	26	21	9
ENSMUSG00000087575			gm12976	-1.07619	0.0105434	0.297706	0	8	11	7	13	9	14	24
ENSMUSG00000060893			NA	-0.974633	0.0105851	0.29838	11	16	6	9	19	27	20	25
ENSMUSG00000020701	ENSRNOG00000007455		tmem132e	-0.813191	0.0106274	0.29838	22	17	20	25	32	49	45	36
ENSMUSG00000049409	ENSRNOG00000009556		prokr1	-1.05879	0.0107099	0.300331	8	5	3	13	20	12	26	9
ENSMUSG00000081051			gm15427	-1.56406	0.0107397	0.300537	11	0	0	0	18	7	11	0
ENSMUSG00000082718			gm14928	1.74233	0.0108049	0.301271	15	0	0	6	0	0	7	0
ENSMUSG00000087090			nctc1	-1.75702	0.0108049	0.301271	1	0	3	2	18	1	1	2
ENSMUSG00000079376			gm3383	0.960118	0.0108469	0.301822	64	17	54	64	5	17	43	47
ENSMUSG00000038094	ENSRNOG00000001714		atp13a4	1.00244	0.0108548	0.301822	13	14	20	28	11	7	12	11
ENSMUSG00000085242			gm11537	-1.14419	0.0111409	0.308574	9	10	2	3	15	19	17	8
ENSMUSG00000055944			e130018o15rik	-0.866522	0.0112071	0.309668	18	11	19	19	31	47	38	18
ENSMUSG00000083166			gm8648	-1.54776	0.011473	0.315445	10	0	0	0	5	14	6	7
ENSMUSG00000081254			gm12112	-0.741546	0.0114775	0.315445	43	34	36	38	69	77	77	55
ENSMUSG00000081860			gm11533	2.73199	0.0115192	0.315445	4	6	2	0	2	0	0	0
ENSMUSG00000079250			gm13697	-2.45971	0.0115192	0.315445	0	0	2	0	7	3	0	2
ENSMUSG00000079249			gm13696	-2.45971	0.0115192	0.315445	0	0	2	0	7	3	0	2
ENSMUSG00000079248			gm13694	-2.45971	0.0115192	0.315445	0	0	2	0	7	3	0	2
ENSMUSG00000075239			gm13698	-2.45971	0.0115192	0.315445	0	0	2	0	7	3	0	2
ENSMUSG00000075238			gm13693	-2.45971	0.0115192	0.315445	0	0	2	0	7	3	0	2
ENSMUSG00000054115			skp2	-0.962764	0.0121116	0.330192	47	51	65	53	48	50	71	283
ENSMUSG00000042750	ENSRNOG00000032729		bex2	-1.16155	0.0121946	0.331971	5	5	8	4	5	6	15	28
ENSMUSG00000042962			gm5436	0.693426	0.0122039	0.331971	92	69	94	106	64	63	71	47
ENSMUSG00000030641	ENSRNOG00000022521		4632434i11rik	-1.24088	0.0122382	0.332166	11	14	4	8	7	7	12	69
ENSMUSG00000052131	ENSRNOG00000009875		akr1b7	2.36964	0.0122793	0.332544	1	6	3	4	0	0	2	1
ENSMUSG00000011486			slc25a41	2.35742	0.0122793	0.332544	5	1	5	3	1	1	1	0
ENSMUSG00000059187	ENSRNOG00000030367		fam19a1	-1.44204	0.0123065	0.332547	2	3	3	3	7	7	11	8
ENSMUSG00000074598			ufm1	1.33813	0.0123065	0.332547	10	6	5	9	3	2	2	6
ENSMUSG00000048164			gm7204	1.7781	0.0125496	0.336951	7	44	0	0	0	17	0	0
ENSMUSG00000085819			a930028c08rik	-1.18439	0.012552	0.336951	3	5	3	7	12	13	12	8
ENSMUSG00000063393			gm10130	-1.79165	0.0126815	0.339773	0	2	1	2	3	6	4	6
ENSMUSG00000078772			gm12353	2.22153	0.0126987	0.339773	6	0	6	5	2	0	2	0
ENSMUSG00000082062			ftl2	2.35259	0.0127463	0.340303	6	0	8	0	3	0	0	0
ENSMUSG00000032554			trf	0.680671	0.0128303	0.342175	28959	50211	32700	30865	25462	31842	24191	17488
ENSMUSG00000032852	ENSRNOG00000009662		rspo4	-1.0508	0.0128972	0.343292	6	12	12	3	10	38	14	13
ENSMUSG00000022369	ENSRNOG00000004412		mtbp	-0.808482	0.0129003	0.343292	56	56	63	71	48	86	121	215
ENSMUSG00000040809			chi3l3	1.23164	0.0130213	0.345762	8	4	23	10	5	6	8	2
ENSMUSG00000076732			gm16709	1.86092	0.0130782	0.346897	6	2	5	7	0	0	0	6
ENSMUSG00000030623	ENSRNOG00000017296		1700019g06rik	1.28976	0.0131524	0.348488	57	1	14	55	10	0	9	36
ENSMUSG00000026564	ENSRNOG00000003722		dusp27	-1.7978	0.0133021	0.351767	1	0	1	3	11	3	3	2
ENSMUSG00000058354			krt6a	-1.53675	0.0133048	0.351767	2	6	0	2	4	21	6	1
ENSMUSG00000089920			NA	-1.49619	0.0133551	0.352716	0	0	0	9	6	10	12	0
ENSMUSG00000018727	ENSRNOG00000024772		cpsf4l	0.744125	0.0133715	0.352768	69	79	112	77	67	73	57	24
ENSMUSG00000081631			gm12005	1.55987	0.0134386	0.353801	0	12	3	6	0	2	6	0
ENSMUSG00000002992	ENSRNOG00000018402		apoc2	0.876244	0.0134395	0.353801	25	14	20	30	13	10	14	16
ENSMUSG00000089945			af064781	-0.93919	0.0134853	0.354626	387	52	183	121	520	590	257	164
ENSMUSG00000044461	ENSRNOG00000012521		shisa2	-0.840969	0.013504	0.354703	85	60	111	112	114	70	168	359
ENSMUSG00000087060			2810442i21rik	-1.13427	0.0135172	0.354703	2	8	12	4	3	10	11	38
ENSMUSG00000042895	ENSRNOG00000007999		abra	-2.09598	0.0137192	0.359619	0	1	1	1	14	0	0	0
ENSMUSG00000071230	ENSRNOG00000012390		npw	-1.25209	0.0137872	0.360631	3	6	2	5	1	8	12	21
ENSMUSG00000037991	ENSRNOG00000021902		a630055g03rik	-1.95276	0.0138182	0.361056	0	2	1	1	0	0	4	13
ENSMUSG00000037095			lrg1	0.728681	0.0138634	0.361851	1700	4008	3308	3337	2302	3013	1841	1053
ENSMUSG00000030976	ENSRNOG00000026848		4930404h21rik	-1.73445	0.0139427	0.362763	1	0	3	1	2	2	0	14
ENSMUSG00000074565			gm10721	1.72439	0.0139427	0.362763	5	0	13	0	2	0	4	0
ENSMUSG00000087254			2310005a03rik	1.38431	0.0140382	0.364827	8	9	7	2	3	4	2	2
ENSMUSG00000070632			btbd8	-1.33505	0.0140518	0.364827	6	1	4	2	7	6	10	13
ENSMUSG00000084800			gm12205	-1.47765	0.0141401	0.366178	6	3	0	1	3	6	13	9
ENSMUSG00000066007			zfp600	1.36481	0.0141401	0.366178	15	3	4	6	3	0	5	4
ENSMUSG00000045751	ENSRNOG00000006996		mms22l	-0.849261	0.0141487	0.366178	58	53	63	62	39	67	115	242
ENSMUSG00000050876			fam75d3	1.28542	0.0144599	0.372266	1	18	10	6	1	0	5	10
ENSMUSG00000080845			gm9115	-1.03382	0.0146974	0.377983	66	67	4	53	71	38	114	210
ENSMUSG00000024301			kifc5b	-0.963106	0.0149245	0.383421	26	64	53	62	32	58	87	257
ENSMUSG00000031772	ENSRNOG00000011231		cntnap4	1.28517	0.0151171	0.386954	6	6	9	10	3	5	5	1
ENSMUSG00000072479			xlr5b	3.3114	0.0154389	0.393748	4	3	0	2	1	0	0	0
ENSMUSG00000082376			gm14442	-3.1885	0.0154389	0.393748	0	1	0	0	1	5	1	3
ENSMUSG00000085026			4930521c21rik	-3.18523	0.0154389	0.393748	0	0	0	1	0	3	3	4
ENSMUSG00000074553			gm10713	-3.04138	0.0157856	0.401338	0	0	1	0	4	5	0	0
ENSMUSG00000036377	ENSRNOG00000002139		c530008m17rik	-0.80703	0.0158314	0.402086	36	28	13	27	30	57	40	72
ENSMUSG00000040413			timd2	0.76172	0.0158921	0.403207	32	44	63	51	30	19	35	39
ENSMUSG00000066245			gm10156	-1.53867	0.015984	0.40512	5	0	133	73	139	377	119	5
ENSMUSG00000060214			gm8203	-0.792072	0.0160949	0.407511	481	361	507	549	414	522	740	1863
ENSMUSG00000067122			gm10198	3.32678	0.0161392	0.408211	0	9	0	0	1	0	0	0
ENSMUSG00000028655	ENSRNOG00000014008		mfsd2a	-0.809737	0.0162364	0.410246	32	91	92	45	69	159	97	174
ENSMUSG00000055629	ENSRNOG00000024760		b4galnt4	-0.957361	0.0163139	0.411356	15	24	32	35	28	26	31	135
ENSMUSG00000021815	ENSRNOG00000007632		zmynd17	-0.750361	0.01672	0.421161	23	37	33	22	79	41	54	40
ENSMUSG00000078091			gm10912	-0.738521	0.0168221	0.423298	26	19	27	38	51	37	74	41
ENSMUSG00000080916			gm12463	1.46748	0.0169447	0.425946	2	6	7	5	2	0	4	2
ENSMUSG00000013418			b4galnt2	-0.741214	0.0169661	0.426047	28	25	21	21	38	45	46	46
ENSMUSG00000050359	ENSRNOG00000024028		sprr1a	-0.872775	0.017147	0.430149	55	18	14	36	54	111	58	23
ENSMUSG00000073705			apitd1	-0.953844	0.0172364	0.43195	13	29	39	30	20	21	58	135
ENSMUSG00000067594	ENSRNOG00000036865		krt77	-1.27705	0.0172945	0.432963	0	49	6	23	60	118	27	6
ENSMUSG00000034472	ENSRNOG00000014761		rasd2	-0.701217	0.0173161	0.433062	33	29	33	34	48	48	53	80
ENSMUSG00000064208			gm10145	1.82442	0.0173478	0.433412	37	67	0	0	0	33	0	0
ENSMUSG00000086779			gm13562	-1.09207	0.0173852	0.433904	4	8	8	4	17	8	22	10
ENSMUSG00000039533	ENSRNOG00000001113		mmd2	1.09135	0.0174571	0.435255	167	968	327	550	238	642	104	55
ENSMUSG00000081996			gm7153	1.24862	0.0174978	0.435826	9	10	5	4	0	8	2	3
ENSMUSG00000078971			gm16693	1.64584	0.0178756	0.439944	3	2	16	2	0	2	1	5
ENSMUSG00000074874			ctla2b	0.649322	0.0179725	0.439944	96	92	116	100	61	48	109	69
ENSMUSG00000087067			gm11532	1.13923	0.0181252	0.439944	0	21	18	6	3	3	11	6
ENSMUSG00000054514			2610204g22rik	0.954798	0.0181602	0.439944	14	21	11	15	5	9	12	9
ENSMUSG00000082425			mup-ps13	-2.45196	0.0182039	0.439944	1	0	1	0	4	3	2	3
ENSMUSG00000084137			gm9085	-2.4372	0.0182039	0.439944	2	0	0	0	4	0	6	2
ENSMUSG00000073598	ENSRNOG00000039592		1700066b19rik	-1.17836	0.018344	0.439944	4	4	5	3	11	6	13	10
ENSMUSG00000042189	ENSRNOG00000027212		tekt3	26.4737	0.0183825	0.439944	2	2	1	1	0	0	0	0
ENSMUSG00000057047	ENSRNOG00000036753		1700010b08rik	-26.5594	0.0183825	0.439944	0	0	0	0	1	3	1	2
ENSMUSG00000082652			gm14725	-26.555	0.0183825	0.439944	0	0	0	0	3	1	2	1
ENSMUSG00000078935			1700025c18rik	26.4695	0.0183825	0.439944	1	1	1	3	0	0	0	0
ENSMUSG00000083502			gm14861	26.4756	0.0183825	0.439944	1	3	1	1	0	0	0	0
ENSMUSG00000045019			acer1	-26.3397	0.0183825	0.439944	0	0	0	0	2	1	0	3
ENSMUSG00000083146			gm15921	-26.339	0.0183825	0.439944	0	0	0	0	3	2	0	1
ENSMUSG00000083038			gm13233	26.4777	0.0183825	0.439944	3	3	0	0	0	0	0	0
ENSMUSG00000079720			NA	26.4722	0.0183825	0.439944	0	2	4	0	0	0	0	0
ENSMUSG00000029409			u90926	-26.556	0.0183825	0.439944	0	0	0	0	0	3	2	2
ENSMUSG00000090001			gm9719	26.4716	0.0183825	0.439944	0	2	2	2	0	0	0	0
ENSMUSG00000074780			gm6843	26.4698	0.0183825	0.439944	4	0	0	2	0	0	0	0
ENSMUSG00000086241			4930483k19rik	-26.5601	0.0183825	0.439944	0	0	0	0	1	0	1	5
ENSMUSG00000084907			gm14505	26.4722	0.0183825	0.439944	0	2	4	0	0	0	0	0
ENSMUSG00000072761			gm6712	26.4676	0.0183825	0.439944	2	0	1	3	0	0	0	0
ENSMUSG00000082827			gm5397	-26.5489	0.0183825	0.439944	0	0	0	0	0	0	4	3
ENSMUSG00000082768			gm12727	26.471	0.0183825	0.439944	0	2	0	4	0	0	0	0
ENSMUSG00000075288			gm6913	-26.5487	0.0183825	0.439944	0	0	0	0	0	1	4	2
ENSMUSG00000087181			gm13570	26.4719	0.0183825	0.439944	0	2	3	1	0	0	0	0
ENSMUSG00000082274			gm14026	26.4686	0.0183825	0.439944	3	0	0	3	0	0	0	0
ENSMUSG00000054957			gm9959	-26.5511	0.0183825	0.439944	0	0	0	0	3	1	3	0
ENSMUSG00000082102			gm14572	26.4719	0.0183825	0.439944	0	2	3	1	0	0	0	0
ENSMUSG00000073765			gm12863	26.4746	0.0183825	0.439944	0	3	2	1	0	0	0	0
ENSMUSG00000083689			gm14094	-26.3392	0.0183825	0.439944	0	0	0	0	3	1	0	2
ENSMUSG00000083526			gm15045	-26.339	0.0183825	0.439944	0	0	0	0	3	2	0	1
ENSMUSG00000083429			gm15198	-26.5528	0.0183825	0.439944	0	0	0	0	0	0	3	4
ENSMUSG00000060093	ENSRNOG00000038901		hist1h4a	1.10415	0.0185349	0.439944	32	7	10	4	4	6	5	12
ENSMUSG00000059179	ENSRNOG00000027001		gm8991	-26.3415	0.0186324	0.439944	0	0	0	0	0	0	0	6
ENSMUSG00000083079			amy2b	26.4645	0.0186324	0.439944	0	0	0	6	0	0	0	0
ENSMUSG00000043760			pkhd1	-26.3415	0.0186324	0.439944	0	0	0	0	0	0	0	6
ENSMUSG00000081992			gm13408	26.4722	0.0186324	0.439944	6	0	0	0	0	0	0	0
ENSMUSG00000062400			krtap16-8	-26.3415	0.0186324	0.439944	0	0	0	0	0	0	0	6
ENSMUSG00000079175			gm11060	-26.5615	0.0186324	0.439944	0	0	0	0	7	0	0	0
ENSMUSG00000081431			gm15483	26.4722	0.0186324	0.439944	6	0	0	0	0	0	0	0
ENSMUSG00000084314			gm13048	26.4645	0.0186324	0.439944	0	0	0	6	0	0	0	0
ENSMUSG00000060262			hist1h2ao	-26.5615	0.0186324	0.439944	0	0	0	0	7	0	0	0
ENSMUSG00000082984			gm10599	-26.34	0.0186324	0.439944	0	0	0	0	0	6	0	0
ENSMUSG00000073839			mup12	-26.34	0.0186324	0.439944	0	0	0	0	0	6	0	0
ENSMUSG00000073611			NA	-26.5359	0.0186324	0.439944	0	0	0	0	0	0	7	0
ENSMUSG00000073440			NA	26.4809	0.0186324	0.439944	0	5	0	1	0	0	0	0
ENSMUSG00000059159			gm8129	-26.34	0.0186324	0.439944	0	0	0	0	0	6	0	0
ENSMUSG00000083968			NA	-26.3415	0.0186324	0.439944	0	0	0	0	0	0	0	6
ENSMUSG00000071414			gm6736	26.4722	0.0186324	0.439944	6	0	0	0	0	0	0	0
ENSMUSG00000081455			hmgb1-ps3	1.19132	0.0186947	0.440269	9	11	0	25	0	10	12	0
ENSMUSG00000082837			gm15373	2.72518	0.0187001	0.440269	6	0	5	1	0	0	2	0
ENSMUSG00000078891			gm11008	2.60098	0.0187001	0.440269	7	3	0	1	0	2	0	0
ENSMUSG00000044006	ENSRNOG00000020622		cilp2	1.56807	0.0187444	0.440429	2	0	6	11	1	1	3	2
ENSMUSG00000054978			kbtbd13	1.86109	0.0187444	0.440429	1	0	10	9	1	2	2	1
ENSMUSG00000090085			NA	-0.841479	0.0187608	0.440429	7	21	13	12	23	36	26	20
ENSMUSG00000078174			NA	1.69257	0.0189593	0.444292	6	48	0	0	0	0	0	19
ENSMUSG00000073158			9030624g23rik	-1.02173	0.0189616	0.444292	6	5	11	5	9	6	16	29
ENSMUSG00000010529	ENSRNOG00000033736		gm266	-0.972533	0.0189898	0.444529	5	12	19	29	11	17	29	80
ENSMUSG00000079271			1700049e17rik1	0.693776	0.0191776	0.446362	67	55	51	64	41	54	32	33
ENSMUSG00000042985	ENSRNOG00000023686		upk3b	-2.32568	0.0192068	0.446362	0	2	0	0	11	0	0	0
ENSMUSG00000062093			gm10110	-2.33326	0.0192068	0.446362	2	0	0	0	0	11	0	0
ENSMUSG00000047108	ENSRNOG00000019187		dnajb7	-2.08862	0.0192084	0.446362	1	0	2	0	5	2	3	4
ENSMUSG00000080974			gm9009	-2.08632	0.0192084	0.446362	1	1	0	1	2	7	3	2
ENSMUSG00000055855			NA	-1.99074	0.0192084	0.446362	1	0	1	1	5	6	0	2
ENSMUSG00000064140			trim38	2.04293	0.0192225	0.446362	2	5	6	2	0	1	0	3
ENSMUSG00000053925			gm9929	-0.906782	0.0192321	0.446362	9	14	6	12	18	23	24	20
ENSMUSG00000085442			gm3362	-1.4828	0.0194831	0.451762	84	10	46	0	48	237	149	0
ENSMUSG00000051517	ENSRNOG00000021433		e130306d19rik	-0.964479	0.0195585	0.452654	4	17	13	18	10	15	27	59
ENSMUSG00000082454			gm12183	1.79971	0.0196286	0.453022	12	3	4	0	6	0	0	0
ENSMUSG00000059674	ENSRNOG00000013503		cdh24	-0.854769	0.019638	0.453022	34	38	49	38	26	43	75	169
ENSMUSG00000066697			gm10172	-1.12624	0.0196484	0.453022	3	5	5	5	11	18	8	6
ENSMUSG00000062813			gm10121	1.00032	0.0197351	0.45374	10	23	16	9	9	12	5	6
ENSMUSG00000078887			gm6710	1.04216	0.0197605	0.45374	8	28	15	13	14	1	1	18
ENSMUSG00000025955			akr1cl	0.876508	0.0198168	0.45374	10	46	39	64	14	21	18	41
ENSMUSG00000081710			gm13240	-1.98186	0.0198277	0.45374	0	3	0	0	8	5	0	0
ENSMUSG00000082956			naip3	-1.98884	0.0198277	0.45374	3	0	0	0	5	8	0	0
ENSMUSG00000046828	ENSRNOG00000022762		4832428d23rik	-1.85318	0.0199411	0.454638	0	2	0	2	7	3	6	0
ENSMUSG00000079155			NA	-1.85476	0.0199411	0.454638	4	0	0	0	8	0	6	2
ENSMUSG00000078180			caaa01202578.1.17880.1	2.04384	0.0199411	0.454638	6	4	5	0	0	0	0	4
ENSMUSG00000066955			gm6396	-1.2799	0.0200351	0.456357	4	0	0	7	6	16	4	3
ENSMUSG00000056875			gm3386	-1.60312	0.0200961	0.457321	10	0	0	0	0	0	6	27
ENSMUSG00000074911			gm17362	1.02717	0.0201463	0.458039	15	7	15	10	7	9	1	8
ENSMUSG00000045441	ENSRNOG00000023657		gprin3	-0.729739	0.0202131	0.459131	33	15	29	26	51	51	59	27
ENSMUSG00000087180			gm11924	1.34934	0.0205053	0.464049	8	8	4	3	3	3	3	1
ENSMUSG00000085914			gm14320	1.33497	0.0205053	0.464049	2	4	7	10	4	3	3	0
ENSMUSG00000073184			gm10479	-1.33449	0.0205053	0.464049	5	0	4	0	8	6	8	3
ENSMUSG00000021950	ENSRNOG00000020270		anxa8	0.691657	0.0205871	0.465469	182	180	193	129	163	143	118	44
ENSMUSG00000071354			NA	0.636708	0.0206186	0.465753	74	83	100	121	74	60	77	56
ENSMUSG00000014782	ENSRNOG00000016479		plekhg4	-0.827693	0.0207689	0.468716	12	20	20	15	14	31	45	42
ENSMUSG00000037016	ENSRNOG00000021670		frem2	-0.687237	0.0208012	0.469013	43	33	51	58	48	95	89	93
ENSMUSG00000041737	ENSRNOG00000008515		tmem45b	0.606441	0.020941	0.471731	4598	2703	4065	3454	3474	2487	2976	1754
ENSMUSG00000070419			cyp3a57	0.844703	0.0210993	0.474213	184	289	179	168	133	264	66	37
ENSMUSG00000056605	ENSRNOG00000030876		krt72-ps	2.25046	0.0211092	0.474213	13	0	0	0	0	0	0	3
ENSMUSG00000090181			NA	2.25046	0.0211092	0.474213	13	0	0	0	0	0	0	3
ENSMUSG00000078295			NA	-0.903762	0.0214942	0.481614	6744	2783	8305	1405	10188	17277	8547	3089
ENSMUSG00000079162			trim43b	-0.828132	0.0214976	0.481614	12	30	13	24	38	53	52	14
ENSMUSG00000046971	ENSRNOG00000008135		pla2g4f	1.02467	0.0215676	0.48274	4	40	38	39	8	0	32	27
ENSMUSG00000085824			2410114n07rik	-1.0445	0.0217661	0.486295	4	4	4	10	11	10	17	12
ENSMUSG00000045871	ENSRNOG00000022337		slitrk6	-0.831967	0.0221631	0.492651	10	15	12	15	16	24	29	33
ENSMUSG00000048572	ENSRNOG00000025476		e030010a14rik	0.579794	0.0221924	0.492675	167	162	197	147	135	126	141	95
ENSMUSG00000087502			gm16091	-0.756146	0.0222181	0.4928	22	24	15	15	37	35	37	33
ENSMUSG00000034416	ENSRNOG00000012010		pkd1l2	0.86714	0.0223627	0.495558	22	16	17	25	6	12	12	18
ENSMUSG00000051262			cml3	0.687954	0.0227021	0.501718	59	54	48	95	57	44	37	35
ENSMUSG00000069272			hist1h2ae	1.18575	0.023224	0.512789	5	10	4	16	0	0	7	10
ENSMUSG00000076520			igkv1-110	1.01606	0.0232503	0.512908	7	28	18	6	4	2	15	12
ENSMUSG00000067626			gm17245	-1.18083	0.0232871	0.512914	0	9	5	0	10	9	6	10
ENSMUSG00000082179			gm11407	-1.14973	0.0233038	0.512914	12	0	3	3	12	15	14	3
ENSMUSG00000085606			gm15792	-1.38526	0.0233133	0.512914	2	1	2	3	2	2	8	11
ENSMUSG00000041078			grid1	-1.39396	0.0234185	0.514766	3	2	3	2	13	4	9	3
ENSMUSG00000044646			zbtb7c	-0.690709	0.0235737	0.517401	73	48	69	65	67	102	83	192
ENSMUSG00000071077			gm9104	-1.0885	0.0235806	0.517401	13	24	10	0	41	36	37	0
ENSMUSG00000074228	ENSRNOG00000039199		gm10645	1.63945	0.0238953	0.523339	4	2	7	7	4	3	0	0
ENSMUSG00000085771			c230066g23rik	-1.72401	0.0238953	0.523339	1	4	1	0	3	7	8	4
ENSMUSG00000003418	ENSRNOG00000018171		st8sia6	-0.801397	0.0239796	0.524278	29	69	88	68	61	60	122	240
ENSMUSG00000087213			2810408i11rik	-1.13871	0.0241877	0.528357	3	7	4	4	4	5	4	30
ENSMUSG00000043903	ENSRNOG00000028530		gm22	-0.719428	0.024255	0.529356	20	30	22	36	47	52	39	56
ENSMUSG00000072624	ENSRNOG00000042378		gm5460	-0.762512	0.0243677	0.531343	19	16	14	11	31	27	36	19
ENSMUSG00000090098			alms1-ps2	-0.708892	0.0244284	0.532192	24	20	38	35	43	40	83	46
ENSMUSG00000045799			gm9800	-1.21687	0.0247318	0.538183	551	0	649	772	1144	1881	1223	622
ENSMUSG00000078930			gm17594	-1.45514	0.0250216	0.5425	3	0	0	4	9	8	4	0
ENSMUSG00000030978			rrm1	-0.759197	0.0250405	0.5425	432	521	435	421	392	508	647	1785
ENSMUSG00000081249			gm11517	-1.15043	0.0250475	0.5425	4	3	0	10	13	8	19	2
ENSMUSG00000086322			e130218i03rik	1.21076	0.0250565	0.5425	13	9	6	8	0	9	1	7
ENSMUSG00000071141			rpl36a-ps3	-0.928017	0.0252985	0.546342	315	563	130	42	915	397	662	333
ENSMUSG00000086359			9630013k17rik	-1.19825	0.0253008	0.546342	5	2	6	2	13	5	13	7
ENSMUSG00000085521			4930526a20rik	1.13072	0.0253008	0.546342	11	5	11	7	0	6	4	7
ENSMUSG00000085525			gm13166	-0.9557	0.0254096	0.548207	11	0	17	6	10	15	14	32
ENSMUSG00000052981	ENSRNOG00000034075		ube2ql1	0.750459	0.0254637	0.548891	27	24	47	45	21	37	18	16
ENSMUSG00000020566			atp6v1c2	-0.832136	0.0255341	0.549669	71	64	89	60	55	61	99	330
ENSMUSG00000022875			kng1	-1.25001	0.0255671	0.549669	4	0	5	1	10	7	5	4
ENSMUSG00000070908			gm13288	-1.23826	0.0255671	0.549669	0	2	6	2	5	8	9	4
ENSMUSG00000043747	ENSRNOG00000028231		1520401a03rik	1.18861	0.0257816	0.553797	5	7	9	8	5	2	4	3
ENSMUSG00000022949	ENSRNOG00000026870		clic6	0.707144	0.0262105	0.562025	910	932	980	847	871	833	593	177
ENSMUSG00000086901			NA	-0.824942	0.0265303	0.564881	20	16	11	12	17	23	29	46
ENSMUSG00000039814	ENSRNOG00000028636		xkr5	-1.12128	0.026566	0.564881	2	4	6	6	5	5	13	20
ENSMUSG00000059723	ENSRNOG00000043091		hoxa3	3.13755	0.0266895	0.564881	2	2	1	3	1	0	0	0
ENSMUSG00000022783	ENSRNOG00000025787		spag6	3.14131	0.0266895	0.564881	2	2	1	3	0	0	1	0
ENSMUSG00000087693			gm16191	3.13487	0.0266895	0.564881	2	1	3	2	0	1	0	0
ENSMUSG00000081032			gm15042	-3.03104	0.0266895	0.564881	0	0	0	1	3	1	3	2
ENSMUSG00000044125			9530080o11rik	3.14436	0.0266895	0.564881	3	4	0	1	1	0	0	0
ENSMUSG00000054910			4931415c17rik	-3.03544	0.0266895	0.564881	0	0	1	0	1	1	2	5
ENSMUSG00000047324			4931429p17rik	-3.0352	0.0266895	0.564881	0	0	1	0	2	0	2	5
ENSMUSG00000085055			gm15958	-3.02672	0.0266895	0.564881	0	0	1	0	4	0	4	1
ENSMUSG00000083573			gm7312	3.14374	0.0266895	0.564881	2	4	2	0	1	0	0	0
ENSMUSG00000087351			gm11464	1.10849	0.0267224	0.565083	10	10	10	7	3	5	7	4
ENSMUSG00000055872			gm9985	-0.576939	0.0267546	0.565083	149	178	160	142	246	217	281	293
ENSMUSG00000078125	ENSRNOG00000009655		gm10916	1.72491	0.0267682	0.565083	0	9	2	7	4	0	0	2
ENSMUSG00000074754	ENSRNOG00000036971		gm561	0.590456	0.0270003	0.568611	175	124	116	128	93	70	142	97
ENSMUSG00000081221			gm14760	-1.35808	0.0270049	0.568611	0	0	0	8	0	9	0	13
ENSMUSG00000078898			gm4723	3.1307	0.0271638	0.569997	0	0	8	0	1	0	0	0
ENSMUSG00000083575			gm12533	3.15353	0.0271638	0.569997	0	8	0	0	0	1	0	0
ENSMUSG00000086684			gm12590	-0.969888	0.0273297	0.572688	5	6	10	3	15	14	17	6
ENSMUSG00000043485	ENSRNOG00000030344		krt34	1.71114	0.0273387	0.572688	21	0	0	0	0	1	0	6
ENSMUSG00000060985			tdrd5	-1.62534	0.027447	0.574465	0	2	3	0	4	3	5	5
ENSMUSG00000002297			dbf4	-0.799377	0.0275971	0.577113	55	79	73	78	62	61	106	309
ENSMUSG00000039838	ENSRNOG00000018229		slc45a1	-0.761909	0.0282835	0.59046	10	20	30	19	45	24	55	25
ENSMUSG00000089812			gm15867	0.743954	0.0284328	0.593072	27	25	33	24	19	15	24	14
ENSMUSG00000073653			NA	-1.25374	0.0286431	0.596951	0	3	7	4	6	4	3	23
ENSMUSG00000074213	ENSRNOG00000037811		gm10642	0.669556	0.028793	0.598934	42	48	44	52	29	34	28	37
ENSMUSG00000081683			fzd10	-0.639251	0.0288143	0.598934	45	55	51	63	60	80	85	139
ENSMUSG00000081378			gm6834	-1.11217	0.028836	0.598934	0	4	7	6	13	15	6	6
ENSMUSG00000076701			gm16717	1.08964	0.028836	0.598934	7	9	10	11	4	0	3	12
ENSMUSG00000087030			gm16143	1.02336	0.0289612	0.600917	13	3	11	18	6	10	4	4
ENSMUSG00000037145	ENSRNOG00000038422		2210407c18rik	-0.903571	0.0289805	0.600917	7	12	10	6	9	11	38	16
ENSMUSG00000041797	ENSRNOG00000004295		abca9	-0.58591	0.0290288	0.601292	338	234	175	316	400	418	587	367
ENSMUSG00000019845	ENSRNOG00000000598		tube1	-0.800202	0.029089	0.601638	22	16	17	27	18	28	27	81
ENSMUSG00000030547			NA	1.0701	0.0291809	0.603032	5	3	14	12	1	4	13	0
ENSMUSG00000032494	ENSRNOG00000037171		tdgf1	1.27913	0.029402	0.604498	1	8	9	4	0	2	3	5
ENSMUSG00000085893			gm12091	1.24906	0.0294166	0.604498	0	0	23	10	0	2	5	8
ENSMUSG00000067058			gm10196	-1.61509	0.029487	0.604498	0	0	5	0	8	0	9	0
ENSMUSG00000024274	ENSRNOG00000030131		zscan30	-0.754517	0.029613	0.604498	17	8	10	21	24	26	25	28
ENSMUSG00000046991	ENSRNOG00000015609		wdr27	-2.31308	0.0296219	0.604498	0	1	1	0	2	4	5	0
ENSMUSG00000076758	ENSRNOG00000039438		trav1	2.46147	0.0296219	0.604498	0	3	5	2	0	0	1	1
ENSMUSG00000086363			a330102i10rik	2.45858	0.0296219	0.604498	3	1	1	5	1	0	1	0
ENSMUSG00000074999			gm10797	2.45487	0.0296219	0.604498	3	1	1	5	2	0	0	0
ENSMUSG00000062588			gm6104	-2.32364	0.0296219	0.604498	2	0	0	0	5	4	2	0
ENSMUSG00000081560			gm9218	-2.19357	0.0296219	0.604498	2	0	0	0	3	3	0	4
ENSMUSG00000084891			gm12958	2.456	0.0296219	0.604498	4	1	3	2	0	2	0	0
ENSMUSG00000087294			gm13556	-2.31856	0.0296219	0.604498	2	0	0	0	2	0	4	5
ENSMUSG00000038045			sult6b1	-2.31723	0.0296219	0.604498	0	1	0	1	3	1	4	3
ENSMUSG00000016763	ENSRNOG00000010617		scube1	-0.589829	0.0297068	0.605254	89	52	76	113	112	120	148	161
ENSMUSG00000044757			gm6430	1.04801	0.0297571	0.605254	10	25	32	0	5	0	10	21
ENSMUSG00000075582			NA	-1.41049	0.029831	0.605254	0	0	7	0	0	4	0	16
ENSMUSG00000067795	ENSRNOG00000042625		4930444p10rik	-1.75817	0.029897	0.605254	0	0	0	4	0	1	9	5
ENSMUSG00000041180	ENSRNOG00000018498		hectd2	-0.629482	0.0299206	0.605254	63	61	43	44	63	115	88	94
ENSMUSG00000081317			gm12757	2.13407	0.0299305	0.605254	3	3	0	6	0	0	0	3
ENSMUSG00000053531			NA	-1.98865	0.0299305	0.605254	1	0	2	0	1	6	1	5
ENSMUSG00000082507			gm9378	-1.98091	0.0299305	0.605254	0	0	3	0	5	5	3	0
ENSMUSG00000087005			NA	-1.97589	0.0299305	0.605254	0	2	0	1	5	3	3	2
ENSMUSG00000078365			mos	2.25619	0.0299305	0.605254	5	0	5	3	0	0	3	0
ENSMUSG00000074164			gprc2a-rs5	-1.24613	0.0304096	0.613928	3	1	5	4	6	5	13	10
ENSMUSG00000043388	ENSRNOG00000025235		tmem130	-1.09117	0.0304817	0.614877	6	1	5	6	8	9	12	13
ENSMUSG00000033715	ENSRNOG00000017672		akr1c14	0.573723	0.0306026	0.615679	699	821	422	710	429	612	564	379
ENSMUSG00000056656			apol8	1.30123	0.0306219	0.615679	7	5	2	6	1	2	5	1
ENSMUSG00000078531			gm831	-1.38005	0.0306219	0.615679	2	0	4	2	4	5	10	4
ENSMUSG00000082248			vmn2r-ps19	2.12518	0.0307351	0.616943	2	0	3	7	0	3	0	0
ENSMUSG00000076602			igkv3-2	2.13471	0.0307351	0.616943	0	2	9	1	0	2	1	0
ENSMUSG00000051278	ENSRNOG00000025129		4930422g04rik	-0.8142	0.0308577	0.618793	19	42	26	21	23	33	37	115
ENSMUSG00000024033	ENSRNOG00000001168		rsph1	-0.936063	0.0308806	0.618793	6	3	8	10	9	14	22	12
ENSMUSG00000066057			2610044o15rik	-0.701596	0.030903	0.618793	27	23	20	20	29	31	42	59
ENSMUSG00000063704	ENSRNOG00000009336		mapk15	1.201	0.0311006	0.621733	2	8	9	6	2	3	4	3
ENSMUSG00000089681			mup17	0.842702	0.0311418	0.622048	320	71	107	532	93	204	258	76
ENSMUSG00000045251	ENSRNOG00000018379		zfp688	0.572883	0.0314102	0.6269	147	133	173	201	128	87	152	117
ENSMUSG00000064281			rpl19-ps1	-0.937643	0.0315439	0.629056	29	0	12	3	15	34	16	26
ENSMUSG00000078573			NA	1.8094	0.0316183	0.630026	14	0	2	0	0	5	0	0
ENSMUSG00000073208			speer4c	0.834259	0.032346	0.642438	25	4	23	28	14	7	17	11
ENSMUSG00000079550	ENSRNOG00000010486		mpp4	0.838627	0.0327492	0.648869	13	24	13	21	9	14	13	8
ENSMUSG00000053654	ENSRNOG00000034087		krt42	-1.27245	0.0329344	0.65014	1	7	1	3	2	1	8	21
ENSMUSG00000061511			NA	0.747733	0.0329367	0.65014	20	22	30	31	24	10	15	18
ENSMUSG00000072492			gm10364	0.950186	0.0329511	0.65014	8	12	11	15	11	6	3	6
ENSMUSG00000075433			NA	-0.922758	0.0329511	0.65014	7	6	2	9	15	17	12	6
ENSMUSG00000081223			gm12247	0.70833	0.0329902	0.65014	26	28	26	28	21	19	21	12
ENSMUSG00000089671			gm16537	-0.788874	0.0329991	0.65014	7	21	18	10	32	29	27	19
ENSMUSG00000021567	ENSRNOG00000016103		nkd2	-0.565602	0.0330262	0.650152	114	73	124	111	162	150	178	191
ENSMUSG00000063875			rps6-ps1	-1.04862	0.0333246	0.653218	7	0	0	9	12	0	8	16
ENSMUSG00000029378	ENSRNOG00000002754		areg	-0.678049	0.033471	0.653218	438	785	337	397	683	1503	503	758
ENSMUSG00000075569	ENSRNOG00000001036		rsph10b2	1.32168	0.0335526	0.653218	4	7	3	4	3	1	4	0
ENSMUSG00000020895	ENSRNOG00000006519		tmem107	-0.606509	0.0337109	0.653218	63	68	73	86	72	100	134	178
ENSMUSG00000070605			gm13251	-0.631753	0.0337511	0.653218	72	30	51	32	78	65	82	89
ENSMUSG00000089750			NA	0.909987	0.0338841	0.653218	6	29	41	66	41	2	20	19
ENSMUSG00000039891	ENSRNOG00000012249		txlnb	-0.876684	0.033949	0.653218	7	10	15	13	53	13	16	8
ENSMUSG00000082329			gm14287	-1.06132	0.0342635	0.653218	25	9	35	3	10	36	7	105
ENSMUSG00000046694			fam46b	0.619272	0.0344274	0.653218	61	77	112	61	49	68	70	37
ENSMUSG00000055612	ENSRNOG00000001514		cdca7	-0.82279	0.0345109	0.653218	131	232	158	177	100	176	246	822
ENSMUSG00000085925			rtl1	-0.639458	0.0348048	0.653218	43	41	27	32	39	64	95	52
ENSMUSG00000000142	ENSRNOG00000003612		axin2	-0.509932	0.0349123	0.653218	506	331	423	520	594	668	744	763
ENSMUSG00000081607			gm15294	1.37695	0.0349336	0.653218	5	0	8	6	0	0	3	5
ENSMUSG00000041378			cldn5	0.533522	0.0349668	0.653218	895	799	771	1096	824	594	682	595
ENSMUSG00000076674	ENSRNOG00000031918		ighv3-8	1.37914	0.0349771	0.653218	15	1	4	1	0	1	7	1
ENSMUSG00000055761	ENSRNOG00000013085		nkain3	-1.05013	0.0351086	0.653218	10	2	7	1	4	6	8	27
ENSMUSG00000056043	ENSRNOG00000012877		rgs9bp	-26.336	0.0351282	0.653218	0	0	0	0	1	2	1	2
ENSMUSG00000046242	ENSRNOG00000031523		1600029i14rik	26.2066	0.0351282	0.653218	3	0	0	2	0	0	0	0
ENSMUSG00000069267	ENSRNOG00000028975		hist1h3b	26.2127	0.0351282	0.653218	3	2	0	0	0	0	0	0
ENSMUSG00000079699			gm6592	-26.3318	0.0351282	0.653218	0	0	0	0	2	1	2	1
ENSMUSG00000083223			gm15016	-26.0762	0.0351282	0.653218	0	0	0	0	0	2	0	3
ENSMUSG00000071195			gm10318	26.2109	0.0351282	0.653218	4	1	0	0	0	0	0	0
ENSMUSG00000090091			NA	26.2054	0.0351282	0.653218	2	0	0	3	0	0	0	0
ENSMUSG00000062818			vmn1r51	26.2165	0.0351282	0.653218	1	4	0	0	0	0	0	0
ENSMUSG00000081930			gm12345	-26.3291	0.0351282	0.653218	0	0	0	0	0	0	3	3
ENSMUSG00000086656			gm15701	-26.3387	0.0351282	0.653218	0	0	0	0	4	1	0	1
ENSMUSG00000081715			gm11828	-26.336	0.0351282	0.653218	0	0	0	0	0	4	1	1
ENSMUSG00000081656			gm11246	26.2054	0.0351282	0.653218	2	0	0	3	0	0	0	0
ENSMUSG00000062358			gm5619	26.2127	0.0351282	0.653218	0	3	2	0	0	0	0	0
ENSMUSG00000079143			gm11052	-26.3286	0.0351282	0.653218	0	0	0	0	1	0	3	2
ENSMUSG00000086131			bc048594	26.2054	0.0351282	0.653218	2	0	0	3	0	0	0	0
ENSMUSG00000050122			vwa3b	26.2059	0.0351282	0.653218	2	0	2	1	0	0	0	0
ENSMUSG00000072717			klra11	-26.337	0.0351282	0.653218	0	0	0	0	0	0	1	5
ENSMUSG00000084138			gm14915	26.2044	0.0351282	0.653218	1	0	1	3	0	0	0	0
ENSMUSG00000084086			gm5761	-26.0755	0.0351282	0.653218	0	0	0	0	2	1	0	2
ENSMUSG00000082570			gm15711	26.2121	0.0351282	0.653218	0	3	0	2	0	0	0	0
ENSMUSG00000082375			gm14141	-26.0752	0.0351282	0.653218	0	0	0	0	3	0	0	2
ENSMUSG00000082323			gm15314	26.2152	0.0351282	0.653218	0	4	0	1	0	0	0	0
ENSMUSG00000087071			gm13116	-26.0755	0.0351282	0.653218	0	0	0	0	2	1	0	2
ENSMUSG00000082118			gm13862	-26.0762	0.0351282	0.653218	0	0	0	0	0	2	0	3
ENSMUSG00000066516			klk1b21	26.2041	0.0351282	0.653218	1	0	0	4	0	0	0	0
ENSMUSG00000085486			gm11634	26.2152	0.0351282	0.653218	0	4	0	1	0	0	0	0
ENSMUSG00000076842			gm16979	26.2035	0.0351282	0.653218	0	0	2	3	0	0	0	0
ENSMUSG00000076686			ighv10-3	26.2155	0.0351282	0.653218	0	4	1	0	0	0	0	0
ENSMUSG00000083739			gm13796	26.2146	0.0351282	0.653218	2	3	0	0	0	0	0	0
ENSMUSG00000076540			igkv4-80	26.2094	0.0351282	0.653218	0	2	1	2	0	0	0	0
ENSMUSG00000083512			gm12749	-26.3284	0.0351282	0.653218	0	0	0	0	0	3	3	0
ENSMUSG00000041674			bc006965	-0.588014	0.0351586	0.653218	235	260	348	248	294	289	518	701
ENSMUSG00000073403	ENSRNOG00000042798		gm10499	0.506508	0.0352465	0.653218	933	786	1031	1205	762	706	892	694
ENSMUSG00000085678			gm16349	0.735717	0.0353176	0.653218	56	63	45	12	16	29	48	27
ENSMUSG00000028269			gbp1	-0.693814	0.0353458	0.653218	41	53	56	76	73	34	199	107
ENSMUSG00000059639	ENSRNOG00000030012		clec4a4	-26.0772	0.0354741	0.653218	0	0	0	0	0	0	0	5
ENSMUSG00000083326			rpl38-ps1	26.2091	0.0354741	0.653218	5	0	0	0	0	0	0	0
ENSMUSG00000083294			gm14957	-26.0759	0.0354741	0.653218	0	0	0	0	0	5	0	0
ENSMUSG00000062996			krtap16-10	26.2091	0.0354741	0.653218	5	0	0	0	0	0	0	0
ENSMUSG00000067744			gm5829	26.2091	0.0354741	0.653218	5	0	0	0	0	0	0	0
ENSMUSG00000090068			NA	26.2091	0.0354741	0.653218	5	0	0	0	0	0	0	0
ENSMUSG00000081700			gm14337	26.2025	0.0354741	0.653218	0	0	0	5	0	0	0	0
ENSMUSG00000081632			gm11443	-26.0772	0.0354741	0.653218	0	0	0	0	0	0	0	5
ENSMUSG00000043177			gm11993	-26.3384	0.0354741	0.653218	0	0	0	0	6	0	0	0
ENSMUSG00000084309			mup-ps20	26.2091	0.0354741	0.653218	5	0	0	0	0	0	0	0
ENSMUSG00000068706			gm10250	-26.0759	0.0354741	0.653218	0	0	0	0	0	5	0	0
ENSMUSG00000068579			rpl7a-ps3	26.2025	0.0354741	0.653218	0	0	0	5	0	0	0	0
ENSMUSG00000082438			gm15682	26.2192	0.0354741	0.653218	0	5	0	0	0	0	0	0
ENSMUSG00000082417			gm13740	26.2192	0.0354741	0.653218	0	5	0	0	0	0	0	0
ENSMUSG00000082280			gm7901	26.2025	0.0354741	0.653218	0	0	0	5	0	0	0	0
ENSMUSG00000082195			gm13034	26.2192	0.0354741	0.653218	0	5	0	0	0	0	0	0
ENSMUSG00000085838			gm13706	-26.0759	0.0354741	0.653218	0	0	0	0	0	5	0	0
ENSMUSG00000078699			NA	-26.0772	0.0354741	0.653218	0	0	0	0	0	0	0	5
ENSMUSG00000066693			gm7493	-26.0759	0.0354741	0.653218	0	0	0	0	0	5	0	0
ENSMUSG00000073773			NA	-26.0772	0.0354741	0.653218	0	0	0	0	0	0	0	5
ENSMUSG00000080873			rpl30-ps3	-26.0772	0.0354741	0.653218	0	0	0	0	0	0	0	5
ENSMUSG00000083829			gm2199	26.204	0.0354741	0.653218	0	0	5	0	0	0	0	0
ENSMUSG00000076641			gm16592	26.204	0.0354741	0.653218	0	0	5	0	0	0	0	0
ENSMUSG00000020460			rps27a	-0.561372	0.035868	0.659481	194	326	316	367	422	592	485	447
ENSMUSG00000068522	ENSRNOG00000004708		aard	-1.39851	0.0360488	0.661695	0	3	2	4	2	5	6	13
ENSMUSG00000083041			gm9835	0.923615	0.0360694	0.661695	18	55	66	39	2	6	73	28
ENSMUSG00000052516	ENSRNOG00000029598		robo2	-0.67769	0.0361138	0.662015	22	53	40	31	51	39	107	67
ENSMUSG00000085417			gm13919	-0.915192	0.0363805	0.666405	9	4	5	7	10	16	17	9
ENSMUSG00000030222	ENSRNOG00000027592		rerg	-0.734461	0.0364159	0.666556	36	28	36	37	30	39	46	131
ENSMUSG00000058126	ENSRNOG00000037806		tpm3-rs7	-1.67562	0.0365333	0.668205	0	6	0	0	0	21	0	0
ENSMUSG00000038112	ENSRNOG00000005960		aw551984	-0.616535	0.0366034	0.668582	69	49	31	49	61	79	120	79
ENSMUSG00000086773			gm16192	-1.45084	0.0367355	0.668582	1	0	2	3	7	3	5	3
ENSMUSG00000086716			gm11629	1.33206	0.0367355	0.668582	4	3	2	7	0	3	3	1
ENSMUSG00000057818			1600029o15rik	-1.78513	0.0367355	0.668582	1	3	0	1	3	2	5	9
ENSMUSG00000006542	ENSRNOG00000017248		prkag3	-1.07627	0.0367568	0.668582	3	3	5	5	13	9	9	6
ENSMUSG00000035394	ENSRNOG00000014585		ccdc11	1.06649	0.0367568	0.668582	8	13	5	8	5	7	5	1
ENSMUSG00000086268			gm11670	-1.06415	0.0367568	0.668582	3	5	6	2	7	13	12	5
ENSMUSG00000084350			1700029i01rik	-0.642043	0.0370801	0.673197	26	78	58	83	90	70	133	131
ENSMUSG00000055027	ENSRNOG00000006776		smyd1	-0.736682	0.0371305	0.673599	23	25	19	22	80	29	26	27
ENSMUSG00000083857			gm12584	-0.74484	0.0374405	0.678218	7	20	17	13	24	35	32	15
ENSMUSG00000009092	ENSRNOG00000028243		derl3	0.746472	0.0375101	0.678977	9	23	39	39	18	14	24	16
ENSMUSG00000070985			acnat1	-0.706771	0.0375428	0.679067	14	16	15	25	23	29	32	41
ENSMUSG00000029641	ENSRNOG00000000956		rasl11a	0.598162	0.0377465	0.680742	68	47	48	83	43	43	57	36
ENSMUSG00000031661	ENSRNOG00000014293		nkd1	-0.538412	0.0379492	0.683321	192	135	175	167	202	211	296	356
ENSMUSG00000036790	ENSRNOG00000011562		slitrk2	-1.4451	0.0379731	0.683321	2	3	3	0	8	3	6	7
ENSMUSG00000086321			gm11413	-1.43218	0.0379731	0.683321	4	4	0	0	6	3	9	6
ENSMUSG00000014372			cyp2d10	1.43905	0.0380631	0.684438	2	5	6	4	0	0	7	0
ENSMUSG00000050105	ENSRNOG00000016491		grrp1	0.54175	0.0382848	0.68752	143	208	198	245	140	154	164	142
ENSMUSG00000080931			NA	-0.961455	0.0386225	0.692968	2	7	6	5	8	10	13	12
ENSMUSG00000034317			trim59	-0.794972	0.0387732	0.694659	74	118	89	106	63	63	176	433
ENSMUSG00000062184	ENSRNOG00000030880		hs6st2	-0.740729	0.0389469	0.697261	19	26	18	18	20	24	29	75
ENSMUSG00000085843			a730085a09rik	-1.14855	0.0390902	0.698296	3	5	3	2	7	5	12	8
ENSMUSG00000080921			rpl38-ps2	1.17491	0.0391599	0.699031	458	58	426	443	86	0	114	445
ENSMUSG00000086529			4930471i20rik	-1.11819	0.0392422	0.699991	6	0	9	1	9	12	10	7
ENSMUSG00000086368			gm13830	0.828735	0.0393741	0.700813	17	15	12	17	10	6	13	9
ENSMUSG00000082593			gm11331	-0.695974	0.0394786	0.701653	15	16	30	22	35	50	38	24
ENSMUSG00000058073			gm11189	-0.821841	0.0395585	0.702056	22	0	36	15	27	40	59	16
ENSMUSG00000070834			gm13015	0.576368	0.0396215	0.702666	118	135	99	161	103	55	103	118
ENSMUSG00000081634			gm13621	-1.23417	0.0396992	0.703025	1	1	5	2	4	10	2	7
ENSMUSG00000079354			gm2237	0.942617	0.0400462	0.706528	4	12	22	13	7	12	6	4
ENSMUSG00000055385	ENSRNOG00000024214		rnf212	-1.54796	0.0400988	0.706528	2	0	0	3	4	4	3	5
ENSMUSG00000086741			gm15816	1.72283	0.0400988	0.706528	5	3	6	1	3	0	1	1
ENSMUSG00000084215			gm11814	1.71605	0.0400988	0.706528	4	2	6	3	5	0	0	0
ENSMUSG00000075707			dio3	1.72235	0.0400988	0.706528	4	5	2	4	2	3	0	0
ENSMUSG00000044062			0610009b14rik	-1.5289	0.0400988	0.706528	2	1	0	2	2	3	8	3
ENSMUSG00000061482			hist1h4d	-1.54076	0.0400988	0.706528	3	0	0	2	2	4	5	5
ENSMUSG00000085382			gm13861	-0.825467	0.0402698	0.708479	8	5	9	8	24	12	11	11
ENSMUSG00000046636			gm7729	-0.586759	0.040271	0.708479	919	333	1014	670	853	1305	1112	1479
ENSMUSG00000054931	ENSRNOG00000038818		zkscan4	0.586932	0.0403169	0.708479	86	68	53	79	66	42	57	45
ENSMUSG00000049122	ENSRNOG00000006503		frmd3	-0.875054	0.0403251	0.708479	11	5	8	7	13	20	12	17
ENSMUSG00000046997	ENSRNOG00000012862		spsb4	-0.674932	0.0403726	0.708806	24	13	21	25	29	27	25	62
ENSMUSG00000082475			gm7206	0.670919	0.0407249	0.714478	1059	1286	678	892	421	289	835	1201
ENSMUSG00000047011			mtap4	-0.876778	0.0410438	0.719558	9	9	9	5	29	11	18	7
ENSMUSG00000031762			mt2	-0.549018	0.0411164	0.720263	234	227	298	247	303	278	442	590
ENSMUSG00000061928			dsg1b	-1.24217	0.0411428	0.720263	3	5	1	1	8	4	4	10
ENSMUSG00000089913			NA	0.860184	0.0411835	0.720462	31	69	94	98	117	11	20	25
ENSMUSG00000062353			gm15772	1.19466	0.0413206	0.722344	0	6	19	9	0	9	0	7
ENSMUSG00000076580			igkv8-27	1.46418	0.0413518	0.722374	0	3	5	7	1	0	4	1
ENSMUSG00000048482			bdnf	-0.740275	0.0413858	0.722454	46	78	91	28	41	127	75	199
ENSMUSG00000085782			gm15624	-0.752027	0.0414384	0.722857	14	17	9	11	22	19	35	20
ENSMUSG00000070933			speer4d	1.01656	0.0416663	0.726315	7	8	12	8	10	5	4	0
ENSMUSG00000025128	ENSRNOG00000021745		bhlhe22	1.45654	0.0421408	0.732503	5	4	3	8	0	3	2	3
ENSMUSG00000089635			gm16559	1.22357	0.0421408	0.732503	2	6	5	6	3	2	4	0
ENSMUSG00000085639			gm15410	1.21788	0.0421408	0.732503	8	3	5	3	1	5	3	0
ENSMUSG00000078370			gm6316	-1.2583	0.0421408	0.732503	3	0	3	2	5	3	6	7
ENSMUSG00000040711	ENSRNOG00000004063		sh3pxd2b	-0.53399	0.0425575	0.738397	945	760	873	1205	1117	1418	1379	2029
ENSMUSG00000051636	ENSRNOG00000011640		NA	0.886963	0.0429772	0.744401	7	11	11	11	6	7	10	1
ENSMUSG00000029477			morn3	1.17036	0.0431852	0.747476	5	12	4	3	2	1	8	1
ENSMUSG00000078236			pou3f1	-1.18766	0.0433973	0.74801	5	3	1	3	9	8	6	7
ENSMUSG00000043020	ENSRNOG00000014893		wdr63	-1.67632	0.0434602	0.74801	1	0	1	2	0	6	3	5
ENSMUSG00000057465			saa2	1.84865	0.0434602	0.74801	2	6	3	2	0	1	2	1
ENSMUSG00000090180			ang-ps1	-1.65883	0.0434602	0.74801	4	0	0	0	2	2	7	3
ENSMUSG00000078710			NA	-1.6627	0.0434602	0.74801	1	1	0	2	3	1	6	4
ENSMUSG00000073019			NA	-1.67157	0.0434602	0.74801	2	0	1	1	0	6	4	4
ENSMUSG00000068638			4930403o15rik	-0.606386	0.0437295	0.752116	26	23	44	24	45	60	51	39
ENSMUSG00000065952	ENSRNOG00000028381		c330021f23rik	-0.856332	0.0439152	0.754252	7	6	7	6	14	8	17	13
ENSMUSG00000020068			pbld2	0.592687	0.0440824	0.755535	45	37	49	54	32	26	51	27
ENSMUSG00000037995	ENSRNOG00000008054		igsf9	-0.547616	0.0444992	0.760551	146	111	199	182	189	205	270	350
ENSMUSG00000081152			gm12430	-1.57801	0.0446125	0.761957	0	0	4	0	4	9	0	0
ENSMUSG00000028544	ENSRNOG00000042950		slc5a9	0.607183	0.0447538	0.763838	43	49	103	100	60	42	46	61
ENSMUSG00000025983	ENSRNOG00000013318		ccdc150	-0.75789	0.0449584	0.765596	10	7	11	17	18	30	20	15
ENSMUSG00000046204	ENSRNOG00000009815		pnma2	-1.09824	0.0449818	0.765596	1	3	1	9	7	9	11	6
ENSMUSG00000067356			b430203g13rik	0.806363	0.0451717	0.765634	23	17	13	8	16	0	15	8
ENSMUSG00000072977			NA	-0.507811	0.0452025	0.765634	114	100	113	132	166	171	229	155
ENSMUSG00000024205			rpl36-ps2	-0.749964	0.0453269	0.765634	48	11	13	6	47	25	48	26
ENSMUSG00000029371	ENSRNOG00000002843		cxcl5	1.4571	0.0455833	0.765634	14	2	0	4	4	2	1	1
ENSMUSG00000078612	ENSRNOG00000030938		1700024p16rik	0.767582	0.0456108	0.765634	13	19	23	15	12	13	8	12
ENSMUSG00000073822			gm2529	-0.630692	0.0456465	0.765634	23	26	24	22	40	44	50	29
ENSMUSG00000050147			f2rl3	0.662356	0.0456603	0.765634	21	19	41	29	19	20	21	16
ENSMUSG00000081792			anp32b-ps1	1.10858	0.0457284	0.765634	4	14	6	3	2	0	6	6
ENSMUSG00000087660			b230398e01rik	0.659521	0.0458593	0.765634	28	35	40	31	24	26	11	31
ENSMUSG00000043621	ENSRNOG00000027731		ubxn10	2.94001	0.0460648	0.765634	2	0	3	2	0	0	0	1
ENSMUSG00000041984	ENSRNOG00000018679		rptn	-2.86118	0.0460648	0.765634	0	0	1	0	0	0	3	5
ENSMUSG00000068859	ENSRNOG00000028187		sp9	-2.86023	0.0460648	0.765634	0	0	1	0	2	0	3	3
ENSMUSG00000056031			9330154j02rik	2.94623	0.0460648	0.765634	2	2	2	1	1	0	0	0
ENSMUSG00000079965			gm14853	2.94534	0.0460648	0.765634	4	1	2	0	0	1	0	0
ENSMUSG00000081939			gm15399	-2.67725	0.0460648	0.765634	0	0	1	0	3	1	0	3
ENSMUSG00000079413			NA	2.9406	0.0460648	0.765634	3	0	0	4	0	1	0	0
ENSMUSG00000081574			gm14429	-2.85297	0.0460648	0.765634	0	1	0	0	3	0	4	1
ENSMUSG00000086358			gm13270	3.13864	0.0460648	0.765634	5	0	0	3	0	0	1	0
ENSMUSG00000055051			NA	-2.86322	0.0460648	0.765634	0	0	0	1	3	3	2	0
ENSMUSG00000070845			vmn2r-ps44	-2.85781	0.0460648	0.765634	1	0	0	0	5	0	3	0
ENSMUSG00000087503			gm11459	2.943	0.0460648	0.765634	2	1	3	1	0	0	0	1
ENSMUSG00000087248			gm16120	2.93816	0.0460648	0.765634	0	0	3	4	1	0	0	0
ENSMUSG00000082341			gm14143	2.94122	0.0460648	0.765634	1	1	0	5	0	1	0	0
ENSMUSG00000082177			gm16005	2.93907	0.0460648	0.765634	1	0	3	3	0	1	0	0
ENSMUSG00000080872			gm11506	2.94235	0.0460648	0.765634	4	0	2	1	0	1	0	0
ENSMUSG00000080768			gm12219	3.13657	0.0460648	0.765634	0	1	3	4	0	0	1	0
ENSMUSG00000061488			rpl27a-ps1	-2.67651	0.0460648	0.765634	0	0	1	0	5	0	0	2
ENSMUSG00000085152			gm11496	2.94424	0.0460648	0.765634	1	2	1	3	0	0	0	1
ENSMUSG00000085017			gm13412	2.94505	0.0460648	0.765634	4	1	0	2	1	0	0	0
ENSMUSG00000069785			gm11444	-2.85719	0.0460648	0.765634	0	0	0	1	1	0	4	3
ENSMUSG00000048652			samd13	1.01753	0.0460732	0.765634	10	8	6	9	4	4	6	4
ENSMUSG00000085714			gm13008	0.787046	0.046076	0.765634	24	15	11	26	15	2	9	22
ENSMUSG00000079654	ENSRNOG00000039388		prrt4	0.608905	0.0461835	0.765634	104	42	91	81	70	66	42	47
ENSMUSG00000079985			NA	0.727852	0.0462732	0.765634	11	30	39	28	7	14	24	27
ENSMUSG00000072387			gm10356	-1.10884	0.0463247	0.765634	0	0	8	5	16	14	0	0
ENSMUSG00000086098			gm14291	-1.85499	0.0464043	0.765634	1	1	1	0	3	1	5	3
ENSMUSG00000086004			gm7805	2.01288	0.0464043	0.765634	0	5	3	3	0	1	0	2
ENSMUSG00000085218			bb218582	-1.86381	0.0464043	0.765634	1	1	1	0	6	4	2	0
ENSMUSG00000078929			NA	-0.481868	0.0464102	0.765634	457	472	462	516	767	754	856	566
ENSMUSG00000078893			gm2004	0.898121	0.046421	0.765634	55	31	9	29	18	6	54	0
ENSMUSG00000052854	ENSRNOG00000008880		nrk	-0.753634	0.0464735	0.765984	11	27	9	16	18	37	14	47
ENSMUSG00000069939			gm12070	-0.9468	0.0466365	0.768016	10	0	14	9	0	33	29	8
ENSMUSG00000028396	ENSRNOG00000006427		2310002l09rik	-2.87079	0.0466908	0.768016	0	0	0	1	6	0	0	2
ENSMUSG00000086712			ai427809	-2.67283	0.0466908	0.768016	0	1	0	0	7	0	0	0
ENSMUSG00000086618			gm13256	-1.2992	0.0468808	0.769494	2	2	1	2	4	5	6	4
ENSMUSG00000076521			igkv2-109	1.23824	0.0468808	0.769494	3	7	4	3	0	2	4	2
ENSMUSG00000045777			6330512m04rik	0.575923	0.0469062	0.769494	60	50	55	68	41	35	59	38
ENSMUSG00000066307	ENSRNOG00000015004		rad54b	-0.659673	0.0470326	0.770325	21	24	28	23	29	26	41	70
ENSMUSG00000086885			gm13846	-0.850464	0.0470834	0.770325	8	6	6	11	22	11	12	16
ENSMUSG00000051562			NA	0.784575	0.0470834	0.770325	14	9	20	13	6	9	16	5
ENSMUSG00000054354			NA	-0.53272	0.0471569	0.770325	97	88	90	81	146	184	145	92
ENSMUSG00000039037			st6galnac5	-0.506265	0.0471605	0.770325	475	255	366	396	584	487	761	506
ENSMUSG00000078087			gm15887	-0.690177	0.0471769	0.770325	32	73	71	76	86	216	47	88
ENSMUSG00000056296	ENSRNOG00000008203		synpr	2.00059	0.0474237	0.772811	2	0	2	7	1	2	0	0
ENSMUSG00000083337			gm11539	-1.83414	0.0474237	0.772811	0	3	0	0	3	0	9	0
ENSMUSG00000081185			gm4852	-1.87047	0.0474237	0.772811	0	0	0	3	5	0	2	5
ENSMUSG00000084981			gm15962	-0.846689	0.0474746	0.773126	8	2	5	13	12	16	15	12
ENSMUSG00000027797			dclk1	-0.639578	0.0477792	0.774941	36	51	74	42	55	54	89	148
ENSMUSG00000086909			gm4926	2.30709	0.0479971	0.774941	1	3	2	3	0	2	0	0
ENSMUSG00000074128			gm10631	-2.18585	0.0479971	0.774941	2	0	0	0	5	0	2	3
ENSMUSG00000081243			gm14037	-2.17888	0.0479971	0.774941	2	0	0	0	4	0	4	2
ENSMUSG00000062073			gm10109	-2.18231	0.0479971	0.774941	0	0	1	1	1	1	4	4
ENSMUSG00000089999			gm6485	2.3006	0.0479971	0.774941	2	0	4	3	2	0	0	0
ENSMUSG00000075532			gm10852	-2.18038	0.0479971	0.774941	0	0	2	0	5	0	4	1
ENSMUSG00000085933			tmem61	-2.03854	0.0479971	0.774941	1	1	0	0	3	3	0	3
ENSMUSG00000066554			gm10167	2.31971	0.0479971	0.774941	3	4	0	2	0	0	2	0
ENSMUSG00000085377			4930551l18rik	2.31092	0.0479971	0.774941	2	4	2	1	0	1	0	1
ENSMUSG00000074075			gm10621	1.07563	0.0483854	0.779157	8	5	4	8	3	6	2	2
ENSMUSG00000014301			pam16	-0.587928	0.0484752	0.780092	33	35	74	46	74	102	64	66
ENSMUSG00000048758			rpl29	-0.610301	0.0486153	0.78132	46	52	148	134	152	186	176	114
ENSMUSG00000057160			gm16372	2.31378	0.048844	0.783967	0	3	0	6	0	0	2	0
ENSMUSG00000020961	ENSRNOG00000004458		ston2	-0.552923	0.049407	0.792485	59	42	47	76	104	70	93	92
ENSMUSG00000047654	ENSRNOG00000020599		tssk6	0.659193	0.049447	0.792607	31	20	30	31	24	13	24	17
ENSMUSG00000064050			NA	2.30745	0.0497029	0.796101	9	0	0	0	2	0	0	0
Listed are 1,531 genes with a unadjusted P-value of <0.05, sorted by P-value starting with the 412 genes with 1-1-1 mouse-rat-human orthologs.
LogFC = log of the Fold Change between the WT and MD samples
The WT.1-4 and MD.1-4 columns contain the RSEM output .nu values
