# Supplementary material for: The Gene Desert Mammary Carcinoma Susceptibility Locus Mcs1a Regulates Nr2f1 Modifying Mammary Epithelial Cell Differentiation and Proliferation
Source: PLoS Genet. 2013 Jun 13;9(6):e1003549. doi: 10.1371/journal.pgen.1003549 (PMC3681674; doi:10.1371/journal.pgen.1003549)
Supplement: Table S5 — The same groups and background list were run using 2 online GO enrichment tools, GOrilla and DAVID. The enriched terms printed in red reach best significance, as determined by an adjusted P-value<0.05 (FDR adjust in GOrilla, Benjamini-Hochsberg adjust in DAVID). (XLSX) [file pgen.1003549.s009.xlsx]

## Sheet: Input genes
Table S5:	GO category enrichment analysis on 412 DE mouse genes in 3 groups with correlated expression
The same groups and background list were run using 2 online GO enrichment tools, GOrilla and DAVID.
The enriched terms printed in red reach best significance, as determined by an adjusted P-value <0.05 (FDR adjust in GOrilla, Benjamini-Hochsberg adjust in DAVID)
INPUT gene lists
Background (n=9828)	Name_background		Group1 (n=63)	Name1	Group2 (n=75)	Name2	Group3 (n=274)	Name3
ENSRNOG00000000001	arsj		ENSRNOG00000000781	rnf39	ENSRNOG00000000196	cyp19a1	ENSRNOG00000000001	arsj
ENSRNOG00000000008	alx4		ENSRNOG00000001628	pcp4	ENSRNOG00000001794	muc13	ENSRNOG00000000008	alx4
ENSRNOG00000000010	cbln1		ENSRNOG00000001688	sim2	ENSRNOG00000002305	slc15a2	ENSRNOG00000000389	loc687919
ENSRNOG00000000012	tcf15		ENSRNOG00000001951	csn3	ENSRNOG00000002331	aldh3a1	ENSRNOG00000000597	wisp3
ENSRNOG00000000024	b4f7c7		ENSRNOG00000002800	gdpd2	ENSRNOG00000002827	a2bp1	ENSRNOG00000000632	cdc2
ENSRNOG00000000028	nde1		ENSRNOG00000002811	fam5c	ENSRNOG00000002987	myh1	ENSRNOG00000000640	egr2
ENSRNOG00000000029	myh11		ENSRNOG00000003312	chi3l1	ENSRNOG00000003336	mybph	ENSRNOG00000001066	itih2
ENSRNOG00000000033	tmcc2		ENSRNOG00000004405	pigr	ENSRNOG00000003544	tbx4	ENSRNOG00000001111	brca2
ENSRNOG00000000036	klhdc8a		ENSRNOG00000004601	hao1	ENSRNOG00000003671	prop1	ENSRNOG00000001134	rfc5
ENSRNOG00000000040	bc034090		ENSRNOG00000004626	slc34a2	ENSRNOG00000003694	prox1	ENSRNOG00000001143	cit
ENSRNOG00000000041	slc26a1		ENSRNOG00000005343	esr2	ENSRNOG00000003748	rgd1565785	ENSRNOG00000001349	mcm7
ENSRNOG00000000043	idua		ENSRNOG00000006293	foxi1	ENSRNOG00000003894	dio2	ENSRNOG00000001692	chaf1b
ENSRNOG00000000047	cd82		ENSRNOG00000008161	pdzk1ip1	ENSRNOG00000004878	myf6	ENSRNOG00000001777	q63658
ENSRNOG00000000048	gak		ENSRNOG00000008700	cryba1	ENSRNOG00000005302	slc2a9	ENSRNOG00000001851	far2
ENSRNOG00000000053	crp		ENSRNOG00000010337	slc13a2	ENSRNOG00000005543	mybpc1	ENSRNOG00000002092	hunk
ENSRNOG00000000054	abhd8		ENSRNOG00000010725	cpa1	ENSRNOG00000005798	cav3	ENSRNOG00000002105	cdc7
ENSRNOG00000000062	pcgf3		ENSRNOG00000010811	lalba	ENSRNOG00000005964	nr4a3	ENSRNOG00000002361	prkg2
ENSRNOG00000000064	atp5i		ENSRNOG00000011452	aldoc	ENSRNOG00000006471	pvalb	ENSRNOG00000002471	polq
ENSRNOG00000000065	pde6b		ENSRNOG00000011483	s100a9	ENSRNOG00000006783	neb	ENSRNOG00000002587	loc498265
ENSRNOG00000000066	fbxo28		ENSRNOG00000011557	s100a8	ENSRNOG00000006930	casq1	ENSRNOG00000002592	rps6ka6
ENSRNOG00000000068	ppp2r5a		ENSRNOG00000012920	col9a1	ENSRNOG00000007034	hipk2	ENSRNOG00000002771	ereg
ENSRNOG00000000070	dr1		ENSRNOG00000013062	cyp24a1	ENSRNOG00000007495	smpx	ENSRNOG00000002881	ddr2
ENSRNOG00000000073	tmed5		ENSRNOG00000013261	vax2	ENSRNOG00000007607	nr4a1	ENSRNOG00000002981	cacna1g
ENSRNOG00000000082	hltf		ENSRNOG00000013330	pcdh21	ENSRNOG00000008310	mpo	ENSRNOG00000003202	hmmr
ENSRNOG00000000091	smad9		ENSRNOG00000013573	atp6v1b1	ENSRNOG00000009073	tnni1	ENSRNOG00000003208	ercc6l
ENSRNOG00000000096	nhrf3		ENSRNOG00000013838	hcrtr1	ENSRNOG00000009198	rab6b	ENSRNOG00000003233	serpinf2
ENSRNOG00000000097	cd160		ENSRNOG00000013973	lcn2	ENSRNOG00000010152	rgd1306233	ENSRNOG00000003262	cacng4
ENSRNOG00000000098	zfp364		ENSRNOG00000014532	lbp	ENSRNOG00000010335	mmp28	ENSRNOG00000003388	cenpf
ENSRNOG00000000105	cplx2		ENSRNOG00000014795	nr2f1	ENSRNOG00000010905	dlx5	ENSRNOG00000003596	itgb1bp2
ENSRNOG00000000108	aga		ENSRNOG00000014826	rgd1311317	ENSRNOG00000011178	lrp2bp	ENSRNOG00000003620	fmo3
ENSRNOG00000000109	fgf20		ENSRNOG00000015036	ctgf	ENSRNOG00000011274	cdh8	ENSRNOG00000003703	mcm6
ENSRNOG00000000113	elac1		ENSRNOG00000015478	aicda	ENSRNOG00000011659	alpk3	ENSRNOG00000003741	nptx1
ENSRNOG00000000121	pigv		ENSRNOG00000015623	guca1b	ENSRNOG00000011754	myom2	ENSRNOG00000003742	cdkl5
ENSRNOG00000000122	ak2		ENSRNOG00000015860	gipr	ENSRNOG00000011770	myot	ENSRNOG00000003823	loc500705
ENSRNOG00000000123	rnf19b		ENSRNOG00000016854	lrrc36	ENSRNOG00000012134	scn4a	ENSRNOG00000003840	slit2
ENSRNOG00000000127	kpna6		ENSRNOG00000017510	mfge8	ENSRNOG00000012303	apobec2	ENSRNOG00000003876	exo1
ENSRNOG00000000129	rgd1559864		ENSRNOG00000017514	btn1a1	ENSRNOG00000012477	eef1a2	ENSRNOG00000004195	dtl
ENSRNOG00000000130	dnajb5		ENSRNOG00000017725	pnlip	ENSRNOG00000012609	trdn	ENSRNOG00000004438	cntn1
ENSRNOG00000000137	ly86		ENSRNOG00000017842	scnn1g	ENSRNOG00000012658	pdlim3	ENSRNOG00000004479	aurka
ENSRNOG00000000138	glis1<sup>tn(sb-t2/bart3)2.149mcwi</sup>		ENSRNOG00000017917	pcdh24	ENSRNOG00000013532	pgam2	ENSRNOG00000004487	loc690209
ENSRNOG00000000145	pik3r3		ENSRNOG00000018393	uts2	ENSRNOG00000014327	csrp3	ENSRNOG00000004682	loc100310874
ENSRNOG00000000147	mast2		ENSRNOG00000018853	slc28a3	ENSRNOG00000014603	sgcg	ENSRNOG00000004854	has2
ENSRNOG00000000150	dnajc1		ENSRNOG00000019321	cck	ENSRNOG00000014641	rpl3l	ENSRNOG00000004870	dyrk3
ENSRNOG00000000151	ldlrap1		ENSRNOG00000019584	dlk1	ENSRNOG00000015155	tnnc2	ENSRNOG00000004882	capn6
ENSRNOG00000000156	megf6		ENSRNOG00000019695	il17b	ENSRNOG00000016403	olah	ENSRNOG00000004921	nusap1
ENSRNOG00000000157	atg12		ENSRNOG00000019902	folr1	ENSRNOG00000016714	nrap	ENSRNOG00000004968	luzp5
ENSRNOG00000000158	cdo1		ENSRNOG00000020248	ina	ENSRNOG00000016837	ckm	ENSRNOG00000005037	kif18a
ENSRNOG00000000161	chm		ENSRNOG00000020272	b2ryc5	ENSRNOG00000016983	myh7	ENSRNOG00000005115	asf1b
ENSRNOG00000000164	lamp2		ENSRNOG00000020455	cst6	ENSRNOG00000017083	rgd1563458	ENSRNOG00000005185	nxph3
ENSRNOG00000000165	pfkfb1		ENSRNOG00000020733	camp	ENSRNOG00000017175	hist1h1a	ENSRNOG00000005345	vsnl1
ENSRNOG00000000167	alas2		ENSRNOG00000021256	adra1d	ENSRNOG00000017645	mylpf	ENSRNOG00000005376	mad2l1
ENSRNOG00000000168	gatm		ENSRNOG00000021355	car6	ENSRNOG00000017786	acta1	ENSRNOG00000005457	rgd1306991
ENSRNOG00000000170	slc30a4		ENSRNOG00000024923	nnat	ENSRNOG00000017833	actn2	ENSRNOG00000005659	aurkb
ENSRNOG00000000172	sqrdl		ENSRNOG00000027842	hist1h2bm	ENSRNOG00000018656	ampd1	ENSRNOG00000005687	slc6a14
ENSRNOG00000000175	mier2		ENSRNOG00000029811	kcne2	ENSRNOG00000019627	mybpc2	ENSRNOG00000005770	sostdc1
ENSRNOG00000000177	ppap2c		ENSRNOG00000029814	prtn3	ENSRNOG00000019851	cx6a2	ENSRNOG00000005936	foxm1
ENSRNOG00000000184	tmprss6		ENSRNOG00000030981	scnn1b	ENSRNOG00000020142	lass1	ENSRNOG00000006009	mns1
ENSRNOG00000000185	mpst		ENSRNOG00000031779	ltf	ENSRNOG00000020251	art1	ENSRNOG00000006198	prr11
ENSRNOG00000000186	tst		ENSRNOG00000033685	elane	ENSRNOG00000020276	tnni2	ENSRNOG00000006200	st18
ENSRNOG00000000190	ep300		ENSRNOG00000036625	ms4a3	ENSRNOG00000020332	tnnt3	ENSRNOG00000006396	sdc1
ENSRNOG00000000196	cyp19a1		ENSRNOG00000038829	hist1h3g	ENSRNOG00000020557	q9r272	ENSRNOG00000006631	sema3e
ENSRNOG00000000204	syncrip		ENSRNOG00000042978	ncald	ENSRNOG00000020685	atp12a	ENSRNOG00000006661	rad51c
ENSRNOG00000000216	klf11		ENSRNOG00000043451	spp1	ENSRNOG00000020719	hrc	ENSRNOG00000006731	spc25
ENSRNOG00000000219	ano10				ENSRNOG00000021090	pygm	ENSRNOG00000006753	tgm3
ENSRNOG00000000221	abhd5				ENSRNOG00000022637	p97851	ENSRNOG00000006921	rbl1
ENSRNOG00000000230	lmf1				ENSRNOG00000025757	myh6	ENSRNOG00000006950	padi3
ENSRNOG00000000231	rgd1311154				ENSRNOG00000027954	cdh15	ENSRNOG00000007078	wisp1
ENSRNOG00000000233	grm6				ENSRNOG00000028041	tnnt1	ENSRNOG00000007108	bmp7
ENSRNOG00000000236	zfp207				ENSRNOG00000028996	krt1	ENSRNOG00000007258	rpesp
ENSRNOG00000000237	rgd1310429				ENSRNOG00000029543	cish	ENSRNOG00000007332	sstr3
ENSRNOG00000000242	synrg				ENSRNOG00000030848	myl2	ENSRNOG00000007483	ccnf
ENSRNOG00000000244	coil				ENSRNOG00000031189	ido1	ENSRNOG00000007682	gria3
ENSRNOG00000000246	amz2				ENSRNOG00000037343	lor	ENSRNOG00000007805	mybl2
ENSRNOG00000000247	mfsd11				ENSRNOG00000039326	csn2	ENSRNOG00000007843	wnt2
ENSRNOG00000000250	jmjd6				ENSRNOG00000040122	myoz1	ENSRNOG00000007853	prdm10
ENSRNOG00000000257	smpd3						ENSRNOG00000007858	stil
ENSRNOG00000000258	prmt7						ENSRNOG00000007906	bub1b
ENSRNOG00000000262	znf821						ENSRNOG00000008040	fam64a
ENSRNOG00000000264	def8						ENSRNOG00000008091	gins1
ENSRNOG00000000275	fam13c1						ENSRNOG00000008165	tpx2
ENSRNOG00000000281	prodh						ENSRNOG00000008181	chek1
ENSRNOG00000000282	gscl						ENSRNOG00000008312	stra6
ENSRNOG00000000283	dgcr14						ENSRNOG00000008336	tnfrsf11b
ENSRNOG00000000296	aqp6						ENSRNOG00000008444	cbl
ENSRNOG00000000297	aqp2						ENSRNOG00000008761	freq
ENSRNOG00000000299	foxo3						ENSRNOG00000008841	orc1l
ENSRNOG00000000302	sesn1						ENSRNOG00000008986	diaph3
ENSRNOG00000000304	cd164						ENSRNOG00000009303	zwilch
ENSRNOG00000000306	smpd2						ENSRNOG00000009339	cenpe
ENSRNOG00000000307	mical1						ENSRNOG00000009491	phc3
ENSRNOG00000000308	zbtb24						ENSRNOG00000009503	depdc1
ENSRNOG00000000312	fig4						ENSRNOG00000009559	tnfsf11
ENSRNOG00000000314	sec63						ENSRNOG00000009620	cybrd1
ENSRNOG00000000316	sobp						ENSRNOG00000009785	b2rz50
ENSRNOG00000000322	atg5						ENSRNOG00000009789	topbp1
ENSRNOG00000000323	prdm1						ENSRNOG00000009945	pls1
ENSRNOG00000000325	prep						ENSRNOG00000009955	plch1
ENSRNOG00000000327	hace1						ENSRNOG00000009957	slc25a13
ENSRNOG00000000335	ermap						ENSRNOG00000010208	timp1
ENSRNOG00000000340	rgd1304704						ENSRNOG00000010386	h2afx
ENSRNOG00000000341	nid2						ENSRNOG00000010392	nrg1
ENSRNOG00000000368	grik2						ENSRNOG00000010555	phyhip
ENSRNOG00000000378	b2ryn9						ENSRNOG00000010649	ctnd2
ENSRNOG00000000379	dnajc12						ENSRNOG00000010721	dlgap5
ENSRNOG00000000380	sirt1						ENSRNOG00000010883	pard6b
ENSRNOG00000000381	herc4						ENSRNOG00000011074	calcb
ENSRNOG00000000387	slc25a16						ENSRNOG00000011086	gcnt3
ENSRNOG00000000389	loc687919						ENSRNOG00000011130	calca
ENSRNOG00000000390	loc687911						ENSRNOG00000011167	wdhd1
ENSRNOG00000000392	supv3l1						ENSRNOG00000011171	rims3
ENSRNOG00000000394	srgn						ENSRNOG00000011213	blm
ENSRNOG00000000395	loc606294						ENSRNOG00000011332	clspn
ENSRNOG00000000396	ddx50						ENSRNOG00000011654	plk4
ENSRNOG00000000399	kpna1						ENSRNOG00000011688	neil3
ENSRNOG00000000406	ros1						ENSRNOG00000011777	q9qy92
ENSRNOG00000000413	pln						ENSRNOG00000011907	krt23
ENSRNOG00000000415	asf1a						ENSRNOG00000012031	st8sia2
ENSRNOG00000000417	q4g051						ENSRNOG00000012051	ncaph
ENSRNOG00000000420	rdbp						ENSRNOG00000012144	kcng1
ENSRNOG00000000421	skiv2l						ENSRNOG00000012199	sox2
ENSRNOG00000000422	dom3z						ENSRNOG00000012318	aspm
ENSRNOG00000000423	stk19						ENSRNOG00000012332	rad51l1
ENSRNOG00000000431	atf6b						ENSRNOG00000012486	prim2
ENSRNOG00000000432	fkbpl						ENSRNOG00000012543	mcm3
ENSRNOG00000000435	ppt2						ENSRNOG00000012546	frmpd1
ENSRNOG00000000437	agpat1						ENSRNOG00000012575	fat2
ENSRNOG00000000438	rnf5						ENSRNOG00000012678	ccnb2
ENSRNOG00000000439	ager						ENSRNOG00000012698	chsy1
ENSRNOG00000000440	pbx2						ENSRNOG00000012835	espl1
ENSRNOG00000000441	gpsm3						ENSRNOG00000012878	atp7b
ENSRNOG00000000442	notch4						ENSRNOG00000012912	fgf17
ENSRNOG00000000456	psmb8						ENSRNOG00000013064	lrp8
ENSRNOG00000000457	tap1						ENSRNOG00000013148	b5dfe8
ENSRNOG00000000460	rt1-dma						ENSRNOG00000013215	dctd
ENSRNOG00000000461	brd2						ENSRNOG00000013322	dpola
ENSRNOG00000000463	col11a2						ENSRNOG00000013399	loc501033
ENSRNOG00000000464	rxrb						ENSRNOG00000013598	melk
ENSRNOG00000000465	slc39a7						ENSRNOG00000013727	ndc80
ENSRNOG00000000466	hsd17b8						ENSRNOG00000013729	rgd1306271
ENSRNOG00000000467	ring1						ENSRNOG00000013768	defb1
ENSRNOG00000000473	pfdn6						ENSRNOG00000013774	lmnb1
ENSRNOG00000000477	daxx						ENSRNOG00000013803	hells
ENSRNOG00000000480	phf1						ENSRNOG00000013970	cdt1
ENSRNOG00000000481	cuta						ENSRNOG00000014010	gfra2
ENSRNOG00000000485	bak1						ENSRNOG00000014080	kif23
ENSRNOG00000000487	grm4						ENSRNOG00000014099	krt15
ENSRNOG00000000489	nudt3						ENSRNOG00000014193	lig1
ENSRNOG00000000491	spdef						ENSRNOG00000014288	fn1
ENSRNOG00000000493	loc685273						ENSRNOG00000014336	b2gux3
ENSRNOG00000000498	anks1a						ENSRNOG00000014370	krt9
ENSRNOG00000000499	tcp11						ENSRNOG00000014372	gjb3
ENSRNOG00000000500	scube3						ENSRNOG00000014644	zic1
ENSRNOG00000000501	znf76						ENSRNOG00000014916	rgd1564085
ENSRNOG00000000502	def6						ENSRNOG00000014960	bard1
ENSRNOG00000000503	ppard						ENSRNOG00000015131	ube2c
ENSRNOG00000000504	fance						ENSRNOG00000015275	ska1
ENSRNOG00000000506	tead3						ENSRNOG00000015285	lrp4
ENSRNOG00000000507	tulp1						ENSRNOG00000015308	pbk
ENSRNOG00000000510	clps						ENSRNOG00000015321	moxd1
ENSRNOG00000000511	srpk1						ENSRNOG00000015401	mapk4
ENSRNOG00000000513	mapk14						ENSRNOG00000015423	ccna2
ENSRNOG00000000515	mapk13						ENSRNOG00000015477	nkx3-1
ENSRNOG00000000517	kctd20						ENSRNOG00000015488	tead1
ENSRNOG00000000519	q5bjm9						ENSRNOG00000015585	suv39h2
ENSRNOG00000000521	cdkn1a						ENSRNOG00000015810	trip13
ENSRNOG00000000527	mtch1						ENSRNOG00000015949	aqp9
ENSRNOG00000000528	fgd2						ENSRNOG00000016037	mafb
ENSRNOG00000000529	pim1						ENSRNOG00000016148	gtse1
ENSRNOG00000000532	ftsjd2						ENSRNOG00000016188	mxd3
ENSRNOG00000000534	q6u1j1						ENSRNOG00000016245	neto2
ENSRNOG00000000539	zfand3						ENSRNOG00000016316	mcm2
ENSRNOG00000000540	btbd9						ENSRNOG00000016377	cep55
ENSRNOG00000000541	glo1						ENSRNOG00000016454	nasp
ENSRNOG00000000543	frk						ENSRNOG00000016689	fanci
ENSRNOG00000000545	col10a1						ENSRNOG00000016706	fanca
ENSRNOG00000000547	tspyl4						ENSRNOG00000016708	e2f1
ENSRNOG00000000549	tspyl1						ENSRNOG00000016715	kif11
ENSRNOG00000000552	col13a1						ENSRNOG00000016724	epb4.1l3
ENSRNOG00000000555	eif4ebp2						ENSRNOG00000016888	pask
ENSRNOG00000000556	nodal						ENSRNOG00000017209	tubb3
ENSRNOG00000000557	sar1a						ENSRNOG00000017259	tacc3
ENSRNOG00000000558	ppa1						ENSRNOG00000017409	wnt6
ENSRNOG00000000559	npffr1						ENSRNOG00000017557	2810459m11rik
ENSRNOG00000000560	lrrc20						ENSRNOG00000017597	f16p1
ENSRNOG00000000562	prf1						ENSRNOG00000017701	asip
ENSRNOG00000000565	sgpl1						ENSRNOG00000017981	mcm10
ENSRNOG00000000566	pcbd1						ENSRNOG00000018187	racgap1
ENSRNOG00000000567	unc5b						ENSRNOG00000018317	aak1
ENSRNOG00000000571	psap						ENSRNOG00000018635	ccnb1
ENSRNOG00000000572	chst3						ENSRNOG00000018641	camkv
ENSRNOG00000000573	spock2						ENSRNOG00000018771	ncapd2
ENSRNOG00000000575	ascc1						ENSRNOG00000018815	plk1
ENSRNOG00000000577	ddit4						ENSRNOG00000018824	slc7a5
ENSRNOG00000000579	loc681252						ENSRNOG00000018929	kif20b
ENSRNOG00000000581	cdc40						ENSRNOG00000018997	myh7b
ENSRNOG00000000582	ddo						ENSRNOG00000019093	nrg2
ENSRNOG00000000583	cdc2l6						ENSRNOG00000019100	kif2c
ENSRNOG00000000588	slc16a10						ENSRNOG00000019183	alox15
ENSRNOG00000000593	rev3l						ENSRNOG00000019271	rgd1565726
ENSRNOG00000000595	traf3ip2						ENSRNOG00000019445	msln
ENSRNOG00000000596	fyn						ENSRNOG00000019733	slc27a6
ENSRNOG00000000597	wisp3						ENSRNOG00000019776	sh3gl3
ENSRNOG00000000599	lama4						ENSRNOG00000020013	psrc1
ENSRNOG00000000604	hdac2						ENSRNOG00000020281	kif22
ENSRNOG00000000610	cisd1						ENSRNOG00000020382	ltb4r2
ENSRNOG00000000611	ube2d1						ENSRNOG00000020531	fen1
ENSRNOG00000000613	tfam						ENSRNOG00000020701	brca1
ENSRNOG00000000614	bicc1						ENSRNOG00000020706	kcnn3
ENSRNOG00000000632	cdc2						ENSRNOG00000020792	etv4
ENSRNOG00000000633	rhobtb1						ENSRNOG00000020908	loc303566
ENSRNOG00000000635	arid5b						ENSRNOG00000020918	ccnd1
ENSRNOG00000000638	zn365						ENSRNOG00000021000	naldl
ENSRNOG00000000639	ado						ENSRNOG00000021669	mybl1
ENSRNOG00000000640	egr2						ENSRNOG00000021713	kif18b
ENSRNOG00000000648	jmjd1c						ENSRNOG00000022030	loc689656
ENSRNOG00000000651	m6prbp1						ENSRNOG00000022261	mlf1ip
ENSRNOG00000000653	nr5a2						ENSRNOG00000022325	smc2
ENSRNOG00000000655	ptprc						ENSRNOG00000022537	e2f8
ENSRNOG00000000657	nek7						ENSRNOG00000022691	st8sia5
ENSRNOG00000000658	acacb						ENSRNOG00000022844	pdzrn4
ENSRNOG00000000661	hps4						ENSRNOG00000022911	hjurp
ENSRNOG00000000662	srrd						ENSRNOG00000023093	loc689296
ENSRNOG00000000663	tfip11						ENSRNOG00000023262	cenpm
ENSRNOG00000000664	tpst2						ENSRNOG00000023633	crabp1
ENSRNOG00000000665	pitpnb						ENSRNOG00000023851	igsf3
ENSRNOG00000000692	ung						ENSRNOG00000024008	cdc25c
ENSRNOG00000000694	dao						ENSRNOG00000024365	ect2
ENSRNOG00000000695	ssh1						ENSRNOG00000024428	kif20a
ENSRNOG00000000697	coro1c						ENSRNOG00000024457	cyct
ENSRNOG00000000699	selplg						ENSRNOG00000024707	tp73
ENSRNOG00000000701	iscu						ENSRNOG00000024798	rgd1309522
ENSRNOG00000000702	sart3						ENSRNOG00000024870	anks1b
ENSRNOG00000000703	ficd						ENSRNOG00000025298	dusp9
ENSRNOG00000000704	cmklr1						ENSRNOG00000025407	kif15
ENSRNOG00000000705	loc360824						ENSRNOG00000025604	atad2
ENSRNOG00000000715	q6p7q7						ENSRNOG00000026056	ccnb1ip1
ENSRNOG00000000716	htr1f						ENSRNOG00000026502	dscc1
ENSRNOG00000000718	cggbp1						ENSRNOG00000026910	gjb4
ENSRNOG00000000729	tmlhe						ENSRNOG00000027380	upk1b
ENSRNOG00000000765	olr1743						ENSRNOG00000027468	slc6a15
ENSRNOG00000000768	ubd						ENSRNOG00000027770	trpm3
ENSRNOG00000000774	gabbr1						ENSRNOG00000027787	cdc6
ENSRNOG00000000775	mog						ENSRNOG00000028008	slc5a12
ENSRNOG00000000780	ppp1r11						ENSRNOG00000028137	rgd1564824
ENSRNOG00000000781	rnf39						ENSRNOG00000028415	cdc20
ENSRNOG00000000782	trim10						ENSRNOG00000028624	kif26b
ENSRNOG00000000798	gnl1						ENSRNOG00000029055	ttk
ENSRNOG00000000799	abcf1						ENSRNOG00000029061	hirip3
ENSRNOG00000000800	man1a1						ENSRNOG00000029212	vcan
ENSRNOG00000000801	msl3l2						ENSRNOG00000030034	sox11
ENSRNOG00000000803	pp1ra						ENSRNOG00000030101	traip
ENSRNOG00000000804	mrps18b						ENSRNOG00000031040	troap
ENSRNOG00000000805	gja1						ENSRNOG00000031431	cdca8
ENSRNOG00000000808	hsf2						ENSRNOG00000032178	cenpa
ENSRNOG00000000809	rgd1303066						ENSRNOG00000032328	diras2
ENSRNOG00000000814	fabp7						ENSRNOG00000032404	top2a
ENSRNOG00000000815	smpdl3a						ENSRNOG00000032778	bub1
ENSRNOG00000000821	tubb5						ENSRNOG00000032929	incenp
ENSRNOG00000000823	gcc2						ENSRNOG00000033335	cenpi
ENSRNOG00000000824	dse						ENSRNOG00000033527	pappa
ENSRNOG00000000826	flot1						ENSRNOG00000033658	kntc1
ENSRNOG00000000827	ier3						ENSRNOG00000036924	pthr
ENSRNOG00000000830	ddr1						ENSRNOG00000037225	tyms
ENSRNOG00000000831	gtf2h4						ENSRNOG00000037357	loc685385
ENSRNOG00000000839	nfkbil1						ENSRNOG00000037449	pole
ENSRNOG00000000841	bat1						ENSRNOG00000038132	vsig4
ENSRNOG00000000842	ddah2						ENSRNOG00000038140	whsc1
ENSRNOG00000000843	ly6g6c						ENSRNOG00000038455	gpx2
ENSRNOG00000000846	ly6g5c						ENSRNOG00000038572	rgd1562646
ENSRNOG00000000847	csnk2b						ENSRNOG00000039859	dnmt1
ENSRNOG00000000850	apom						ENSRNOG00000039949	rgd1306507
ENSRNOG00000000851	bat3						ENSRNOG00000039969	dsc2
ENSRNOG00000000852	bat2						ENSRNOG00000043124	cckar
ENSRNOG00000000853	aif1						ENSRNOG00000043219	fbn2
ENSRNOG00000000855	lst1
ENSRNOG00000000860	g7c
ENSRNOG00000000861	zic3
ENSRNOG00000000867	vars
ENSRNOG00000000869	arhgef6
ENSRNOG00000000871	cd40lg
ENSRNOG00000000873	brs3
ENSRNOG00000000875	fhl1
ENSRNOG00000000878	slc44a4
ENSRNOG00000000879	slc9a6
ENSRNOG00000000893	mgc94190
ENSRNOG00000000894	fry
ENSRNOG00000000900	tpst1
ENSRNOG00000000902	hsph1
ENSRNOG00000000907	alox5ap
ENSRNOG00000000909	uspl1
ENSRNOG00000000913	bglr
ENSRNOG00000000918	scand3
ENSRNOG00000000920	phkg1
ENSRNOG00000000921	ubl3
ENSRNOG00000000924	slc7a1
ENSRNOG00000000925	psph
ENSRNOG00000000931	srsf8
ENSRNOG00000000934	piwil1
ENSRNOG00000000936	stx2
ENSRNOG00000000937	slc46a3
ENSRNOG00000000939	pomp
ENSRNOG00000000940	flt1
ENSRNOG00000000949	flt3
ENSRNOG00000000954	rpo1-3
ENSRNOG00000000967	aacs
ENSRNOG00000000968	rnf6
ENSRNOG00000000974	zfp358
ENSRNOG00000000975	mcoln1
ENSRNOG00000000977	pnpla6
ENSRNOG00000000981	scarb1
ENSRNOG00000000982	zkscan5
ENSRNOG00000000983	znf394
ENSRNOG00000000988	xab2
ENSRNOG00000000989	bud31
ENSRNOG00000000990	pdap1
ENSRNOG00000000991	arpc1b
ENSRNOG00000000994	stxbp2
ENSRNOG00000000999	loc690516
ENSRNOG00000001001	retn
ENSRNOG00000001004	ncor2
ENSRNOG00000001005	fcer2
ENSRNOG00000001006	nptx2
ENSRNOG00000001019	tect2
ENSRNOG00000001030	tsc22d1
ENSRNOG00000001033	nufip1
ENSRNOG00000001035	gtf2h3
ENSRNOG00000001037	rgd1307254
ENSRNOG00000001039	eif2b1
ENSRNOG00000001044	aimp2
ENSRNOG00000001047	map2k7
ENSRNOG00000001050	eif2ak1
ENSRNOG00000001052	kmcp1
ENSRNOG00000001056	snapc2
ENSRNOG00000001058	timm44
ENSRNOG00000001064	sbno1
ENSRNOG00000001065	cyth3
ENSRNOG00000001066	itih2
ENSRNOG00000001068	rac1
ENSRNOG00000001072	lass4
ENSRNOG00000001080	arl6ip4
ENSRNOG00000001081	ogfod2
ENSRNOG00000001082	abcb9
ENSRNOG00000001083	kdelr2
ENSRNOG00000001086	vps37b
ENSRNOG00000001088	rfc3
ENSRNOG00000001089	zdhhc4
ENSRNOG00000001090	stard13
ENSRNOG00000001091	hip1r
ENSRNOG00000001092	kl
ENSRNOG00000001098	pds5b
ENSRNOG00000001101	rnf216
ENSRNOG00000001103	rgd1560686
ENSRNOG00000001106	b0bnb2
ENSRNOG00000001110	n4bp2l1
ENSRNOG00000001111	brca2
ENSRNOG00000001114	wipi2
ENSRNOG00000001120	med13l
ENSRNOG00000001123	rgd1562310
ENSRNOG00000001124	rnft2
ENSRNOG00000001125	hrk
ENSRNOG00000001129	fbxo21
ENSRNOG00000001130	nos1
ENSRNOG00000001134	rfc5
ENSRNOG00000001135	wsb2
ENSRNOG00000001136	pebp1
ENSRNOG00000001138	taok3
ENSRNOG00000001142	prkab1
ENSRNOG00000001143	cit
ENSRNOG00000001145	ccdc64
ENSRNOG00000001149	pxn
ENSRNOG00000001151	sirt4
ENSRNOG00000001152	glp1r
ENSRNOG00000001153	pla2g1b
ENSRNOG00000001156	msi1
ENSRNOG00000001158	abcg1
ENSRNOG00000001159	tff3
ENSRNOG00000001160	triap1
ENSRNOG00000001161	gatc
ENSRNOG00000001162	tff2
ENSRNOG00000001163	sfrs9
ENSRNOG00000001165	tmprss3
ENSRNOG00000001167	ubash3a
ENSRNOG00000001169	slc37a1
ENSRNOG00000001172	rnf10
ENSRNOG00000001173	cabp1
ENSRNOG00000001174	pde9a
ENSRNOG00000001175	unc119b
ENSRNOG00000001177	acads
ENSRNOG00000001181	wdr4
ENSRNOG00000001183	hnf1a
ENSRNOG00000001184	pknox1
ENSRNOG00000001187	oasl
ENSRNOG00000001189	snf1lk
ENSRNOG00000001190	git2
ENSRNOG00000001192	gltp
ENSRNOG00000001193	hsf2bp
ENSRNOG00000001194	rrp1b
ENSRNOG00000001195	trpv4
ENSRNOG00000001199	pop5
ENSRNOG00000001201	cstb
ENSRNOG00000001203	q5m9f3
ENSRNOG00000001205	agpat3
ENSRNOG00000001212	dnmt3l
ENSRNOG00000001213	aire
ENSRNOG00000001214	pfkl
ENSRNOG00000001215	rgd1309594
ENSRNOG00000001216	trpm2
ENSRNOG00000001217	lrrc3
ENSRNOG00000001222	ube2g2
ENSRNOG00000001223	pttg1ip
ENSRNOG00000001227	red1
ENSRNOG00000001228	pofut2
ENSRNOG00000001229	q9wuw5
ENSRNOG00000001232	slc19a1
ENSRNOG00000001235	gna12
ENSRNOG00000001237	cabin1
ENSRNOG00000001238	loc360807
ENSRNOG00000001241	iqce
ENSRNOG00000001242	gstt3
ENSRNOG00000001243	zcchc8
ENSRNOG00000001245	pcbp3
ENSRNOG00000001247	clip1
ENSRNOG00000001249	col6a1
ENSRNOG00000001250	lfng
ENSRNOG00000001253	eif3s9
ENSRNOG00000001254	col6a2
ENSRNOG00000001255	mlxip
ENSRNOG00000001256	b5dfb6
ENSRNOG00000001259	cux2
ENSRNOG00000001260	nudt1
ENSRNOG00000001261	ftcd
ENSRNOG00000001265	mad1l1
ENSRNOG00000001267	lss
ENSRNOG00000001272	mcm3ap
ENSRNOG00000001276	pcnt
ENSRNOG00000001277	mafk
ENSRNOG00000001278	gpn3
ENSRNOG00000001285	atp2a2
ENSRNOG00000001287	gper
ENSRNOG00000001291	adap1
ENSRNOG00000001294	ift81
ENSRNOG00000001295	s100b
ENSRNOG00000001296	p2rx7
ENSRNOG00000001297	prmt2
ENSRNOG00000001299	unc84a
ENSRNOG00000001300	p2rx4
ENSRNOG00000001302	adora2a<i><sup>m1mcwi</i></sup>
ENSRNOG00000001303	specc1l
ENSRNOG00000001304	bcr
ENSRNOG00000001309	camkk2
ENSRNOG00000001311	rab36
ENSRNOG00000001312	pdgfa
ENSRNOG00000001313	gnaz
ENSRNOG00000001315	rtdr1
ENSRNOG00000001316	apc5
ENSRNOG00000001331	rnf34
ENSRNOG00000001333	azgp1
ENSRNOG00000001335	zkscan1
ENSRNOG00000001338	hpd
ENSRNOG00000001341	zfp113
ENSRNOG00000001343	loc690085
ENSRNOG00000001344	aldh2
ENSRNOG00000001345	mapkapk5
ENSRNOG00000001346	cops6
ENSRNOG00000001349	mcm7
ENSRNOG00000001351	trafd1
ENSRNOG00000001353	ap4m1
ENSRNOG00000001355	taf6
ENSRNOG00000001368	rph3a<sup>tn(sb-t2/bart3)2.104mcwi</sup>
ENSRNOG00000001374	rasal1
ENSRNOG00000001375	gal3st4
ENSRNOG00000001376	mettl7a
ENSRNOG00000001377	ddx54
ENSRNOG00000001380	tpcn1
ENSRNOG00000001383	slc24a6
ENSRNOG00000001387	mepce
ENSRNOG00000001388	sds
ENSRNOG00000001392	lhx5
ENSRNOG00000001396	mospd3
ENSRNOG00000001397	rbm19
ENSRNOG00000001399	tbx5
ENSRNOG00000001402	lrch4
ENSRNOG00000001404	agfg2
ENSRNOG00000001407	tfr2
ENSRNOG00000001408	actl6b
ENSRNOG00000001409	gnb2
ENSRNOG00000001412	epo
ENSRNOG00000001414	serpine1
ENSRNOG00000001415	ap1s1
ENSRNOG00000001416	vgf
ENSRNOG00000001417	plod3
ENSRNOG00000001418	znhit1
ENSRNOG00000001419	cldn15
ENSRNOG00000001420	fis1
ENSRNOG00000001424	cux1
ENSRNOG00000001426	prkrip1
ENSRNOG00000001428	alkbh4
ENSRNOG00000001432	dtx2
ENSRNOG00000001440	mdh2
ENSRNOG00000001441	tmem120a
ENSRNOG00000001442	por
ENSRNOG00000001448	hip1
ENSRNOG00000001450	q2vet8
ENSRNOG00000001451	fkbp6
ENSRNOG00000001452	fzd9
ENSRNOG00000001453	baz1b
ENSRNOG00000001454	eif4h
ENSRNOG00000001455	kif13a
ENSRNOG00000001456	nup153
ENSRNOG00000001457	rfc2
ENSRNOG00000001460	vps37c
ENSRNOG00000001465	q32kj4
ENSRNOG00000001469	eln
ENSRNOG00000001470	limk1
ENSRNOG00000001476	cldn4
ENSRNOG00000001478	q8k3g2
ENSRNOG00000001483	wbscr16
ENSRNOG00000001488	psmb1
ENSRNOG00000001489	tbp
ENSRNOG00000001490	pdcd2
ENSRNOG00000001492	nac2
ENSRNOG00000001493	b2ryg4
ENSRNOG00000001494	napa
ENSRNOG00000001500	rab4b
ENSRNOG00000001503	capns1
ENSRNOG00000001506	tmem35
ENSRNOG00000001515	rgd1561394
ENSRNOG00000001517	pdk1
ENSRNOG00000001518	itga6
ENSRNOG00000001519	dlx2
ENSRNOG00000001524	hat1
ENSRNOG00000001527	cd80
ENSRNOG00000001528	gap43
ENSRNOG00000001547	agps
ENSRNOG00000001548	nfe2l2
ENSRNOG00000001549	gabpa
ENSRNOG00000001551	atp5j
ENSRNOG00000001554	rgd1563888
ENSRNOG00000001557	cxadr
ENSRNOG00000001559	mtx2
ENSRNOG00000001571	cldn8
ENSRNOG00000001572	hoxd1
ENSRNOG00000001573	usp25
ENSRNOG00000001575	grik1
ENSRNOG00000001577	hoxd3
ENSRNOG00000001578	hoxd4
ENSRNOG00000001580	hoxd9
ENSRNOG00000001581	hoxd10
ENSRNOG00000001582	bach1
ENSRNOG00000001584	loc304131
ENSRNOG00000001585	nrip1
ENSRNOG00000001587	hoxd12
ENSRNOG00000001588	hoxd13
ENSRNOG00000001592	cct8
ENSRNOG00000001596	at5g3
ENSRNOG00000001597	atf2
ENSRNOG00000001598	usp16
ENSRNOG00000001599	rwdd2b
ENSRNOG00000001602	znf294
ENSRNOG00000001603	n6amt1
ENSRNOG00000001606	adamts5
ENSRNOG00000001607	adamts1
ENSRNOG00000001608	fam55c
ENSRNOG00000001609	cep97
ENSRNOG00000001611	NA
ENSRNOG00000001613	zbtb11
ENSRNOG00000001616	senp7
ENSRNOG00000001618	ripk4
ENSRNOG00000001621	rgd735112
ENSRNOG00000001622	impg2
ENSRNOG00000001627	rgd1562717
ENSRNOG00000001628	pcp4
ENSRNOG00000001629	wrb
ENSRNOG00000001632	brwd1
ENSRNOG00000001633	tfg
ENSRNOG00000001640	tomm70a
ENSRNOG00000001643	psmg1
ENSRNOG00000001645	rgd1565927
ENSRNOG00000001647	ets2
ENSRNOG00000001651	dcbld2
ENSRNOG00000001652	erg
ENSRNOG00000001653	st3gal6
ENSRNOG00000001654	cpox
ENSRNOG00000001656	kcnj15
ENSRNOG00000001657	cldnd1
ENSRNOG00000001658	irk6
ENSRNOG00000001662	dyrk1a
ENSRNOG00000001681	dscr3
ENSRNOG00000001682	ttc3
ENSRNOG00000001684	dscr6
ENSRNOG00000001686	hlcs
ENSRNOG00000001687	rgd1305628
ENSRNOG00000001688	sim2
ENSRNOG00000001691	cldn14
ENSRNOG00000001692	chaf1b
ENSRNOG00000001699	setd4
ENSRNOG00000001700	cip98
ENSRNOG00000001701	cbr3
ENSRNOG00000001704	runx1
ENSRNOG00000001706	kalrn
ENSRNOG00000001708	dvl3
ENSRNOG00000001709	ap2m1
ENSRNOG00000001710	abcf3
ENSRNOG00000001711	hrasls
ENSRNOG00000001712	alg3
ENSRNOG00000001715	ece2
ENSRNOG00000001717	opa1
ENSRNOG00000001719	psmd2
ENSRNOG00000001720	hes1
ENSRNOG00000001724	atp13a3
ENSRNOG00000001727	lsg1
ENSRNOG00000001730	acap2
ENSRNOG00000001733	ppp1r2
ENSRNOG00000001736	bdh1
ENSRNOG00000001739	mfi2
ENSRNOG00000001741	fam131a
ENSRNOG00000001742	clcn2
ENSRNOG00000001746	loc689116
ENSRNOG00000001747	pak2
ENSRNOG00000001748	polr2h
ENSRNOG00000001749	thpo
ENSRNOG00000001750	chrd
ENSRNOG00000001756	ubxn7
ENSRNOG00000001762	pcyt1a
ENSRNOG00000001764	vps8
ENSRNOG00000001766	tfrc
ENSRNOG00000001769	loc682784
ENSRNOG00000001770	ehhadh
ENSRNOG00000001773	senp2
ENSRNOG00000001774	lrch3
ENSRNOG00000001777	q63658
ENSRNOG00000001782	osbpl11
ENSRNOG00000001786	snx4
ENSRNOG00000001789	zfp148
ENSRNOG00000001792	slc12a8
ENSRNOG00000001793	heg1
ENSRNOG00000001794	muc13
ENSRNOG00000001795	itgb5
ENSRNOG00000001796	dgkg
ENSRNOG00000001797	umps
ENSRNOG00000001804	itpr2
ENSRNOG00000001806	fetub
ENSRNOG00000001807	sspn
ENSRNOG00000001808	loc690728
ENSRNOG00000001809	hrg
ENSRNOG00000001813	dnm1l
ENSRNOG00000001817	tm7sf3
ENSRNOG00000001820	med21
ENSRNOG00000001821	adipoq<i><sup>m1mcwi</i></sup>
ENSRNOG00000001823	st6gal1
ENSRNOG00000001825	pkp2
ENSRNOG00000001827	masp1
ENSRNOG00000001828	stk38l
ENSRNOG00000001829	ube2v2
ENSRNOG00000001830	arntl2
ENSRNOG00000001833	mcm4
ENSRNOG00000001837	sst
ENSRNOG00000001842	mrps35
ENSRNOG00000001843	bcl6
ENSRNOG00000001845	top3b
ENSRNOG00000001847	ccdc91
ENSRNOG00000001849	mapk1
ENSRNOG00000001851	far2
ENSRNOG00000001852	rgd1310606
ENSRNOG00000001858	ypel1
ENSRNOG00000001859	sdf2l1
ENSRNOG00000001862	ube2l3
ENSRNOG00000001863	hic2
ENSRNOG00000001865	serpind1
ENSRNOG00000001867	snap29
ENSRNOG00000001868	crkl
ENSRNOG00000001870	lztr1
ENSRNOG00000001873	p2rx6
ENSRNOG00000001874	slc7a4
ENSRNOG00000001877	med15
ENSRNOG00000001884	ranbp1
ENSRNOG00000001885	trmt2a
ENSRNOG00000001886	dgcr8
ENSRNOG00000001888	arvcf
ENSRNOG00000001889	comt
ENSRNOG00000001890	txnrd2
ENSRNOG00000001891	gnb1l
ENSRNOG00000001892	tbx1
ENSRNOG00000001911	map6d1
ENSRNOG00000001915	chodl
ENSRNOG00000001916	prss7
ENSRNOG00000001924	tp63
ENSRNOG00000001925	leprel1
ENSRNOG00000001926	cldn1
ENSRNOG00000001928	il1rap
ENSRNOG00000001931	fgf12
ENSRNOG00000001949	q64371
ENSRNOG00000001951	csn3
ENSRNOG00000001953	bace2
ENSRNOG00000001956	rgd1563278
ENSRNOG00000001957	sult1e1
ENSRNOG00000001958	ift57
ENSRNOG00000001966	zbtb20
ENSRNOG00000001967	sult1b1
ENSRNOG00000001971	bbx
ENSRNOG00000001973	ugt2a1
ENSRNOG00000001974	gramd1c
ENSRNOG00000001975	ugt2a3
ENSRNOG00000001976	tmprss2
ENSRNOG00000001979	rcan1
ENSRNOG00000001982	cblb
ENSRNOG00000001984	kcne1
ENSRNOG00000001989	alcam
ENSRNOG00000001992	atp6v1a1
ENSRNOG00000001996	yt521
ENSRNOG00000002001	itsn1
ENSRNOG00000002004	prdm8
ENSRNOG00000002006	tmprss11d
ENSRNOG00000002011	gnrhr
ENSRNOG00000002012	donson
ENSRNOG00000002013	sidt1
ENSRNOG00000002014	stap1
ENSRNOG00000002024	epha5
ENSRNOG00000002026	dnajc28
ENSRNOG00000002028	tmem50b
ENSRNOG00000002031	ard1b
ENSRNOG00000002032	ifngr2
ENSRNOG00000002035	paqr3
ENSRNOG00000002036	loc681004
ENSRNOG00000002039	evi5
ENSRNOG00000002040	q4g045
ENSRNOG00000002044	gtpbp8
ENSRNOG00000002045	anxa3
ENSRNOG00000002050	igfbp7
ENSRNOG00000002051	synj1
ENSRNOG00000002053	fras1
ENSRNOG00000002054	glmn
ENSRNOG00000002061	ptpn13
ENSRNOG00000002069	slc35a5
ENSRNOG00000002073	brdt
ENSRNOG00000002074	rest
ENSRNOG00000002079	mapk10
ENSRNOG00000002080	urb1
ENSRNOG00000002089	ccng2
ENSRNOG00000002091	gtf3c3
ENSRNOG00000002092	hunk
ENSRNOG00000002093	tgfbr3
ENSRNOG00000002094	atg3
ENSRNOG00000002095	arhgap24
ENSRNOG00000002097	rasl11b
ENSRNOG00000002099	wdfy3
ENSRNOG00000002100	b0bnd9
ENSRNOG00000002101	paics
ENSRNOG00000002104	sfr15
ENSRNOG00000002105	cdc7
ENSRNOG00000002106	usp46
ENSRNOG00000002115	sod1
ENSRNOG00000002121	lrrc8d
ENSRNOG00000002125	ccni
ENSRNOG00000002126	ncam2
ENSRNOG00000002128	ppat
ENSRNOG00000002129	lrrc8b
ENSRNOG00000002135	sgcb
ENSRNOG00000002141	cd200
ENSRNOG00000002142	cds1
ENSRNOG00000002144	sec3l1
ENSRNOG00000002146	pkd2
ENSRNOG00000002149	nkx6-1
ENSRNOG00000002151	tagl3
ENSRNOG00000002152	dcun1d4
ENSRNOG00000002153	cep135
ENSRNOG00000002154	mepe
ENSRNOG00000002158	ibsp
ENSRNOG00000002161	tlr6
ENSRNOG00000002163	klf3
ENSRNOG00000002164	nmu
ENSRNOG00000002167	dmp1
ENSRNOG00000002168	dspp
ENSRNOG00000002174	rgd1310958
ENSRNOG00000002175	clock
ENSRNOG00000002176	pvrl3
ENSRNOG00000002178	mrps18c
ENSRNOG00000002180	tbc1d1
ENSRNOG00000002182	sept11
ENSRNOG00000002186	nudt9
ENSRNOG00000002188	hpse
ENSRNOG00000002191	loc498368
ENSRNOG00000002199	tmem165
ENSRNOG00000002207	guf1
ENSRNOG00000002209	loc289641
ENSRNOG00000002210	hsd17b11
ENSRNOG00000002215	mylk
ENSRNOG00000002216	srd5a3
ENSRNOG00000002217	plac8
ENSRNOG00000002218	stbd1
ENSRNOG00000002225	scarb2
ENSRNOG00000002227	kit
ENSRNOG00000002232	aff1
ENSRNOG00000002241	hspbap1
ENSRNOG00000002244	pdgfra
ENSRNOG00000002246	slc30a9
ENSRNOG00000002247	nup54
ENSRNOG00000002248	fryl
ENSRNOG00000002251	sec31a
ENSRNOG00000002253	wdr5b
ENSRNOG00000002254	tmem33
ENSRNOG00000002256	art3
ENSRNOG00000002262	enoph1
ENSRNOG00000002265	casr
ENSRNOG00000002267	chic2
ENSRNOG00000002273	naaa
ENSRNOG00000002275	fip1l1
ENSRNOG00000002277	ncor1
ENSRNOG00000002278	tec
ENSRNOG00000002280	sh3bgrl
ENSRNOG00000002282	ppef2
ENSRNOG00000002292	hnrpc
ENSRNOG00000002294	snx29
ENSRNOG00000002299	q5nsw4
ENSRNOG00000002301	uso1
ENSRNOG00000002302	corin
ENSRNOG00000002303	kcnj12
ENSRNOG00000002305	slc15a2
ENSRNOG00000002309	hlx
ENSRNOG00000002314	lkap
ENSRNOG00000002318	rgd1305269
ENSRNOG00000002319	tsn
ENSRNOG00000002320	commd8
ENSRNOG00000002322	rgd1310587
ENSRNOG00000002327	gabrb1
ENSRNOG00000002331	aldh3a1
ENSRNOG00000002335	gspt1
ENSRNOG00000002336	gabra4
ENSRNOG00000002338	q2ydu7
ENSRNOG00000002339	mark1
ENSRNOG00000002341	trim25
ENSRNOG00000002342	aldh3a2
ENSRNOG00000002343	uchl1
ENSRNOG00000002347	rgl1
ENSRNOG00000002349	gabra2
ENSRNOG00000002350	eaf2
ENSRNOG00000002353	rbgpr
ENSRNOG00000002355	slc47a1
ENSRNOG00000002358	scpep1
ENSRNOG00000002361	prkg2
ENSRNOG00000002368	iars2
ENSRNOG00000002372	sgcd
ENSRNOG00000002373	akap1
ENSRNOG00000002376	q5m928
ENSRNOG00000002378	bpnt1
ENSRNOG00000002379	plac1
ENSRNOG00000002381	bmp3
ENSRNOG00000002382	mfap4
ENSRNOG00000002385	prg4
ENSRNOG00000002387	tceal1
ENSRNOG00000002389	morf4l2
ENSRNOG00000002390	gnb2l1
ENSRNOG00000002393	eprs
ENSRNOG00000002394	tpr
ENSRNOG00000002396	serpinb8
ENSRNOG00000002397	slc30a10
ENSRNOG00000002403	fam129a
ENSRNOG00000002407	pdxdc1
ENSRNOG00000002408	rgd1359713
ENSRNOG00000002412	mk07
ENSRNOG00000002413	gpc4
ENSRNOG00000002414	tcfcp2l1
ENSRNOG00000002418	tgfb2
ENSRNOG00000002419	plp1
ENSRNOG00000002420	zc3h7a
ENSRNOG00000002423	fam114a2
ENSRNOG00000002425	pctp
ENSRNOG00000002428	lpar4
ENSRNOG00000002434	tmem100
ENSRNOG00000002436	mmd
ENSRNOG00000002439	inhbb
ENSRNOG00000002440	ralb
ENSRNOG00000002443	mfap3
ENSRNOG00000002449	maged2
ENSRNOG00000002450	rrp15
ENSRNOG00000002453	taf9b
ENSRNOG00000002454	rnf2
ENSRNOG00000002456	loc690286
ENSRNOG00000002458	cox11
ENSRNOG00000002459	fbxo40
ENSRNOG00000002460	serpinb2
ENSRNOG00000002461	nid1
ENSRNOG00000002462	b9d1
ENSRNOG00000002463	loc691786
ENSRNOG00000002468	tnr
ENSRNOG00000002471	polq
ENSRNOG00000002473	rgd1307830
ENSRNOG00000002474	b5dfm1
ENSRNOG00000002478	insig2
ENSRNOG00000002480	gpr137b
ENSRNOG00000002484	chrna9
ENSRNOG00000002487	mbnl3
ENSRNOG00000002488	galnt10
ENSRNOG00000002496	stxbp5l
ENSRNOG00000002506	cdkl2
ENSRNOG00000002509	gnl3l
ENSRNOG00000002511	flt4
ENSRNOG00000002512	gpatc2
ENSRNOG00000002514	ccdc93
ENSRNOG00000002515	atp7a
ENSRNOG00000002516	mtm1
ENSRNOG00000002517	pdc
ENSRNOG00000002519	magt1
ENSRNOG00000002520	litaf
ENSRNOG00000002523	epn2
ENSRNOG00000002524	gpr37
ENSRNOG00000002525	ptgs2
ENSRNOG00000002529	loc302495
ENSRNOG00000002532	prm1
ENSRNOG00000002536	c1galt1c1
ENSRNOG00000002539	prm2
ENSRNOG00000002540	rhoh
ENSRNOG00000002541	pds5a
ENSRNOG00000002542	heatr6
ENSRNOG00000002544	kifap3
ENSRNOG00000002545	rgd1309748
ENSRNOG00000002546	rchy1
ENSRNOG00000002548	tnn
ENSRNOG00000002550	atrx
ENSRNOG00000002555	serpinb7
ENSRNOG00000002556	b0bn59
ENSRNOG00000002559	cacna1a
ENSRNOG00000002560	fgf16
ENSRNOG00000002566	tnp2
ENSRNOG00000002568	socs1
ENSRNOG00000002569	mrps14
ENSRNOG00000002572	cacybp
ENSRNOG00000002574	nubp1
ENSRNOG00000002575	sap30l
ENSRNOG00000002579	parm1
ENSRNOG00000002580	rgd1307890
ENSRNOG00000002582	hand1
ENSRNOG00000002585	cul4b
ENSRNOG00000002587	loc498265
ENSRNOG00000002588	clec16a
ENSRNOG00000002592	rps6ka6
ENSRNOG00000002593	esrrg
ENSRNOG00000002598	hnf1b
ENSRNOG00000002607	sox9
ENSRNOG00000002609	ero1lb
ENSRNOG00000002610	carhsp1
ENSRNOG00000002612	ddx52
ENSRNOG00000002615	pmm2
ENSRNOG00000002618	ivns1abp
ENSRNOG00000002625	ptpn4
ENSRNOG00000002626	car10
ENSRNOG00000002627	kctd3
ENSRNOG00000002630	cnot8
ENSRNOG00000002632	naca
ENSRNOG00000002635	dexi
ENSRNOG00000002636	abat
ENSRNOG00000002640	serpinb5
ENSRNOG00000002643	ugdh
ENSRNOG00000002644	utp18
ENSRNOG00000002652	garnl4
ENSRNOG00000002653	kcnk2
ENSRNOG00000002654	fam120c
ENSRNOG00000002657	pla2g4a
ENSRNOG00000002659	ciita
ENSRNOG00000002664	emp2
ENSRNOG00000002667	lamc2
ENSRNOG00000002669	rgd1307222
ENSRNOG00000002680	lamc1
ENSRNOG00000002682	b2guw5
ENSRNOG00000002691	rgd1305609
ENSRNOG00000002697	mtmr1
ENSRNOG00000002701	hgd
ENSRNOG00000002705	vps4b
ENSRNOG00000002708	rgd1561065
ENSRNOG00000002713	znf672
ENSRNOG00000002714	rgd1311433
ENSRNOG00000002722	sec14l1
ENSRNOG00000002723	lyam2
ENSRNOG00000002724	prpsap2
ENSRNOG00000002728	btc
ENSRNOG00000002730	rgs5
ENSRNOG00000002735	dhx9
ENSRNOG00000002736	rabgap1l
ENSRNOG00000002746	fstl1
ENSRNOG00000002749	b5df76
ENSRNOG00000002753	adam11
ENSRNOG00000002755	pafah1b1
ENSRNOG00000002757	tad2a
ENSRNOG00000002759	lias
ENSRNOG00000002763	ulk2
ENSRNOG00000002764	mett10d
ENSRNOG00000002767	dlg3
ENSRNOG00000002771	ereg
ENSRNOG00000002773	rgs4
ENSRNOG00000002775	npl
ENSRNOG00000002776	sell
ENSRNOG00000002778	aatf
ENSRNOG00000002781	kdsr
ENSRNOG00000002783	serpinc1
ENSRNOG00000002784	pou3f4
ENSRNOG00000002790	abcb7
ENSRNOG00000002791	bcl2
ENSRNOG00000002793	sstr2
ENSRNOG00000002794	selp
ENSRNOG00000002800	gdpd2
ENSRNOG00000002803	cnot6
ENSRNOG00000002807	sept9
ENSRNOG00000002810	gfpt2
ENSRNOG00000002811	fam5c
ENSRNOG00000002812	lhx1
ENSRNOG00000002813	dars2
ENSRNOG00000002814	higd1b
ENSRNOG00000002815	f5
ENSRNOG00000002821	phlpp
ENSRNOG00000002823	mapk9
ENSRNOG00000002826	hsd17b7
ENSRNOG00000002827	a2bp1
ENSRNOG00000002829	ppbp
ENSRNOG00000002832	slc16a2
ENSRNOG00000002833	gsk3b
ENSRNOG00000002835	luc7l3
ENSRNOG00000002837	ier2
ENSRNOG00000002839	slc19a2
ENSRNOG00000002840	atp5b
ENSRNOG00000002841	cdc42bpa
ENSRNOG00000002848	maoa
ENSRNOG00000002852	rgd1559961
ENSRNOG00000002855	rfc1
ENSRNOG00000002860	rgd1309708
ENSRNOG00000002862	clcn5
ENSRNOG00000002863	cacna1e
ENSRNOG00000002864	nacc1
ENSRNOG00000002875	klhl20
ENSRNOG00000002877	huwe1
ENSRNOG00000002878	afm
ENSRNOG00000002879	psen2
ENSRNOG00000002881	ddr2
ENSRNOG00000002882	zcchc2
ENSRNOG00000002886	myh10
ENSRNOG00000002887	rnf187
ENSRNOG00000002889	afp
ENSRNOG00000002890	ankrd45
ENSRNOG00000002894	mnt
ENSRNOG00000002895	nagpa
ENSRNOG00000002896	prdx6
ENSRNOG00000002898	nme7
ENSRNOG00000002899	akap10
ENSRNOG00000002904	arr3
ENSRNOG00000002906	nr1i2
ENSRNOG00000002907	plekha6
ENSRNOG00000002911	alb
ENSRNOG00000002912	parn
ENSRNOG00000002914	q5u4e4
ENSRNOG00000002916	car4
ENSRNOG00000002917	NA
ENSRNOG00000002919	gfap
ENSRNOG00000002921	akap4
ENSRNOG00000002922	adora2b
ENSRNOG00000002926	uap1l2
ENSRNOG00000002928	guk1
ENSRNOG00000002930	ppl
ENSRNOG00000002932	wdr19
ENSRNOG00000002934	atp1b1
ENSRNOG00000002935	ankrd40
ENSRNOG00000002937	ren
ENSRNOG00000002940	ankrd17
ENSRNOG00000002944	rgd1304587
ENSRNOG00000002946	socs3
ENSRNOG00000002947	dpt
ENSRNOG00000002948	abcc3
ENSRNOG00000002949	pgs1
ENSRNOG00000002950	lyl1
ENSRNOG00000002953	p2ry4
ENSRNOG00000002960	ndp
ENSRNOG00000002963	c1ql1
ENSRNOG00000002968	tnfsf4
ENSRNOG00000002969	itpkb
ENSRNOG00000002974	cdx4
ENSRNOG00000002977	ttc19
ENSRNOG00000002978	faslg
ENSRNOG00000002979	tbx19
ENSRNOG00000002980	tsr1
ENSRNOG00000002981	cacna1g
ENSRNOG00000002983	nfix
ENSRNOG00000002984	bmp15
ENSRNOG00000002985	nos1ap
ENSRNOG00000002986	efhc2
ENSRNOG00000002987	myh1
ENSRNOG00000002989	nmt1
ENSRNOG00000002991	srr
ENSRNOG00000002994	popdc2
ENSRNOG00000002997	slc9a3r2
ENSRNOG00000003003	tbc1d19
ENSRNOG00000003011	gadd45gip1
ENSRNOG00000003014	ktelc1
ENSRNOG00000003018	olfml2b
ENSRNOG00000003019	ubn1
ENSRNOG00000003025	nap1l2
ENSRNOG00000003026	rad23a
ENSRNOG00000003028	p70571
ENSRNOG00000003029	calr
ENSRNOG00000003031	atp2b4
ENSRNOG00000003038	sft2d2
ENSRNOG00000003041	smg6
ENSRNOG00000003042	mettl13
ENSRNOG00000003048	tiprl
ENSRNOG00000003049	hcd2
ENSRNOG00000003050	tbc1d9b
ENSRNOG00000003054	cask
ENSRNOG00000003063	kpb1
ENSRNOG00000003064	bst1
ENSRNOG00000003065	n-pac
ENSRNOG00000003068	rgd1564036
ENSRNOG00000003069	cd38
ENSRNOG00000003070	pigl
ENSRNOG00000003071	vamp4
ENSRNOG00000003073	rgd1563245
ENSRNOG00000003075	tmem39a
ENSRNOG00000003078	dcaf6
ENSRNOG00000003084	parp1
ENSRNOG00000003094	cmah
ENSRNOG00000003095	fgfbp1
ENSRNOG00000003096	hic1
ENSRNOG00000003098	prom1
ENSRNOG00000003099	ubqln2
ENSRNOG00000003100	dusp12
ENSRNOG00000003103	lbr
ENSRNOG00000003104	trpv2
ENSRNOG00000003108	acbd4
ENSRNOG00000003111	ovca2
ENSRNOG00000003114	b4galt4
ENSRNOG00000003117	psmd12
ENSRNOG00000003119	gc
ENSRNOG00000003120	prelp
ENSRNOG00000003123	rpa1
ENSRNOG00000003125	rogdi
ENSRNOG00000003132	mip
ENSRNOG00000003134	slc4a4
ENSRNOG00000003139	smc1a
ENSRNOG00000003144	gpc5c
ENSRNOG00000003148	timp2
ENSRNOG00000003149	farsa
ENSRNOG00000003150	brp44
ENSRNOG00000003151	bfar
ENSRNOG00000003153	adcy10
ENSRNOG00000003160	rragb
ENSRNOG00000003163	sdhc
ENSRNOG00000003164	pla2g10
ENSRNOG00000003170	nlrp3
ENSRNOG00000003171	mpz
ENSRNOG00000003172	serpinf1
ENSRNOG00000003174	tapt1
ENSRNOG00000003178	mageh1
ENSRNOG00000003183	fmod
ENSRNOG00000003185	acbd3
ENSRNOG00000003187	armcx5
ENSRNOG00000003189	cited1
ENSRNOG00000003191	bhlhb9
ENSRNOG00000003198	rgd1305733
ENSRNOG00000003202	hmmr
ENSRNOG00000003203	hexim1
ENSRNOG00000003205	ldb2
ENSRNOG00000003206	actr3
ENSRNOG00000003207	fmnl1
ENSRNOG00000003208	ercc6l
ENSRNOG00000003211	srp9
ENSRNOG00000003213	helz
ENSRNOG00000003215	znf287
ENSRNOG00000003217	lgals3bp
ENSRNOG00000003221	myoc
ENSRNOG00000003228	mid1ip1
ENSRNOG00000003229	tspan7
ENSRNOG00000003232	slc9a3r1
ENSRNOG00000003233	serpinf2
ENSRNOG00000003234	mgrn1
ENSRNOG00000003235	mgat4b
ENSRNOG00000003237	tp53bp2
ENSRNOG00000003239	cant1
ENSRNOG00000003241	gabrg2
ENSRNOG00000003242	gulp1
ENSRNOG00000003244	ltc4s
ENSRNOG00000003245	cacng1
ENSRNOG00000003248	mpzl1
ENSRNOG00000003251	b3galt2
ENSRNOG00000003253	qdpr
ENSRNOG00000003254	il23a
ENSRNOG00000003256	ccng1
ENSRNOG00000003258	cdc73
ENSRNOG00000003259	c1qtnf1
ENSRNOG00000003260	nr1i3
ENSRNOG00000003261	usp9x
ENSRNOG00000003262	cacng4
ENSRNOG00000003264	nat9
ENSRNOG00000003268	maml1
ENSRNOG00000003269	atp6v0e1
ENSRNOG00000003273	spata20
ENSRNOG00000003276	myo1d
ENSRNOG00000003278	map3k14
ENSRNOG00000003280	grin2c
ENSRNOG00000003281	rgd1560557
ENSRNOG00000003284	epn3
ENSRNOG00000003288	ccg5
ENSRNOG00000003291	creg1
ENSRNOG00000003296	dck
ENSRNOG00000003298	cd247
ENSRNOG00000003300	btg2
ENSRNOG00000003302	flcn
ENSRNOG00000003304	chad
ENSRNOG00000003305	cxcr3
ENSRNOG00000003307	gcdh
ENSRNOG00000003308	darc
ENSRNOG00000003310	tmem63a
ENSRNOG00000003312	chi3l1
ENSRNOG00000003313	glra2
ENSRNOG00000003315	cops3
ENSRNOG00000003328	rgd1310686
ENSRNOG00000003329	ppm1d
ENSRNOG00000003330	acsf2
ENSRNOG00000003332	nt5m
ENSRNOG00000003334	klhl21
ENSRNOG00000003336	mybph
ENSRNOG00000003338	pmp22
ENSRNOG00000003341	rgd1563669
ENSRNOG00000003343	calx
ENSRNOG00000003350	rgd1563952
ENSRNOG00000003357	col3a1
ENSRNOG00000003359	ogt
ENSRNOG00000003365	cadm3
ENSRNOG00000003368	tspyl2
ENSRNOG00000003370	otc
ENSRNOG00000003385	glrx2
ENSRNOG00000003387	fdxr
ENSRNOG00000003388	cenpf
ENSRNOG00000003392	grsf1
ENSRNOG00000003397	rgd1309906
ENSRNOG00000003399	hnrph1
ENSRNOG00000003400	fmo4
ENSRNOG00000003402	stx6
ENSRNOG00000003403	slc35f5
ENSRNOG00000003407	ptpn14
ENSRNOG00000003417	loc679158
ENSRNOG00000003419	bcas3
ENSRNOG00000003424	elac2
ENSRNOG00000003428	rufy3
ENSRNOG00000003430	f9
ENSRNOG00000003434	trove2
ENSRNOG00000003435	mcf2
ENSRNOG00000003439	il15
ENSRNOG00000003441	asb9
ENSRNOG00000003442	adora1
ENSRNOG00000003443	klf1
ENSRNOG00000003453	lypd1
ENSRNOG00000003455	zfp13
ENSRNOG00000003461	zfp330
ENSRNOG00000003463	srebf1
ENSRNOG00000003466	iqsec2
ENSRNOG00000003469	mast1
ENSRNOG00000003475	rmnd5b
ENSRNOG00000003476	slc6a4
ENSRNOG00000003480	aim2
ENSRNOG00000003491	prkca
ENSRNOG00000003492	gas7
ENSRNOG00000003494	ppfia4
ENSRNOG00000003495	prpf8
ENSRNOG00000003496	rgd1308221
ENSRNOG00000003497	thoc6
ENSRNOG00000003500	apoa2
ENSRNOG00000003501	lyzl6
ENSRNOG00000003504	rnaseh2a
ENSRNOG00000003506	gosr2
ENSRNOG00000003510	fmo2
ENSRNOG00000003512	gabra1
ENSRNOG00000003517	tbx2
ENSRNOG00000003522	mr1
ENSRNOG00000003524	lrrc59
ENSRNOG00000003533	clcn4-2
ENSRNOG00000003536	rufy1
ENSRNOG00000003537	spta1
ENSRNOG00000003541	pggt1b
ENSRNOG00000003542	hcfc1r1
ENSRNOG00000003543	gpr143
ENSRNOG00000003544	tbx4
ENSRNOG00000003545	uchl5
ENSRNOG00000003546	tnfrsf12a
ENSRNOG00000003549	cnpy2
ENSRNOG00000003551	b4galt3
ENSRNOG00000003553	efemp1
ENSRNOG00000003554	piga
ENSRNOG00000003562	susd4
ENSRNOG00000003563	blmh
ENSRNOG00000003566	apoh
ENSRNOG00000003567	ppox
ENSRNOG00000003569	gabra6
ENSRNOG00000003572	adamts2
ENSRNOG00000003578	fem1c
ENSRNOG00000003580	ucp1
ENSRNOG00000003581	pou2f1
ENSRNOG00000003583	smyd2
ENSRNOG00000003587	figf
ENSRNOG00000003590	tom1l2
ENSRNOG00000003592	med28
ENSRNOG00000003594	tmem183a
ENSRNOG00000003596	itgb1bp2
ENSRNOG00000003597	tuba4a
ENSRNOG00000003599	utp3
ENSRNOG00000003603	q5eb79
ENSRNOG00000003611	dynlt3
ENSRNOG00000003613	tri18
ENSRNOG00000003614	mgat5
ENSRNOG00000003616	grem2
ENSRNOG00000003620	fmo3
ENSRNOG00000003622	cybb
ENSRNOG00000003625	ubxn4
ENSRNOG00000003629	nvl
ENSRNOG00000003633	rcvrn
ENSRNOG00000003645	hnrnpab
ENSRNOG00000003648	cldn6
ENSRNOG00000003649	qsox1
ENSRNOG00000003650	nt5c
ENSRNOG00000003653	fh1
ENSRNOG00000003654	cldn9
ENSRNOG00000003657	pkmyt1
ENSRNOG00000003666	igj
ENSRNOG00000003667	dmd
ENSRNOG00000003670	rgd1559917
ENSRNOG00000003671	prop1
ENSRNOG00000003673	nup85
ENSRNOG00000003674	pir
ENSRNOG00000003679	med13
ENSRNOG00000003680	gabrb2
ENSRNOG00000003681	lct
ENSRNOG00000003682	q4fzr1
ENSRNOG00000003683	glp2r
ENSRNOG00000003686	tbl1x
ENSRNOG00000003687	rgs2
ENSRNOG00000003691	tmed7
ENSRNOG00000003694	prox1
ENSRNOG00000003696	prkx
ENSRNOG00000003698	4921528o07rik
ENSRNOG00000003703	mcm6
ENSRNOG00000003705	bmx
ENSRNOG00000003706	ufc1
ENSRNOG00000003707	zmym3
ENSRNOG00000003709	kmo
ENSRNOG00000003712	smek2
ENSRNOG00000003714	clk4
ENSRNOG00000003715	srpx2
ENSRNOG00000003716	batf3
ENSRNOG00000003717	cnih4
ENSRNOG00000003718	ambn
ENSRNOG00000003719	atpaf2
ENSRNOG00000003720	prrx1
ENSRNOG00000003721	paqr4
ENSRNOG00000003723	wdr26
ENSRNOG00000003726	scml2
ENSRNOG00000003728	xylt2
ENSRNOG00000003729	drg2
ENSRNOG00000003730	loc682999
ENSRNOG00000003732	flrt2
ENSRNOG00000003736	col5a2
ENSRNOG00000003737	best2
ENSRNOG00000003740	gpa33
ENSRNOG00000003741	nptx1
ENSRNOG00000003742	cdkl5
ENSRNOG00000003743	dars
ENSRNOG00000003745	atf3
ENSRNOG00000003746	cxb1
ENSRNOG00000003747	asna1
ENSRNOG00000003748	rgd1565785
ENSRNOG00000003749	xk
ENSRNOG00000003755	clgn
ENSRNOG00000003759	galc
ENSRNOG00000003762	smarca1
ENSRNOG00000003763	prdx4
ENSRNOG00000003765	nr0b1
ENSRNOG00000003767	rps6kc1
ENSRNOG00000003772	csrp2
ENSRNOG00000003773	hmox2
ENSRNOG00000003777	chrne
ENSRNOG00000003778	opn3
ENSRNOG00000003779	dedd
ENSRNOG00000003781	atp10b
ENSRNOG00000003786	tspan6
ENSRNOG00000003792	med14
ENSRNOG00000003795	angel2
ENSRNOG00000003797	mrps7
ENSRNOG00000003800	rgs9
ENSRNOG00000003803	zdhhc17
ENSRNOG00000003805	rnft1
ENSRNOG00000003806	gpr65
ENSRNOG00000003809	sat1
ENSRNOG00000003812	nlgn3
ENSRNOG00000003813	kcnk10
ENSRNOG00000003815	slc25a11
ENSRNOG00000003823	loc500705
ENSRNOG00000003827	wipi1
ENSRNOG00000003831	tdp1
ENSRNOG00000003832	vash2
ENSRNOG00000003833	nenf
ENSRNOG00000003834	map2k4
ENSRNOG00000003840	slit2
ENSRNOG00000003841	kcnh1
ENSRNOG00000003844	dhx15
ENSRNOG00000003845	wnt3
ENSRNOG00000003846	pitpna
ENSRNOG00000003847	b5dfj9
ENSRNOG00000003848	loc679693
ENSRNOG00000003855	dnaja3
ENSRNOG00000003858	atp6ap2
ENSRNOG00000003864	gipc1
ENSRNOG00000003866	cxcr4
ENSRNOG00000003869	sod3
ENSRNOG00000003873	cpd
ENSRNOG00000003875	ocrl
ENSRNOG00000003876	exo1
ENSRNOG00000003879	rnf167
ENSRNOG00000003881	nit1
ENSRNOG00000003882	cep350
ENSRNOG00000003887	lgi2
ENSRNOG00000003888	rgs13
ENSRNOG00000003889	tbc1d15
ENSRNOG00000003893	ccnjl
ENSRNOG00000003894	dio2
ENSRNOG00000003895	rgs1
ENSRNOG00000003896	tnmd
ENSRNOG00000003897	col1a1
ENSRNOG00000003899	krt14
ENSRNOG00000003902	fabp6
ENSRNOG00000003905	nsf
ENSRNOG00000003909	esyt1
ENSRNOG00000003915	tmem206
ENSRNOG00000003917	uck2
ENSRNOG00000003919	rps6kb1
ENSRNOG00000003923	rab21
ENSRNOG00000003925	hhat
ENSRNOG00000003928	tmco1
ENSRNOG00000003936	pwwp2a
ENSRNOG00000003938	tubd1
ENSRNOG00000003942	asnsd1
ENSRNOG00000003946	tor1aip1
ENSRNOG00000003947	ntn1
ENSRNOG00000003948	llgl1
ENSRNOG00000003949	phka2
ENSRNOG00000003951	psmc1
ENSRNOG00000003952	ysk4
ENSRNOG00000003953	rb3gp
ENSRNOG00000003954	il2rg
ENSRNOG00000003955	spata7
ENSRNOG00000003956	arhgap6
ENSRNOG00000003958	commd10
ENSRNOG00000003964	nsmce2
ENSRNOG00000003970	tnpo2
ENSRNOG00000003971	gosr1
ENSRNOG00000003972	tshr
ENSRNOG00000003973	cyb5r1
ENSRNOG00000003975	pfn1
ENSRNOG00000003977	dusp1
ENSRNOG00000003980	ttc1
ENSRNOG00000003982	ptn21
ENSRNOG00000003983	pfdn2
ENSRNOG00000003985	tmem19
ENSRNOG00000003990	grb2
ENSRNOG00000003998	sgca
ENSRNOG00000003999	adcy3
ENSRNOG00000004000	rgd1306595
ENSRNOG00000004001	osgepl1
ENSRNOG00000004003	dusp10
ENSRNOG00000004004	rgd1565082
ENSRNOG00000004005	camk2b
ENSRNOG00000004006	dnajb9
ENSRNOG00000004009	xpnpep2
ENSRNOG00000004013	grip1
ENSRNOG00000004014	chmp6
ENSRNOG00000004019	phlda1
ENSRNOG00000004026	atp2b1
ENSRNOG00000004027	aldh9a1
ENSRNOG00000004030	nphs2
ENSRNOG00000004032	rgd1309310
ENSRNOG00000004033	sema6a
ENSRNOG00000004035	hrb2
ENSRNOG00000004041	inpp5k
ENSRNOG00000004049	baiap2
ENSRNOG00000004050	snrk
ENSRNOG00000004057	ccdc88a
ENSRNOG00000004061	pnn
ENSRNOG00000004062	c4bpa
ENSRNOG00000004067	nrcam
ENSRNOG00000004068	ncoa1
ENSRNOG00000004072	myo1c
ENSRNOG00000004077	kcnc2
ENSRNOG00000004078	eno3
ENSRNOG00000004083	q2pt32
ENSRNOG00000004089	enpp2
ENSRNOG00000004091	ccdc49
ENSRNOG00000004093	rhot1
ENSRNOG00000004094	ptger1
ENSRNOG00000004099	r3hdm1
ENSRNOG00000004100	trib1
ENSRNOG00000004101	loc690745
ENSRNOG00000004104	zfp167
ENSRNOG00000004106	q5u3x2
ENSRNOG00000004109	zfpm2
ENSRNOG00000004110	trib2
ENSRNOG00000004111	soat1
ENSRNOG00000004117	kcnv1
ENSRNOG00000004118	frmpd4
ENSRNOG00000004122	kremen2
ENSRNOG00000004124	grpr
ENSRNOG00000004127	q91y79
ENSRNOG00000004131	pkn1
ENSRNOG00000004132	lasp1
ENSRNOG00000004139	ndel1
ENSRNOG00000004140	pacrgl
ENSRNOG00000004143	adipor1
ENSRNOG00000004146	coro7
ENSRNOG00000004148	pctk2
ENSRNOG00000004149	mgat4c
ENSRNOG00000004152	lrp12
ENSRNOG00000004155	samd14
ENSRNOG00000004159	flii
ENSRNOG00000004160	prps2
ENSRNOG00000004161	mtif2
ENSRNOG00000004162	pfkfb2
ENSRNOG00000004165	prkd1
ENSRNOG00000004166	adra1b
ENSRNOG00000004169	fzr1
ENSRNOG00000004171	dnah9
ENSRNOG00000004172	pdk2
ENSRNOG00000004177	myo1a
ENSRNOG00000004179	nts
ENSRNOG00000004181	sdccag8
ENSRNOG00000004183	ccdc59
ENSRNOG00000004185	mon2
ENSRNOG00000004186	snx13
ENSRNOG00000004193	klhl12
ENSRNOG00000004195	dtl
ENSRNOG00000004198	stxbp6
ENSRNOG00000004200	golsyn
ENSRNOG00000004201	rims2
ENSRNOG00000004206	glrx5
ENSRNOG00000004208	crim1
ENSRNOG00000004217	stk10
ENSRNOG00000004218	klhl28
ENSRNOG00000004219	dhps
ENSRNOG00000004221	lgr5
ENSRNOG00000004222	s100g
ENSRNOG00000004226	irak3
ENSRNOG00000004229	tac2
ENSRNOG00000004234	mgat2
ENSRNOG00000004242	pole2
ENSRNOG00000004246	spag7
ENSRNOG00000004247	nhp2
ENSRNOG00000004249	tlr7
ENSRNOG00000004257	ctps2
ENSRNOG00000004258	chst7
ENSRNOG00000004259	dohh
ENSRNOG00000004263	ints7
ENSRNOG00000004265	rgd1559731
ENSRNOG00000004269	myt1l
ENSRNOG00000004275	egfl6
ENSRNOG00000004276	itga3
ENSRNOG00000004279	gpr125
ENSRNOG00000004280	tcn2
ENSRNOG00000004281	cobl
ENSRNOG00000004282	arl4a
ENSRNOG00000004283	camta2
ENSRNOG00000004284	btg1
ENSRNOG00000004288	ptrh2
ENSRNOG00000004289	utx
ENSRNOG00000004290	grb10
ENSRNOG00000004291	cltc
ENSRNOG00000004292	mgc112883
ENSRNOG00000004294	ascl1
ENSRNOG00000004298	dpys
ENSRNOG00000004300	gtf2a1
ENSRNOG00000004301	wdsof1
ENSRNOG00000004302	pah
ENSRNOG00000004303	timp3
ENSRNOG00000004306	zbtb39
ENSRNOG00000004307	tor3a
ENSRNOG00000004309	actn1
ENSRNOG00000004310	caskin2
ENSRNOG00000004311	gpr182
ENSRNOG00000004314	ppm1h
ENSRNOG00000004316	b0bn98
ENSRNOG00000004317	vipr2
ENSRNOG00000004320	tgm4
ENSRNOG00000004327	ddc
ENSRNOG00000004328	depdc6
ENSRNOG00000004330	chrdl1
ENSRNOG00000004332	egfr
ENSRNOG00000004337	fam20b
ENSRNOG00000004339	yy1
ENSRNOG00000004341	loc498222
ENSRNOG00000004342	ahr
ENSRNOG00000004344	zdhhc3
ENSRNOG00000004345	daam1
ENSRNOG00000004346	notch3
ENSRNOG00000004353	ppfia2
ENSRNOG00000004359	wars
ENSRNOG00000004360	sip1
ENSRNOG00000004362	rps6ka5
ENSRNOG00000004364	bre
ENSRNOG00000004367	elk3
ENSRNOG00000004373	ddx39
ENSRNOG00000004377	lpin1
ENSRNOG00000004378	abca5
ENSRNOG00000004380	il12b
ENSRNOG00000004382	rgd1307597
ENSRNOG00000004390	alx1
ENSRNOG00000004392	aatk
ENSRNOG00000004395	fbxw11
ENSRNOG00000004399	dlx4
ENSRNOG00000004400	avpr1a
ENSRNOG00000004403	slc25a32
ENSRNOG00000004405	pigr
ENSRNOG00000004409	sash3
ENSRNOG00000004410	pax6
ENSRNOG00000004411	tspan8
ENSRNOG00000004413	exosc7
ENSRNOG00000004415	rgd1310474
ENSRNOG00000004417	fam117a
ENSRNOG00000004420	rad21
ENSRNOG00000004421	tmem5
ENSRNOG00000004423	zfp238
ENSRNOG00000004430	azi1
ENSRNOG00000004433	kdm5b
ENSRNOG00000004437	map2k6
ENSRNOG00000004438	cntn1
ENSRNOG00000004441	faim3
ENSRNOG00000004442	rgd1311756
ENSRNOG00000004443	sptlc3<sup>tn(sb-t2/bart3)2.147mcwi</sup>
ENSRNOG00000004444	ikzf1
ENSRNOG00000004448	rgd1307051
ENSRNOG00000004449	e2f6
ENSRNOG00000004451	mc3r
ENSRNOG00000004454	bdkrb2
ENSRNOG00000004464	sel1l
ENSRNOG00000004470	il24
ENSRNOG00000004473	ppargc1a
ENSRNOG00000004474	klhdc2
ENSRNOG00000004476	wif1
ENSRNOG00000004478	srrm2
ENSRNOG00000004479	aurka
ENSRNOG00000004481	adss
ENSRNOG00000004482	ccdc88c
ENSRNOG00000004483	ptprr
ENSRNOG00000004487	loc690209
ENSRNOG00000004488	bdkrb1
ENSRNOG00000004489	cd97
ENSRNOG00000004492	mterfd1
ENSRNOG00000004493	tasp1
ENSRNOG00000004494	lta4h
ENSRNOG00000004496	rock2
ENSRNOG00000004498	scin
ENSRNOG00000004499	gpr135
ENSRNOG00000004502	hal
ENSRNOG00000004505	nfic
ENSRNOG00000004506	taf1b
ENSRNOG00000004508	pxdn
ENSRNOG00000004509	eapp
ENSRNOG00000004510	slc35b1
ENSRNOG00000004512	apool
ENSRNOG00000004515	pes1
ENSRNOG00000004516	itgbl1
ENSRNOG00000004517	igf1
ENSRNOG00000004518	cacnb1
ENSRNOG00000004519	q5eba2
ENSRNOG00000004520	wdr60
ENSRNOG00000004521	prpf39
ENSRNOG00000004523	znf250
ENSRNOG00000004524	pppde1
ENSRNOG00000004527	lin7a
ENSRNOG00000004529	sycp2
ENSRNOG00000004536	bbox1
ENSRNOG00000004537	rxrg
ENSRNOG00000004538	brd1
ENSRNOG00000004540	clec3b
ENSRNOG00000004544	ube2e3
ENSRNOG00000004549	dhx40
ENSRNOG00000004553	fam36a
ENSRNOG00000004554	dcn
ENSRNOG00000004555	sec14l4
ENSRNOG00000004560	cacna1b
ENSRNOG00000004563	sec24a
ENSRNOG00000004566	arhgef15
ENSRNOG00000004574	ofd1
ENSRNOG00000004575	il1a
ENSRNOG00000004577	fez2
ENSRNOG00000004583	mb
ENSRNOG00000004591	alg12
ENSRNOG00000004594	sec14l3
ENSRNOG00000004595	pou6f1
ENSRNOG00000004601	hao1
ENSRNOG00000004604	q4g035
ENSRNOG00000004606	meis1
ENSRNOG00000004610	lum
ENSRNOG00000004613	gpm6b
ENSRNOG00000004617	rgd1560248
ENSRNOG00000004621	rtn4
ENSRNOG00000004622	calcrl
ENSRNOG00000004623	rag2
ENSRNOG00000004624	rnd3
ENSRNOG00000004626	slc34a2
ENSRNOG00000004628	dazp2
ENSRNOG00000004629	fkbp3
ENSRNOG00000004630	rag1
ENSRNOG00000004632	pmch
ENSRNOG00000004635	kera
ENSRNOG00000004637	fbxo7
ENSRNOG00000004639	traf6
ENSRNOG00000004646	tpo
ENSRNOG00000004647	il10
ENSRNOG00000004649	il1b
ENSRNOG00000004650	begain
ENSRNOG00000004657	sec23a
ENSRNOG00000004659	creld2
ENSRNOG00000004660	fzd6
ENSRNOG00000004666	prr5l
ENSRNOG00000004670	ddx56
ENSRNOG00000004672	sec14l2
ENSRNOG00000004676	pak3
ENSRNOG00000004677	zeb2
ENSRNOG00000004680	kif5c
ENSRNOG00000004681	eny2
ENSRNOG00000004682	loc100310874
ENSRNOG00000004686	spop
ENSRNOG00000004687	thbd
ENSRNOG00000004688	rbm9
ENSRNOG00000004689	ptdss1
ENSRNOG00000004693	pbx1
ENSRNOG00000004696	arhgap5
ENSRNOG00000004697	baalc
ENSRNOG00000004700	nxt1
ENSRNOG00000004704	tm7sf4
ENSRNOG00000004709	foxn3
ENSRNOG00000004710	rbks
ENSRNOG00000004711	mta1
ENSRNOG00000004713	kcnj16
ENSRNOG00000004717	epyc
ENSRNOG00000004720	kcnj2
ENSRNOG00000004726	q80zf4
ENSRNOG00000004727	nup37
ENSRNOG00000004730	meis2
ENSRNOG00000004731	tmem16c<sup>tn(sb-t2/bart3)2.307mcwi</sup>
ENSRNOG00000004736	q0vgk1
ENSRNOG00000004737	cd48
ENSRNOG00000004740	mmadhc
ENSRNOG00000004741	rpl19
ENSRNOG00000004742	chp
ENSRNOG00000004743	cdcp1
ENSRNOG00000004749	slc30a1
ENSRNOG00000004756	syt2
ENSRNOG00000004760	lars2
ENSRNOG00000004761	slamf1
ENSRNOG00000004768	myf5
ENSRNOG00000004772	cytip
ENSRNOG00000004773	yaf2
ENSRNOG00000004775	cstf1
ENSRNOG00000004776	ftsj1
ENSRNOG00000004777	esf1
ENSRNOG00000004778	cnga1
ENSRNOG00000004781	crmp1
ENSRNOG00000004784	rgd1309829
ENSRNOG00000004789	loc305076
ENSRNOG00000004791	arf6
ENSRNOG00000004793	ncln
ENSRNOG00000004794	rtn1
ENSRNOG00000004795	pof1b
ENSRNOG00000004806	strn
ENSRNOG00000004810	plcb1
ENSRNOG00000004812	sema6d
ENSRNOG00000004813	loc362855
ENSRNOG00000004819	porcn
ENSRNOG00000004820	sar1b
ENSRNOG00000004821	sntb1
ENSRNOG00000004823	dock4
ENSRNOG00000004826	sos2
ENSRNOG00000004827	papola
ENSRNOG00000004834	llgl2
ENSRNOG00000004837	limd1
ENSRNOG00000004839	b4galnt1
ENSRNOG00000004840	ptprb
ENSRNOG00000004841	akap6
ENSRNOG00000004842	dnajc24
ENSRNOG00000004846	atp6v1c1
ENSRNOG00000004854	has2
ENSRNOG00000004857	l2hgdh
ENSRNOG00000004860	myh9
ENSRNOG00000004861	itga4
ENSRNOG00000004863	mpped2
ENSRNOG00000004864	prpf40a
ENSRNOG00000004870	dyrk3
ENSRNOG00000004873	prkch
ENSRNOG00000004874	flrt3
ENSRNOG00000004878	myf6
ENSRNOG00000004882	capn6
ENSRNOG00000004883	erh
ENSRNOG00000004888	spred2
ENSRNOG00000004890	adcy8
ENSRNOG00000004893	atp5s
ENSRNOG00000004898	fshb
ENSRNOG00000004899	kcns3
ENSRNOG00000004900	crhr1
ENSRNOG00000004901	slc4a1ap
ENSRNOG00000004903	ebp
ENSRNOG00000004904	pa2g4
ENSRNOG00000004908	smc6l1
ENSRNOG00000004909	cnot2
ENSRNOG00000004911	psmd14
ENSRNOG00000004912	itgav
ENSRNOG00000004917	rasal2
ENSRNOG00000004918	kcna4
ENSRNOG00000004919	q32kj5
ENSRNOG00000004921	nusap1
ENSRNOG00000004923	map4k5
ENSRNOG00000004925	mypt1
ENSRNOG00000004927	supt7l
ENSRNOG00000004928	sntg2
ENSRNOG00000004932	sel1l3
ENSRNOG00000004936	sdc2
ENSRNOG00000004951	kif16b
ENSRNOG00000004956	phf15
ENSRNOG00000004962	prdm4
ENSRNOG00000004964	erbb3
ENSRNOG00000004967	snrpb2
ENSRNOG00000004968	luzp5
ENSRNOG00000004971	q4fzu5
ENSRNOG00000004972	upp1
ENSRNOG00000004973	ppp2r5c
ENSRNOG00000004976	tlx3
ENSRNOG00000004978	prkacb
ENSRNOG00000004992	rab1
ENSRNOG00000005003	ptprn2
ENSRNOG00000005006	ndufaf1
ENSRNOG00000005007	scn3a
ENSRNOG00000005008	angpt4
ENSRNOG00000005015	rabep1
ENSRNOG00000005018	scn2a1
ENSRNOG00000005021	orc4l
ENSRNOG00000005023	agr2
ENSRNOG00000005032	ppp1r12b
ENSRNOG00000005033	acvr1
ENSRNOG00000005036	loc500625
ENSRNOG00000005037	kif18a
ENSRNOG00000005039	tfpi
ENSRNOG00000005042	ranbp17
ENSRNOG00000005045	ppp2r5e
ENSRNOG00000005046	tspan13
ENSRNOG00000005048	trhr
ENSRNOG00000005049	tbr1
ENSRNOG00000005052	slc39a9
ENSRNOG00000005053	egln3
ENSRNOG00000005058	lpcat4
ENSRNOG00000005059	med22
ENSRNOG00000005061	dlst
ENSRNOG00000005064	ube2b
ENSRNOG00000005076	bcorl1
ENSRNOG00000005082	irf6
ENSRNOG00000005083	rgd1311072
ENSRNOG00000005087	cebpz
ENSRNOG00000005096	bzw2
ENSRNOG00000005097	cdkl3
ENSRNOG00000005099	top3a
ENSRNOG00000005102	ccdc53
ENSRNOG00000005107	recql5
ENSRNOG00000005108	wfs1
ENSRNOG00000005109	rprm
ENSRNOG00000005115	asf1b
ENSRNOG00000005123	ttc35
ENSRNOG00000005126	pqlc3
ENSRNOG00000005129	dtx3
ENSRNOG00000005130	ogdh
ENSRNOG00000005131	lin7c
ENSRNOG00000005133	mapt
ENSRNOG00000005138	pip4k2c
ENSRNOG00000005140	loc688502
ENSRNOG00000005141	hus1
ENSRNOG00000005145	fam49b
ENSRNOG00000005149	sacm1l
ENSRNOG00000005151	dync2li1
ENSRNOG00000005157	rbbp7
ENSRNOG00000005166	nhlh1
ENSRNOG00000005167	surf2
ENSRNOG00000005174	tmem121
ENSRNOG00000005175	sgpp1
ENSRNOG00000005183	rtf1
ENSRNOG00000005185	nxph3
ENSRNOG00000005190	npal2
ENSRNOG00000005191	trim44
ENSRNOG00000005193	pfas
ENSRNOG00000005196	q6t7y2
ENSRNOG00000005206	kcnq3
ENSRNOG00000005210	gnai1
ENSRNOG00000005214	plek
ENSRNOG00000005215	klhl4
ENSRNOG00000005218	sf3a1
ENSRNOG00000005223	hnmt
ENSRNOG00000005227	tcfap4
ENSRNOG00000005228	gnptab
ENSRNOG00000005233	lrrc6
ENSRNOG00000005243	pop1
ENSRNOG00000005246	tcfap2c
ENSRNOG00000005247	surf1
ENSRNOG00000005248	slc1a4
ENSRNOG00000005249	snx6
ENSRNOG00000005250	abcg5
ENSRNOG00000005257	prkaca
ENSRNOG00000005260	acp1
ENSRNOG00000005261	fbxl5
ENSRNOG00000005263	sfrs2ip
ENSRNOG00000005268	gnat3
ENSRNOG00000005271	rapgef5
ENSRNOG00000005272	tspan12
ENSRNOG00000005274	vrk1
ENSRNOG00000005275	shmt1
ENSRNOG00000005276	csnk2a1
ENSRNOG00000005278	trhde
ENSRNOG00000005279	rgd1311578
ENSRNOG00000005281	stx16
ENSRNOG00000005284	itpka
ENSRNOG00000005286	b1h259
ENSRNOG00000005289	prkd3
ENSRNOG00000005290	ywhae
ENSRNOG00000005291	slc38a1
ENSRNOG00000005292	fbln5
ENSRNOG00000005297	adcy9
ENSRNOG00000005299	kif5a
ENSRNOG00000005301	eif2b4
ENSRNOG00000005302	slc2a9
ENSRNOG00000005307	slc4a10
ENSRNOG00000005308	tmx2
ENSRNOG00000005309	scn8a
ENSRNOG00000005310	cul1
ENSRNOG00000005330	crebbp
ENSRNOG00000005331	vapb
ENSRNOG00000005332	csdc2
ENSRNOG00000005333	azin1
ENSRNOG00000005334	acvr2a
ENSRNOG00000005338	drd5
ENSRNOG00000005343	esr2
ENSRNOG00000005344	nol10
ENSRNOG00000005345	vsnl1
ENSRNOG00000005347	fjx1
ENSRNOG00000005348	pamr1
ENSRNOG00000005350	loc365418
ENSRNOG00000005352	elf4
ENSRNOG00000005353	rybp
ENSRNOG00000005355	ncstn
ENSRNOG00000005357	rgd1563106
ENSRNOG00000005358	pmm1
ENSRNOG00000005359	csrnp3
ENSRNOG00000005360	dhrs7b
ENSRNOG00000005365	kcnip1
ENSRNOG00000005367	slc12a1
ENSRNOG00000005369	kcnj3
ENSRNOG00000005370	s1pr4
ENSRNOG00000005371	klhl29
ENSRNOG00000005376	mad2l1
ENSRNOG00000005378	gna15
ENSRNOG00000005386	kitlg
ENSRNOG00000005387	rbm3
ENSRNOG00000005389	ppp2ca
ENSRNOG00000005390	nup210
ENSRNOG00000005391	depdc2
ENSRNOG00000005392	ngfr
ENSRNOG00000005393	sertad2
ENSRNOG00000005397	maea
ENSRNOG00000005404	rasgrp1
ENSRNOG00000005406	loc317516
ENSRNOG00000005407	olr812
ENSRNOG00000005411	aftph
ENSRNOG00000005413	creb3l1
ENSRNOG00000005417	zhx2
ENSRNOG00000005418	trap1
ENSRNOG00000005428	ctbp1
ENSRNOG00000005433	shq1
ENSRNOG00000005434	sptbn1
ENSRNOG00000005437	hrsp12
ENSRNOG00000005438	pcsk2
ENSRNOG00000005442	tspan9
ENSRNOG00000005446	gna11
ENSRNOG00000005457	rgd1306991
ENSRNOG00000005465	kcnmb1
ENSRNOG00000005468	rbm28
ENSRNOG00000005470	atxn3
ENSRNOG00000005472	sp4
ENSRNOG00000005478	fkbp9
ENSRNOG00000005479	slc1a2
ENSRNOG00000005480	csda
ENSRNOG00000005482	sap30bp
ENSRNOG00000005483	rpap1
ENSRNOG00000005486	p20lx
ENSRNOG00000005487	chpt1
ENSRNOG00000005492	hpcal1
ENSRNOG00000005496	ing3
ENSRNOG00000005498	gcg
ENSRNOG00000005504	pkp4
ENSRNOG00000005505	wbp11
ENSRNOG00000005506	arhgef5
[truncated: 7,833 more rows]

## Sheet: Group1_GOrilla
PROCESS
GO Term	Description	P-value	FDR q-value	Enrichment	N	B	n	b	Genes
GO:0002523	leukocyte migration involved in inflammatory response	3.32e-06	0.0336	84.92	8350	5	59	3	[S100a8 - s100 calcium binding protein a8, Lbp - lipopolysaccharide binding protein, S100a9 - s100 calcium binding protein a9]
GO:0070488	neutrophil aggregation	4.91e-05	0.248	141.53	8350	2	59	2	[S100a8 - s100 calcium binding protein a8, S100a9 - s100 calcium binding protein a9]
GO:0016477	cell migration	6.65e-05	0.224	4.45	8350	318	59	10	[Cck - cholecystokinin, Elane - elastase, neutrophil expressed, Ctgf - connective tissue growth factor, S100a8 - s100 calcium binding protein a8, Lbp - lipopolysaccharide binding protein, Esr2 - estrogen receptor 2 (er beta), Nr2f1 - nuclear receptor subfamily 2, group f, member 1, Scnn1g - sodium channel, nonvoltage-gated 1, gamma, Scnn1b - sodium channel, nonvoltage-gated 1, beta, S100a9 - s100…
GO:0044126	regulation of growth of symbiont in host	7.05e-05	0.178	35.38	8350	12	59	3	[Camp - cathelicidin antimicrobial peptide, Elane - elastase, neutrophil expressed, Lbp - lipopolysaccharide binding protein]
GO:0044130	negative regulation of growth of symbiont in host	7.05e-05	0.143	35.38	8350	12	59	3	[Elane - elastase, neutrophil expressed, Camp - cathelicidin antimicrobial peptide, Lbp - lipopolysaccharide binding protein]
GO:0044146	negative regulation of growth of symbiont involved in interaction with host	7.05e-05	0.119	35.38	8350	12	59	3	[Camp - cathelicidin antimicrobial peptide, Elane - elastase, neutrophil expressed, Lbp - lipopolysaccharide binding protein]
GO:0044144	modulation of growth of symbiont involved in interaction with host	7.05e-05	0.102	35.38	8350	12	59	3	[Camp - cathelicidin antimicrobial peptide, Elane - elastase, neutrophil expressed, Lbp - lipopolysaccharide binding protein]
GO:0043903	regulation of symbiosis, encompassing mutualism through parasitism	9.11e-05	0.115	32.66	8350	13	59	3	[Elane - elastase, neutrophil expressed, Camp - cathelicidin antimicrobial peptide, Lbp - lipopolysaccharide binding protein]
GO:0048870	cell motility	0.000119	0.134	4.15	8350	341	59	10	[Cck - cholecystokinin, Elane - elastase, neutrophil expressed, Ctgf - connective tissue growth factor, S100a8 - s100 calcium binding protein a8, Lbp - lipopolysaccharide binding protein, Esr2 - estrogen receptor 2 (er beta), Nr2f1 - nuclear receptor subfamily 2, group f, member 1, Scnn1g - sodium channel, nonvoltage-gated 1, gamma, Scnn1b - sodium channel, nonvoltage-gated 1, beta, S100a9 - s100…
GO:0006952	defense response	0.000136	0.137	4.55	8350	280	59	9	[Cck - cholecystokinin, Elane - elastase, neutrophil expressed, Camp - cathelicidin antimicrobial peptide, S100a8 - s100 calcium binding protein a8, Lbp - lipopolysaccharide binding protein, Esr2 - estrogen receptor 2 (er beta), Chi3l1 - chitinase 3-like 1 (cartilage glycoprotein-39), Lcn2 - lipocalin 2, S100a9 - s100 calcium binding protein a9]
GO:0051873	killing by host of symbiont cells	0.000147	0.135	94.35	8350	3	59	2	[Elane - elastase, neutrophil expressed, Camp - cathelicidin antimicrobial peptide]
GO:0051852	disruption by host of symbiont cells	0.000147	0.124	94.35	8350	3	59	2	[Camp - cathelicidin antimicrobial peptide, Elane - elastase, neutrophil expressed]
GO:0030001	metal ion transport	0.000274	0.213	4.68	8350	242	59	8	[Kcne2 - potassium voltage-gated channel, isk-related family, member 2, Ctgf - connective tissue growth factor, Slc28a3 - solute carrier family 28 (sodium-coupled nucleoside transporter), member 3, Slc13a2 - solute carrier family 13 (sodium-dependent dicarboxylate transporter), member 2, Scnn1g - sodium channel, nonvoltage-gated 1, gamma, Lcn2 - lipocalin 2, Ltf - lactotransferrin, Scnn1b - sodiu…
GO:0006812	cation transport	0.000285	0.206	4.12	8350	309	59	9	[Atp6v1b1 - atpase, h transporting, lysosomal v1 subunit b1, Kcne2 - potassium voltage-gated channel, isk-related family, member 2, Ctgf - connective tissue growth factor, Slc28a3 - solute carrier family 28 (sodium-coupled nucleoside transporter), member 3, Slc13a2 - solute carrier family 13 (sodium-dependent dicarboxylate transporter), member 2, Scnn1g - sodium channel, nonvoltage-gated 1, gamma…
GO:0051883	killing of cells in other organism involved in symbiotic interaction	0.000292	0.197	70.76	8350	4	59	2	[Camp - cathelicidin antimicrobial peptide, Elane - elastase, neutrophil expressed]
GO:0051818	disruption of cells of other organism involved in symbiotic interaction	0.000292	0.185	70.76	8350	4	59	2	[Elane - elastase, neutrophil expressed, Camp - cathelicidin antimicrobial peptide]
GO:0044364	disruption of cells of other organism	0.000292	0.174	70.76	8350	4	59	2	[Camp - cathelicidin antimicrobial peptide, Elane - elastase, neutrophil expressed]
GO:0031640	killing of cells of other organism	0.000292	0.164	70.76	8350	4	59	2	[Elane - elastase, neutrophil expressed, Camp - cathelicidin antimicrobial peptide]
GO:0015672	monovalent inorganic cation transport	0.000316	0.168	6.43	8350	132	59	6	[Atp6v1b1 - atpase, h transporting, lysosomal v1 subunit b1, Kcne2 - potassium voltage-gated channel, isk-related family, member 2, Slc28a3 - solute carrier family 28 (sodium-coupled nucleoside transporter), member 3, Slc13a2 - solute carrier family 13 (sodium-dependent dicarboxylate transporter), member 2, Scnn1g - sodium channel, nonvoltage-gated 1, gamma, Scnn1b - sodium channel, nonvoltage-ga…
GO:0006811	ion transport	0.000409	0.207	3.56	8350	397	59	10	[Atp6v1b1 - atpase, h transporting, lysosomal v1 subunit b1, Slc34a2 - solute carrier family 34 (sodium phosphate), member 2, Kcne2 - potassium voltage-gated channel, isk-related family, member 2, Ctgf - connective tissue growth factor, Slc28a3 - solute carrier family 28 (sodium-coupled nucleoside transporter), member 3, Slc13a2 - solute carrier family 13 (sodium-dependent dicarboxylate transport…
GO:0032496	response to lipopolysaccharide	0.000594	0.286	4.79	8350	207	59	7	[Elane - elastase, neutrophil expressed, Camp - cathelicidin antimicrobial peptide, S100a8 - s100 calcium binding protein a8, Lbp - lipopolysaccharide binding protein, aicda - activation-induced cytidine deaminase, Lcn2 - lipocalin 2, S100a9 - s100 calcium binding protein a9]
GO:0043280	positive regulation of cysteine-type endopeptidase activity involved in apoptotic process	0.000718	0.33	9.76	8350	58	59	4	[Cck - cholecystokinin, Ctgf - connective tissue growth factor, S100a8 - s100 calcium binding protein a8, S100a9 - s100 calcium binding protein a9]
GO:0002237	response to molecule of bacterial origin	0.000724	0.319	4.63	8350	214	59	7	[Elane - elastase, neutrophil expressed, Camp - cathelicidin antimicrobial peptide, S100a8 - s100 calcium binding protein a8, Lbp - lipopolysaccharide binding protein, aicda - activation-induced cytidine deaminase, Lcn2 - lipocalin 2, S100a9 - s100 calcium binding protein a9]
GO:0006928	cellular component movement	0.000738	0.311	3.31	8350	428	59	10	[Cck - cholecystokinin, Elane - elastase, neutrophil expressed, Ctgf - connective tissue growth factor, S100a8 - s100 calcium binding protein a8, Lbp - lipopolysaccharide binding protein, Esr2 - estrogen receptor 2 (er beta), Nr2f1 - nuclear receptor subfamily 2, group f, member 1, Scnn1g - sodium channel, nonvoltage-gated 1, gamma, Scnn1b - sodium channel, nonvoltage-gated 1, beta, S100a9 - s100…
GO:2001056	positive regulation of cysteine-type endopeptidase activity	0.000766	0.31	9.59	8350	59	59	4	[Cck - cholecystokinin, Ctgf - connective tissue growth factor, S100a8 - s100 calcium binding protein a8, S100a9 - s100 calcium binding protein a9]
GO:0043901	negative regulation of multi-organism process	0.000869	0.338	15.73	8350	27	59	3	[Elane - elastase, neutrophil expressed, Camp - cathelicidin antimicrobial peptide, Lbp - lipopolysaccharide binding protein]
GO:0010950	positive regulation of endopeptidase activity	0.000869	0.326	9.28	8350	61	59	4	[Cck - cholecystokinin, Ctgf - connective tissue growth factor, S100a8 - s100 calcium binding protein a8, S100a9 - s100 calcium binding protein a9]
GO:0040011	locomotion	0.000913	0.33	3.22	8350	440	59	10	[Cck - cholecystokinin, Elane - elastase, neutrophil expressed, Ctgf - connective tissue growth factor, S100a8 - s100 calcium binding protein a8, Lbp - lipopolysaccharide binding protein, Esr2 - estrogen receptor 2 (er beta), Nr2f1 - nuclear receptor subfamily 2, group f, member 1, Scnn1g - sodium channel, nonvoltage-gated 1, gamma, Scnn1b - sodium channel, nonvoltage-gated 1, beta, S100a9 - s100…
GO:0006814	sodium ion transport	0.000982	0.343	8.99	8350	63	59	4	[Slc28a3 - solute carrier family 28 (sodium-coupled nucleoside transporter), member 3, Slc13a2 - solute carrier family 13 (sodium-dependent dicarboxylate transporter), member 2, Scnn1g - sodium channel, nonvoltage-gated 1, gamma, Scnn1b - sodium channel, nonvoltage-gated 1, beta]
FUNCTION
GO Term	Description	P-value	FDR q-value	Enrichment	N	B	n	b	Genes
GO:0015280	ligand-gated sodium channel activity	0.000484	1	56.61	8350	5	59	2	[Scnn1g - sodium channel, nonvoltage-gated 1, gamma, Scnn1b - sodium channel, nonvoltage-gated 1, beta]
COMPONENT
GO Term	Description	P-value	FDR q-value	Enrichment	N	B	n	b	Genes
GO:0005615	extracellular space	7.25e-06	0.0083	4.26	8350	432	59	13	[Cck - cholecystokinin, Uts2 - urotensin 2, Camp - cathelicidin antimicrobial peptide, Pnlip - pancreatic lipase, Car6 - carbonic anhydrase 6, Lcn2 - lipocalin 2, S100a9 - s100 calcium binding protein a9, Cpa1 - carboxypeptidase a1 (pancreatic), Ctgf - connective tissue growth factor, S100a8 - s100 calcium binding protein a8, Lbp - lipopolysaccharide binding protein, Chi3l1 - chitinase 3-like 1 (…
GO:0044421	extracellular region part	2.28e-05	0.0131	3.57	8350	555	59	14	[Col9a1 - collagen, type ix, alpha 1, Cck - cholecystokinin, Uts2 - urotensin 2, Camp - cathelicidin antimicrobial peptide, Pnlip - pancreatic lipase, Car6 - carbonic anhydrase 6, Lcn2 - lipocalin 2, S100a9 - s100 calcium binding protein a9, Cpa1 - carboxypeptidase a1 (pancreatic), Ctgf - connective tissue growth factor, S100a8 - s100 calcium binding protein a8, Lbp - lipopolysaccharide binding p…
GO:0005576	extracellular region	0.000321	0.122	4.06	8350	314	59	9	[Cck - cholecystokinin, Lalba - lactalbumin, alpha, Ctgf - connective tissue growth factor, Pigr - polymeric immunoglobulin receptor, Csn3 - casein kappa, Fam5c - family with sequence similarity 5, member c, Lcn2 - lipocalin 2, Mfge8 - milk fat globule-egf factor 8 protein, Ltf - lactotransferrin]

## Sheet: Group2_GOrilla
PROCESS
GO Term	Description	P-value	FDR q-value	Enrichment	N	B	n	b	Genes
GO:0006936	muscle contraction	2.68e-15	2.71e-11	20.53	8350	85	67	14	[Tnnt1 - troponin t type 1 (skeletal, slow), Actn2 - actinin alpha 2, Mybpc1 - myosin binding protein c, slow type, Pgam2 - phosphoglycerate mutase 2 (muscle), Tnnt3 - troponin t type 3 (skeletal, fast), Tnnc2 - troponin c type 2 (fast), Myh6 - myosin, heavy chain 6, cardiac muscle, alpha, Myom2 - myomesin 2, Myh7 - myosin, heavy chain 7, cardiac muscle, beta, Csrp3 - cysteine and glycine-rich pr…
GO:0003012	muscle system process	3e-15	1.52e-11	17.47	8350	107	67	15	[Tnnt1 - troponin t type 1 (skeletal, slow), Acta1 - actin, alpha 1, skeletal muscle, Actn2 - actinin alpha 2, Mybpc1 - myosin binding protein c, slow type, Pgam2 - phosphoglycerate mutase 2 (muscle), Tnnt3 - troponin t type 3 (skeletal, fast), Tnnc2 - troponin c type 2 (fast), Myh6 - myosin, heavy chain 6, cardiac muscle, alpha, Myh7 - myosin, heavy chain 7, cardiac muscle, beta, Myom2 - myomesi…
GO:0006941	striated muscle contraction	1.95e-08	6.58e-05	22.37	8350	39	67	7	[Tnnt1 - troponin t type 1 (skeletal, slow), Myh6 - myosin, heavy chain 6, cardiac muscle, alpha, Pgam2 - phosphoglycerate mutase 2 (muscle), Csrp3 - cysteine and glycine-rich protein 3 (cardiac lim protein), Tnnt3 - troponin t type 3 (skeletal, fast), Tnnc2 - troponin c type 2 (fast), Tnni2 - troponin i type 2 (skeletal, fast)]
GO:0003009	skeletal muscle contraction	1.2e-06	0.00303	45.32	8350	11	67	4	[Tnnt1 - troponin t type 1 (skeletal, slow), Tnnt3 - troponin t type 3 (skeletal, fast), Tnnc2 - troponin c type 2 (fast), Tnni2 - troponin i type 2 (skeletal, fast)]
GO:0003008	system process	1.4e-06	0.00284	3.76	8350	564	67	17	[Tnnt1 - troponin t type 1 (skeletal, slow), Actn2 - actinin alpha 2, Mybpc1 - myosin binding protein c, slow type, Acta1 - actin, alpha 1, skeletal muscle, Pgam2 - phosphoglycerate mutase 2 (muscle), Tnnt3 - troponin t type 3 (skeletal, fast), Tnnc2 - troponin c type 2 (fast), Myh6 - myosin, heavy chain 6, cardiac muscle, alpha, Myom2 - myomesin 2, Myh7 - myosin, heavy chain 7, cardiac muscle, b…
GO:0006937	regulation of muscle contraction	2.02e-05	0.0341	10.53	8350	71	67	6	[Tnnt1 - troponin t type 1 (skeletal, slow), Cav3 - caveolin 3, Tnni1 - troponin i type 1 (skeletal, slow), Tnnt3 - troponin t type 3 (skeletal, fast), Casq1 - calsequestrin 1 (fast-twitch, skeletal muscle), Tnni2 - troponin i type 2 (skeletal, fast)]
GO:0060415	muscle tissue morphogenesis	2.17e-05	0.0314	14.49	8350	43	67	5	[Myh6 - myosin, heavy chain 6, cardiac muscle, alpha, Prox1 - prospero homeobox 1, Myh7 - myosin, heavy chain 7, cardiac muscle, beta, Tnni1 - troponin i type 1 (skeletal, slow), Myf6 - myogenic factor 6]
GO:0014819	regulation of skeletal muscle contraction	6.34e-05	0.0802	124.63	8350	2	67	2	[Cav3 - caveolin 3, Casq1 - calsequestrin 1 (fast-twitch, skeletal muscle)]
GO:0090257	regulation of muscle system process	6.45e-05	0.0725	8.59	8350	87	67	6	[Tnnt1 - troponin t type 1 (skeletal, slow), Cav3 - caveolin 3, Tnni1 - troponin i type 1 (skeletal, slow), Tnnt3 - troponin t type 3 (skeletal, fast), Tnni2 - troponin i type 2 (skeletal, fast), Casq1 - calsequestrin 1 (fast-twitch, skeletal muscle)]
GO:0044707	single-multicellular organism process	7.87e-05	0.0796	2.26	8350	1270	67	23	[Tnnt1 - troponin t type 1 (skeletal, slow), Ido1 - indoleamine 2,3-dioxygenase 1, Cdh8 - cadherin 8, Acta1 - actin, alpha 1, skeletal muscle, Mybpc1 - myosin binding protein c, slow type, Actn2 - actinin alpha 2, Pgam2 - phosphoglycerate mutase 2 (muscle), Hipk2 - homeodomain interacting protein kinase 2, Tnnt3 - troponin t type 3 (skeletal, fast), Mpo - myeloperoxidase, Tnnc2 - troponin c type …
GO:0032501	multicellular organismal process	9.94e-05	0.0915	2.22	8350	1289	67	23	[Tnnt1 - troponin t type 1 (skeletal, slow), Ido1 - indoleamine 2,3-dioxygenase 1, Cdh8 - cadherin 8, Acta1 - actin, alpha 1, skeletal muscle, Mybpc1 - myosin binding protein c, slow type, Actn2 - actinin alpha 2, Pgam2 - phosphoglycerate mutase 2 (muscle), Hipk2 - homeodomain interacting protein kinase 2, Tnnt3 - troponin t type 3 (skeletal, fast), Mpo - myeloperoxidase, Tnnc2 - troponin c type …
GO:0055010	ventricular cardiac muscle tissue morphogenesis	0.000101	0.0854	16.08	8350	31	67	4	[Myh6 - myosin, heavy chain 6, cardiac muscle, alpha, Prox1 - prospero homeobox 1, Myh7 - myosin, heavy chain 7, cardiac muscle, beta, Tnni1 - troponin i type 1 (skeletal, slow)]
GO:0030240	skeletal muscle thin filament assembly	0.000189	0.147	83.08	8350	3	67	2	[Acta1 - actin, alpha 1, skeletal muscle, Prox1 - prospero homeobox 1]
GO:0030049	muscle filament sliding	0.000189	0.137	83.08	8350	3	67	2	[Myh6 - myosin, heavy chain 6, cardiac muscle, alpha, Myh7 - myosin, heavy chain 7, cardiac muscle, beta]
GO:0055008	cardiac muscle tissue morphogenesis	0.000205	0.138	13.47	8350	37	67	4	[Myh6 - myosin, heavy chain 6, cardiac muscle, alpha, Prox1 - prospero homeobox 1, Myh7 - myosin, heavy chain 7, cardiac muscle, beta, Tnni1 - troponin i type 1 (skeletal, slow)]
GO:0033275	actin-myosin filament sliding	0.000377	0.238	62.31	8350	4	67	2	[Myh6 - myosin, heavy chain 6, cardiac muscle, alpha, Myh7 - myosin, heavy chain 7, cardiac muscle, beta]
GO:0001778	plasma membrane repair	0.000624	0.372	49.85	8350	5	67	2	[Cav3 - caveolin 3, Myh2 - myosin, heavy chain 2, skeletal muscle, adult]
GO:0030029	actin filament-based process	0.000641	0.361	4.74	8350	184	67	7	[Cav3 - caveolin 3, Pdlim3 - pdz and lim domain 3, Acta1 - actin, alpha 1, skeletal muscle, Prox1 - prospero homeobox 1, Myh6 - myosin, heavy chain 6, cardiac muscle, alpha, Myh7 - myosin, heavy chain 7, cardiac muscle, beta, Myh2 - myosin, heavy chain 2, skeletal muscle, adult]
GO:0044699	single-organism process	0.00076	0.405	1.9	8350	1573	67	24	[Tnnt1 - troponin t type 1 (skeletal, slow), Cdh8 - cadherin 8, Ido1 - indoleamine 2,3-dioxygenase 1, Mybpc1 - myosin binding protein c, slow type, Acta1 - actin, alpha 1, skeletal muscle, Actn2 - actinin alpha 2, Pgam2 - phosphoglycerate mutase 2 (muscle), Hipk2 - homeodomain interacting protein kinase 2, Mpo - myeloperoxidase, Tnnt3 - troponin t type 3 (skeletal, fast), Tnnc2 - troponin c type …
GO:0008016	regulation of heart contraction	0.000862	0.436	6.7	8350	93	67	5	[Cav3 - caveolin 3, Hrc - histidine rich calcium binding protein, Myh6 - myosin, heavy chain 6, cardiac muscle, alpha, Myh7 - myosin, heavy chain 7, cardiac muscle, beta, Csrp3 - cysteine and glycine-rich protein 3 (cardiac lim protein)]
GO:0055009	atrial cardiac muscle tissue morphogenesis	0.000932	0.449	41.54	8350	6	67	2	[Myh6 - myosin, heavy chain 6, cardiac muscle, alpha, Prox1 - prospero homeobox 1]
FUNCTION
GO Term	Description	P-value	FDR q-value	Enrichment	N	B	n	b	Genes
GO:0008307	structural constituent of muscle	6.06e-10	1.97e-06	53.41	8350	14	67	6	[Pdlim3 - pdz and lim domain 3, Myh6 - myosin, heavy chain 6, cardiac muscle, alpha, Myom2 - myomesin 2, Myh7 - myosin, heavy chain 7, cardiac muscle, beta, Csrp3 - cysteine and glycine-rich protein 3 (cardiac lim protein), Mylpf - myosin light chain, phosphorylatable, fast skeletal muscle]
GO:0008092	cytoskeletal protein binding	1.32e-07	0.000215	5.12	8350	365	67	15	[Tnnt1 - troponin t type 1 (skeletal, slow), Actn2 - actinin alpha 2, Mybpc1 - myosin binding protein c, slow type, Ampd1 - adenosine monophosphate deaminase 1, Tnnt3 - troponin t type 3 (skeletal, fast), Tnnc2 - troponin c type 2 (fast), Nrap - nebulin-related anchoring protein, Cav3 - caveolin 3, Pdlim3 - pdz and lim domain 3, Myoz1 - myozenin 1, Myh6 - myosin, heavy chain 6, cardiac muscle, al…
GO:0031014	troponin T binding	1.96e-06	0.00213	93.47	8350	4	67	3	[Tnnt1 - troponin t type 1 (skeletal, slow), Tnnt3 - troponin t type 3 (skeletal, fast), Tnni2 - troponin i type 2 (skeletal, fast)]
GO:0003779	actin binding	1e-05	0.00814	6.37	8350	176	67	9	[Myh6 - myosin, heavy chain 6, cardiac muscle, alpha, Mybpc1 - myosin binding protein c, slow type, Actn2 - actinin alpha 2, Myh7 - myosin, heavy chain 7, cardiac muscle, beta, Tnni1 - troponin i type 1 (skeletal, slow), Tnnt3 - troponin t type 3 (skeletal, fast), Tnnc2 - troponin c type 2 (fast), Nrap - nebulin-related anchoring protein, Tnni2 - troponin i type 2 (skeletal, fast)]
GO:0005198	structural molecule activity	2.37e-05	0.0154	5.72	8350	196	67	9	[Pdlim3 - pdz and lim domain 3, Cav3 - caveolin 3, Myh6 - myosin, heavy chain 6, cardiac muscle, alpha, Krt1 - keratin 1, Myom2 - myomesin 2, Myh7 - myosin, heavy chain 7, cardiac muscle, beta, Csrp3 - cysteine and glycine-rich protein 3 (cardiac lim protein), Mylpf - myosin light chain, phosphorylatable, fast skeletal muscle, Lor - loricrin]
GO:0030899	calcium-dependent ATPase activity	6.34e-05	0.0344	124.63	8350	2	67	2	[Myh6 - myosin, heavy chain 6, cardiac muscle, alpha, Tnnt3 - troponin t type 3 (skeletal, fast)]
GO:0051373	FATZ binding	6.34e-05	0.0295	124.63	8350	2	67	2	[Actn2 - actinin alpha 2, Myoz1 - myozenin 1]
COMPONENT
GO Term	Description	P-value	FDR q-value	Enrichment	N	B	n	b	Genes
GO:0044449	contractile fiber part	8.96e-23	1.03e-19	26.31	8350	90	67	19	[Tnnt1 - troponin t type 1 (skeletal, slow), Neb - nebulin, Ido1 - indoleamine 2,3-dioxygenase 1, Acta1 - actin, alpha 1, skeletal muscle, Actn2 - actinin alpha 2, Tnnt3 - troponin t type 3 (skeletal, fast), Smpx - small muscle protein, x-linked, Tnnc2 - troponin c type 2 (fast), Cav3 - caveolin 3, Pdlim3 - pdz and lim domain 3, Myh6 - myosin, heavy chain 6, cardiac muscle, alpha, Myh7 - myosin, …
GO:0043292	contractile fiber	1.32e-10	7.58e-08	30.21	8350	33	67	8	[Neb - nebulin, Ido1 - indoleamine 2,3-dioxygenase 1, Myh6 - myosin, heavy chain 6, cardiac muscle, alpha, Myh7 - myosin, heavy chain 7, cardiac muscle, beta, Myh2 - myosin, heavy chain 2, skeletal muscle, adult, Smpx - small muscle protein, x-linked, Nrap - nebulin-related anchoring protein, Casq1 - calsequestrin 1 (fast-twitch, skeletal muscle)]
GO:0005861	troponin complex	5.93e-10	2.26e-07	89.02	8350	7	67	5	[Tnnt1 - troponin t type 1 (skeletal, slow), Tnni1 - troponin i type 1 (skeletal, slow), Tnnt3 - troponin t type 3 (skeletal, fast), Tnnc2 - troponin c type 2 (fast), Tnni2 - troponin i type 2 (skeletal, fast)]
GO:0030018	Z disc	1.01e-08	2.89e-06	18.13	8350	55	67	8	[Pdlim3 - pdz and lim domain 3, Cav3 - caveolin 3, Neb - nebulin, Myh6 - myosin, heavy chain 6, cardiac muscle, alpha, Actn2 - actinin alpha 2, Myh7 - myosin, heavy chain 7, cardiac muscle, beta, Myot - myotilin, Csrp3 - cysteine and glycine-rich protein 3 (cardiac lim protein)]
GO:0030016	myofibril	2.55e-08	5.85e-06	31.16	8350	24	67	6	[Neb - nebulin, Myh6 - myosin, heavy chain 6, cardiac muscle, alpha, Myh7 - myosin, heavy chain 7, cardiac muscle, beta, Myh2 - myosin, heavy chain 2, skeletal muscle, adult, Nrap - nebulin-related anchoring protein, Casq1 - calsequestrin 1 (fast-twitch, skeletal muscle)]
GO:0032982	myosin filament	2.59e-07	4.94e-05	62.31	8350	8	67	4	[Mybpc1 - myosin binding protein c, slow type, Mybph - myosin binding protein h, Myh6 - myosin, heavy chain 6, cardiac muscle, alpha, Myh7 - myosin, heavy chain 7, cardiac muscle, beta]
GO:0016459	myosin complex	3.49e-06	0.000571	20.77	8350	30	67	5	[Myh6 - myosin, heavy chain 6, cardiac muscle, alpha, Mybph - myosin binding protein h, Mybpc1 - myosin binding protein c, slow type, Myh7 - myosin, heavy chain 7, cardiac muscle, beta, Mylpf - myosin light chain, phosphorylatable, fast skeletal muscle]
GO:0005927	muscle tendon junction	6.34e-05	0.00908	124.63	8350	2	67	2	[Smpx - small muscle protein, x-linked, Nrap - nebulin-related anchoring protein]
GO:0005924	cell-substrate adherens junction	0.000106	0.0134	7.87	8350	95	67	6	[Myh6 - myosin, heavy chain 6, cardiac muscle, alpha, Actn2 - actinin alpha 2, Myh7 - myosin, heavy chain 7, cardiac muscle, beta, Myh2 - myosin, heavy chain 2, skeletal muscle, adult, Smpx - small muscle protein, x-linked, Nrap - nebulin-related anchoring protein]
GO:0030055	cell-substrate junction	0.00014	0.0161	7.48	8350	100	67	6	[Myh6 - myosin, heavy chain 6, cardiac muscle, alpha, Actn2 - actinin alpha 2, Myh7 - myosin, heavy chain 7, cardiac muscle, beta, Myh2 - myosin, heavy chain 2, skeletal muscle, adult, Smpx - small muscle protein, x-linked, Nrap - nebulin-related anchoring protein]
GO:0044430	cytoskeletal part	0.000241	0.0251	2.76	8350	678	67	15	[Tnnt1 - troponin t type 1 (skeletal, slow), Actn2 - actinin alpha 2, Mybpc1 - myosin binding protein c, slow type, Acta1 - actin, alpha 1, skeletal muscle, Hipk2 - homeodomain interacting protein kinase 2, Tnnt3 - troponin t type 3 (skeletal, fast), Tnnc2 - troponin c type 2 (fast), Mybph - myosin binding protein h, Myh6 - myosin, heavy chain 6, cardiac muscle, alpha, Krt1 - keratin 1, Myh7 - my…
GO:0005859	muscle myosin complex	0.000624	0.0596	49.85	8350	5	67	2	[Myh6 - myosin, heavy chain 6, cardiac muscle, alpha, Myh7 - myosin, heavy chain 7, cardiac muscle, beta]
GO:0005912	adherens junction	0.00071	0.0626	5.54	8350	135	67	6	[Myh6 - myosin, heavy chain 6, cardiac muscle, alpha, Actn2 - actinin alpha 2, Myh7 - myosin, heavy chain 7, cardiac muscle, beta, Myh2 - myosin, heavy chain 2, skeletal muscle, adult, Smpx - small muscle protein, x-linked, Nrap - nebulin-related anchoring protein]
GO:0070161	anchoring junction	0.000926	0.0757	5.27	8350	142	67	6	[Myh6 - myosin, heavy chain 6, cardiac muscle, alpha, Actn2 - actinin alpha 2, Myh7 - myosin, heavy chain 7, cardiac muscle, beta, Myh2 - myosin, heavy chain 2, skeletal muscle, adult, Smpx - small muscle protein, x-linked, Nrap - nebulin-related anchoring protein]

## Sheet: Group3_GOrilla
PROCESS
GO Term	Description	P-value	FDR q-value	Enrichment	N	B	n	b	Genes
GO:0022402	cell cycle process	7.53e-28	7.62e-24	6.27	8350	291	238	52	[Nkx3-1 - nk3 homeobox 1, Rad51c - rad51 homolog c (s. cerevisiae), Bub1b - budding uninhibited by benzimidazoles 1 homolog, beta (s. cerevisiae), Dlgap5 - discs, large (drosophila) homolog-associated protein 5, Espl1 - extra spindle pole bodies homolog 1 (s. cerevisiae), Plk1 - polo-like kinase 1, Kif2c - kinesin family member 2c, Cenpa - centromere protein a, Mns1 - meiosis-specific nuclear str…
GO:0006259	DNA metabolic process	1.49e-17	7.55e-14	4.81	8350	299	238	41	[Neil3 - nei endonuclease viii-like 3 (e. coli), Ncapg - non-smc condensin i complex, subunit g, Rad51c - rad51 homolog c (s. cerevisiae), Prim2 - primase, dna, polypeptide 2, Pola1 - polymerase (dna directed), alpha 1, Orc1 - origin recognition complex, subunit 1, Mcm5 - minichromosome maintenance complex component 5, Rad54l - rad54 like (s. cerevisiae), H2afx - h2a histone family, member x, Fen…
GO:0010564	regulation of cell cycle process	1.58e-17	5.32e-14	5.74	8350	214	238	35	[Ccnf - cyclin f, Plk1 - polo-like kinase 1, H2afx - h2a histone family, member x, Nusap1 - nucleolar and spindle associated protein 1, Dtl - denticleless homolog (drosophila), Racgap1 - rac gtpase-activating protein 1, Bora - bora, aurora kinase a activator, Tpx2 - tpx2, microtubule-associated, homolog (xenopus laevis), Bub1 - budding uninhibited by benzimidazoles 1 homolog (s. cerevisiae), Kif2…
GO:0022403	cell cycle phase	1.32e-15	3.35e-12	7.13	8350	128	238	26	[Cit - citron (rho-interacting, serine/threonine kinase 21), Rad51c - rad51 homolog c (s. cerevisiae), Bub1b - budding uninhibited by benzimidazoles 1 homolog, beta (s. cerevisiae), Pola1 - polymerase (dna directed), alpha 1, Dlgap5 - discs, large (drosophila) homolog-associated protein 5, Ccnf - cyclin f, Aurka - aurora kinase a, Espl1 - extra spindle pole bodies homolog 1 (s. cerevisiae), Plk1 …
GO:0051726	regulation of cell cycle	8.1e-14	1.64e-10	3.78	8350	381	238	41	[Nkx3-1 - nk3 homeobox 1, Cit - citron (rho-interacting, serine/threonine kinase 21), Ccnf - cyclin f, Plk1 - polo-like kinase 1, Ccnb2 - cyclin b2, H2afx - h2a histone family, member x, Nusap1 - nucleolar and spindle associated protein 1, Tacc3 - transforming, acidic coiled-coil containing protein 3, Dtl - denticleless homolog (drosophila), Racgap1 - rac gtpase-activating protein 1, Bora - bora,…
GO:0006974	response to DNA damage stimulus	8.24e-13	1.39e-09	4.42	8350	254	238	32	[Neil3 - nei endonuclease viii-like 3 (e. coli), Rad51c - rad51 homolog c (s. cerevisiae), Topbp1 - topoisomerase (dna) ii binding protein 1, Pola1 - polymerase (dna directed), alpha 1, Rad54l - rad54 like (s. cerevisiae), Plk1 - polo-like kinase 1, H2afx - h2a histone family, member x, Fen1 - flap structure-specific endonuclease 1, Dtl - denticleless homolog (drosophila), Kif22 - kinesin family …
GO:0007059	chromosome segregation	7.64e-12	1.1e-08	12.67	8350	36	238	13	[Cit - citron (rho-interacting, serine/threonine kinase 21), Mad2l1 - mad2 mitotic arrest deficient-like 1 (yeast), Brca1 - breast cancer 1, Ska1 - spindle and kinetochore associated complex subunit 1, Espl1 - extra spindle pole bodies homolog 1 (s. cerevisiae), Spc25 - spc25, ndc80 kinetochore complex component, homolog (s. cerevisiae), Nusap1 - nucleolar and spindle associated protein 1, Ndc80 …
GO:0007346	regulation of mitotic cell cycle	1.33e-11	1.69e-08	5.33	8350	158	238	24	[Mad2l1 - mad2 mitotic arrest deficient-like 1 (yeast), Nkx3-1 - nk3 homeobox 1, Ccnd1 - cyclin d1, Cdk1 - cyclin-dependent kinase 1, Kntc1 - kinetochore associated 1, Bmp7 - bone morphogenetic protein 7, Plk1 - polo-like kinase 1, Ube2c - ubiquitin-conjugating enzyme e2c, Ereg - epiregulin, E2f1 - e2f transcription factor 1, Nusap1 - nucleolar and spindle associated protein 1, Tp73 - tumor prote…
GO:0000075	cell cycle checkpoint	4.08e-11	4.59e-08	7.65	8350	78	238	17	[Mad2l1 - mad2 mitotic arrest deficient-like 1 (yeast), Brca1 - breast cancer 1, Ccnd1 - cyclin d1, Cdk1 - cyclin-dependent kinase 1, Kntc1 - kinetochore associated 1, Plk1 - polo-like kinase 1, H2afx - h2a histone family, member x, E2f1 - e2f transcription factor 1, Tp73 - tumor protein p73, Top2a - topoisomerase (dna) ii alpha, Dtl - denticleless homolog (drosophila), Ccnb1 - cyclin b1, Clspn -…
GO:0007017	microtubule-based process	6.77e-11	6.85e-08	4.74	8350	185	238	25	[Kif20a - kinesin family member 20a, Kif15 - kinesin family member 15, Espl1 - extra spindle pole bodies homolog 1 (s. cerevisiae), Plk1 - polo-like kinase 1, Nusap1 - nucleolar and spindle associated protein 1, Kif2c - kinesin family member 2c, Tacc3 - transforming, acidic coiled-coil containing protein 3, Cenpa - centromere protein a, Kif22 - kinesin family member 22, Racgap1 - rac gtpase-activ…
GO:0000280	nuclear division	3.16e-10	2.9e-07	7.97	8350	66	238	15	[Cit - citron (rho-interacting, serine/threonine kinase 21), Cdk1 - cyclin-dependent kinase 1, Bub1b - budding uninhibited by benzimidazoles 1 homolog, beta (s. cerevisiae), Ska1 - spindle and kinetochore associated complex subunit 1, Ccnf - cyclin f, Plk1 - polo-like kinase 1, Aurka - aurora kinase a, Ncapd2 - non-smc condensin i complex, subunit d2, Spc25 - spc25, ndc80 kinetochore complex comp…
GO:0007067	mitosis	3.16e-10	2.66e-07	7.97	8350	66	238	15	[Cit - citron (rho-interacting, serine/threonine kinase 21), Cdk1 - cyclin-dependent kinase 1, Bub1b - budding uninhibited by benzimidazoles 1 homolog, beta (s. cerevisiae), Ska1 - spindle and kinetochore associated complex subunit 1, Ccnf - cyclin f, Plk1 - polo-like kinase 1, Aurka - aurora kinase a, Ncapd2 - non-smc condensin i complex, subunit d2, Spc25 - spc25, ndc80 kinetochore complex comp…
GO:0071156	regulation of cell cycle arrest	3.69e-10	2.87e-07	6.25	8350	101	238	18	[Mad2l1 - mad2 mitotic arrest deficient-like 1 (yeast), Foxm1 - forkhead box m1, Brca1 - breast cancer 1, Ccnd1 - cyclin d1, Cdk1 - cyclin-dependent kinase 1, Kntc1 - kinetochore associated 1, Plk1 - polo-like kinase 1, H2afx - h2a histone family, member x, E2f1 - e2f transcription factor 1, Tp73 - tumor protein p73, Top2a - topoisomerase (dna) ii alpha, Dtl - denticleless homolog (drosophila), C…
GO:0006281	DNA repair	5.6e-10	4.05e-07	4.89	8350	158	238	22	[Neil3 - nei endonuclease viii-like 3 (e. coli), Foxm1 - forkhead box m1, Rad51c - rad51 homolog c (s. cerevisiae), Brca1 - breast cancer 1, Rad54b - rad54 homolog b (s. cerevisiae), Pola1 - polymerase (dna directed), alpha 1, Exo1 - exonuclease 1, Rad54l - rad54 like (s. cerevisiae), Bard1 - brca1 associated ring domain 1, H2afx - h2a histone family, member x, Lig1 - ligase i, dna, atp-dependent…
GO:0006260	DNA replication	9.48e-10	6.39e-07	7.41	8350	71	238	15	[Brca1 - breast cancer 1, Prim2 - primase, dna, polypeptide 2, Pola1 - polymerase (dna directed), alpha 1, Orc1 - origin recognition complex, subunit 1, Fen1 - flap structure-specific endonuclease 1, Nasp - nuclear autoantigenic sperm protein (histone-binding), Lig1 - ligase i, dna, atp-dependent, Rfc5 - replication factor c (activator 1) 5, Top2a - topoisomerase (dna) ii alpha, Pole - polymerase…
GO:0051301	cell division	2.12e-09	1.34e-06	5.64	8350	112	238	18	[Cdk1 - cyclin-dependent kinase 1, Ccnd1 - cyclin d1, Bub1b - budding uninhibited by benzimidazoles 1 homolog, beta (s. cerevisiae), Ska1 - spindle and kinetochore associated complex subunit 1, Ccnf - cyclin f, Ccnb2 - cyclin b2, Aurka - aurora kinase a, Ncapd2 - non-smc condensin i complex, subunit d2, Lig1 - ligase i, dna, atp-dependent, Spc25 - spc25, ndc80 kinetochore complex component, homol…
GO:0031570	DNA integrity checkpoint	3.6e-09	2.14e-06	9.15	8350	46	238	12	[Tp73 - tumor protein p73, Brca1 - breast cancer 1, Cdk1 - cyclin-dependent kinase 1, Ccnd1 - cyclin d1, Dtl - denticleless homolog (drosophila), Plk1 - polo-like kinase 1, Dna2 - dna replication helicase 2 homolog (yeast), Clspn - claspin, H2afx - h2a histone family, member x, E2f1 - e2f transcription factor 1, Cdt1 - chromatin licensing and dna replication factor 1, Chek1 - checkpoint kinase 1]
GO:0048285	organelle fission	4.56e-09	2.56e-06	6.66	8350	79	238	15	[Cit - citron (rho-interacting, serine/threonine kinase 21), Cdk1 - cyclin-dependent kinase 1, Bub1b - budding uninhibited by benzimidazoles 1 homolog, beta (s. cerevisiae), Ska1 - spindle and kinetochore associated complex subunit 1, Ccnf - cyclin f, Plk1 - polo-like kinase 1, Aurka - aurora kinase a, Ncapd2 - non-smc condensin i complex, subunit d2, Spc25 - spc25, ndc80 kinetochore complex comp…
GO:0071103	DNA conformation change	1.53e-08	8.12e-06	10.63	8350	33	238	10	[Nusap1 - nucleolar and spindle associated protein 1, Ncapg - non-smc condensin i complex, subunit g, Mcm6 - minichromosome maintenance complex component 6, Cdk1 - cyclin-dependent kinase 1, Top2a - topoisomerase (dna) ii alpha, Mcm7 - minichromosome maintenance complex component 7, Mcm2 - minichromosome maintenance complex component 2, Dna2 - dna replication helicase 2 homolog (yeast), Smc2 - st…
GO:0000077	DNA damage checkpoint	2.46e-07	0.000124	8.16	8350	43	238	10	[Tp73 - tumor protein p73, Brca1 - breast cancer 1, Ccnd1 - cyclin d1, Cdk1 - cyclin-dependent kinase 1, Dtl - denticleless homolog (drosophila), Plk1 - polo-like kinase 1, Clspn - claspin, H2afx - h2a histone family, member x, E2f1 - e2f transcription factor 1, Chek1 - checkpoint kinase 1]
GO:0000226	microtubule cytoskeleton organization	2.85e-07	0.000138	4.64	8350	121	238	16	[Kif20a - kinesin family member 20a, Mybl2 - myeloblastosis oncogene-like 2, LOC689656 - hypothetical protein loc689656, Espl1 - extra spindle pole bodies homolog 1 (s. cerevisiae), Plk1 - polo-like kinase 1, Spc25 - spc25, ndc80 kinetochore complex component, homolog (s. cerevisiae), Nusap1 - nucleolar and spindle associated protein 1, Ndc80 - ndc80 homolog, kinetochore complex component (s. cer…
GO:0000819	sister chromatid segregation	3.62e-07	0.000166	25.06	8350	7	238	5	[Nusap1 - nucleolar and spindle associated protein 1, Mad2l1 - mad2 mitotic arrest deficient-like 1 (yeast), Cit - citron (rho-interacting, serine/threonine kinase 21), Top2a - topoisomerase (dna) ii alpha, Espl1 - extra spindle pole bodies homolog 1 (s. cerevisiae)]
GO:0000910	cytokinesis	3.89e-07	0.000171	7.8	8350	45	238	10	[Nusap1 - nucleolar and spindle associated protein 1, Kif20a - kinesin family member 20a, Cit - citron (rho-interacting, serine/threonine kinase 21), Incenp - inner centromere protein, Brca2 - breast cancer 2, Racgap1 - rac gtpase-activating protein 1, Plk1 - polo-like kinase 1, Aurkb - aurora kinase b, Cep55 - centrosomal protein 55, Kif23 - kinesin family member 23]
GO:0006996	organelle organization	4.09e-07	0.000172	2.02	8350	902	238	52	[Asip - agouti signaling protein, Kif20a - kinesin family member 20a, Rad51c - rad51 homolog c (s. cerevisiae), Bub1b - budding uninhibited by benzimidazoles 1 homolog, beta (s. cerevisiae), Rad54l - rad54 like (s. cerevisiae), Plk1 - polo-like kinase 1, Espl1 - extra spindle pole bodies homolog 1 (s. cerevisiae), H2afx - h2a histone family, member x, Nasp - nuclear autoantigenic sperm protein (h…
GO:0033554	cellular response to stress	4.12e-07	0.000167	2.45	8350	515	238	36	[Neil3 - nei endonuclease viii-like 3 (e. coli), Nkx3-1 - nk3 homeobox 1, Rad51c - rad51 homolog c (s. cerevisiae), Topbp1 - topoisomerase (dna) ii binding protein 1, Pola1 - polymerase (dna directed), alpha 1, Plk1 - polo-like kinase 1, Rad54l - rad54 like (s. cerevisiae), H2afx - h2a histone family, member x, Fen1 - flap structure-specific endonuclease 1, Has2 - hyaluronan synthase 2, Kif22 - k…
GO:0060236	regulation of mitotic spindle organization	6.44e-07	0.000251	35.08	8350	4	238	4	[Ccnb1 - cyclin b1, Psrc1 - proline/serine-rich coiled-coil 1, Bora - bora, aurora kinase a activator, Tpx2 - tpx2, microtubule-associated, homolog (xenopus laevis)]
GO:0030261	chromosome condensation	2.03e-06	0.000761	14.03	8350	15	238	6	[Nusap1 - nucleolar and spindle associated protein 1, Ncapg - non-smc condensin i complex, subunit g, Cdk1 - cyclin-dependent kinase 1, Top2a - topoisomerase (dna) ii alpha, Smc2 - structural maintenance of chromosomes 2, Ncapd2 - non-smc condensin i complex, subunit d2]
GO:0006323	DNA packaging	2.03e-06	0.000734	14.03	8350	15	238	6	[Nusap1 - nucleolar and spindle associated protein 1, Ncapg - non-smc condensin i complex, subunit g, Cdk1 - cyclin-dependent kinase 1, Top2a - topoisomerase (dna) ii alpha, Smc2 - structural maintenance of chromosomes 2, Ncapd2 - non-smc condensin i complex, subunit d2]
GO:0071842	cellular component organization at cellular level	2.23e-06	0.000777	1.72	8350	1363	238	67	[Asip - agouti signaling protein, Kif20a - kinesin family member 20a, Rad51c - rad51 homolog c (s. cerevisiae), Nptx1 - neuronal pentraxin i, Bub1b - budding uninhibited by benzimidazoles 1 homolog, beta (s. cerevisiae), Espl1 - extra spindle pole bodies homolog 1 (s. cerevisiae), Rad54l - rad54 like (s. cerevisiae), Plk1 - polo-like kinase 1, H2afx - h2a histone family, member x, Nasp - nuclear …
GO:0071841	cellular component organization or biogenesis at cellular level	3.13e-06	0.00106	1.71	8350	1376	238	67	[Asip - agouti signaling protein, Kif20a - kinesin family member 20a, Rad51c - rad51 homolog c (s. cerevisiae), Nptx1 - neuronal pentraxin i, Bub1b - budding uninhibited by benzimidazoles 1 homolog, beta (s. cerevisiae), Espl1 - extra spindle pole bodies homolog 1 (s. cerevisiae), Rad54l - rad54 like (s. cerevisiae), Plk1 - polo-like kinase 1, H2afx - h2a histone family, member x, Nasp - nuclear …
GO:2000602	regulation of interphase of mitotic cell cycle	3.3e-06	0.00108	6.27	8350	56	238	10	[Tp73 - tumor protein p73, Cdk1 - cyclin-dependent kinase 1, Ccnd1 - cyclin d1, Top2a - topoisomerase (dna) ii alpha, Brca2 - breast cancer 2, Clspn - claspin, Dna2 - dna replication helicase 2 homolog (yeast), E2f1 - e2f transcription factor 1, Cdt1 - chromatin licensing and dna replication factor 1, Cenpf - centromere protein f]
GO:0031576	G2/M transition checkpoint	4.34e-06	0.00137	9.82	8350	25	238	7	[Brca1 - breast cancer 1, Cdk1 - cyclin-dependent kinase 1, Top2a - topoisomerase (dna) ii alpha, Dtl - denticleless homolog (drosophila), Plk1 - polo-like kinase 1, Clspn - claspin, Chek1 - checkpoint kinase 1]
GO:0007093	mitotic cell cycle checkpoint	4.68e-06	0.00144	8.02	8350	35	238	8	[Mad2l1 - mad2 mitotic arrest deficient-like 1 (yeast), Tp73 - tumor protein p73, Ccnd1 - cyclin d1, Cdk1 - cyclin-dependent kinase 1, Top2a - topoisomerase (dna) ii alpha, Kntc1 - kinetochore associated 1, Ccnb1 - cyclin b1, Clspn - claspin]
GO:0006310	DNA recombination	5.22e-06	0.00155	5.36	8350	72	238	11	[Brca1 - breast cancer 1, Rad51c - rad51 homolog c (s. cerevisiae), Rad54b - rad54 homolog b (s. cerevisiae), Top2a - topoisomerase (dna) ii alpha, Brca2 - breast cancer 2, Exo1 - exonuclease 1, Rad54l - rad54 like (s. cerevisiae), Smc2 - structural maintenance of chromosomes 2, H2afx - h2a histone family, member x, Lig1 - ligase i, dna, atp-dependent, Trip13 - thyroid hormone receptor interactor…
GO:0010389	regulation of G2/M transition of mitotic cell cycle	7.01e-06	0.00203	11.69	8350	18	238	6	[Cdk1 - cyclin-dependent kinase 1, Top2a - topoisomerase (dna) ii alpha, Dna2 - dna replication helicase 2 homolog (yeast), Clspn - claspin, Cdt1 - chromatin licensing and dna replication factor 1, Cenpf - centromere protein f]
GO:0033205	cell cycle cytokinesis	7.01e-06	0.00197	11.69	8350	18	238	6	[Nusap1 - nucleolar and spindle associated protein 1, Cit - citron (rho-interacting, serine/threonine kinase 21), Brca2 - breast cancer 2, Racgap1 - rac gtpase-activating protein 1, Plk1 - polo-like kinase 1, Kif23 - kinesin family member 23]
GO:0032886	regulation of microtubule-based process	8.57e-06	0.00234	5.66	8350	62	238	10	[Tacc3 - transforming, acidic coiled-coil containing protein 3, Ska1 - spindle and kinetochore associated complex subunit 1, Ccnb1 - cyclin b1, Psrc1 - proline/serine-rich coiled-coil 1, Racgap1 - rac gtpase-activating protein 1, Ccnf - cyclin f, Plk4 - polo-like kinase 4, Bora - bora, aurora kinase a activator, Tpx2 - tpx2, microtubule-associated, homolog (xenopus laevis), Chek1 - checkpoint kin…
GO:0090224	regulation of spindle organization	9.23e-06	0.00246	23.39	8350	6	238	4	[Ccnb1 - cyclin b1, Psrc1 - proline/serine-rich coiled-coil 1, Bora - bora, aurora kinase a activator, Tpx2 - tpx2, microtubule-associated, homolog (xenopus laevis)]
GO:0000070	mitotic sister chromatid segregation	9.23e-06	0.0024	23.39	8350	6	238	4	[Cit - citron (rho-interacting, serine/threonine kinase 21), Mad2l1 - mad2 mitotic arrest deficient-like 1 (yeast), Nusap1 - nucleolar and spindle associated protein 1, Espl1 - extra spindle pole bodies homolog 1 (s. cerevisiae)]
GO:0033043	regulation of organelle organization	1e-05	0.00254	2.74	8350	294	238	23	[Mad2l1 - mad2 mitotic arrest deficient-like 1 (yeast), Cit - citron (rho-interacting, serine/threonine kinase 21), Brca1 - breast cancer 1, Bmp7 - bone morphogenetic protein 7, Ska1 - spindle and kinetochore associated complex subunit 1, Ccnf - cyclin f, Plk1 - polo-like kinase 1, Plk4 - polo-like kinase 4, Slit2 - slit homolog 2 (drosophila), Serpinf2 - serpin peptidase inhibitor, clade f (alph…
GO:0051983	regulation of chromosome segregation	1.21e-05	0.00299	14.62	8350	12	238	5	[Kif2c - kinesin family member 2c, Cdc6 - cell division cycle 6 homolog (s. cerevisiae), Ccnb1 - cyclin b1, Racgap1 - rac gtpase-activating protein 1, Bub1 - budding uninhibited by benzimidazoles 1 homolog (s. cerevisiae)]
GO:0051656	establishment of organelle localization	1.35e-05	0.00326	7.02	8350	40	238	8	[Ndc80 - ndc80 homolog, kinetochore complex component (s. cerevisiae), Nusap1 - nucleolar and spindle associated protein 1, Asip - agouti signaling protein, Cenpa - centromere protein a, Kif18a - kinesin family member 18a, Ccnb1 - cyclin b1, Psrc1 - proline/serine-rich coiled-coil 1, Cenpf - centromere protein f]
GO:0008283	cell proliferation	1.47e-05	0.00347	2.76	8350	280	238	22	[Nkx3-1 - nk3 homeobox 1, Tnfsf11 - tumor necrosis factor (ligand) superfamily, member 11, Ccnd1 - cyclin d1, Nrg1 - neuregulin 1, Pola1 - polymerase (dna directed), alpha 1, Bmp7 - bone morphogenetic protein 7, Ncapg2 - non-smc condensin ii complex, subunit g2, Ddr2 - discoidin domain receptor tyrosine kinase 2, Ereg - epiregulin, Aurkb - aurora kinase b, Nasp - nuclear autoantigenic sperm prote…
GO:0007049	cell cycle	1.49e-05	0.00342	4.11	8350	111	238	13	[Mcm6 - minichromosome maintenance complex component 6, Cdk1 - cyclin-dependent kinase 1, Ccnd1 - cyclin d1, Mapk4 - mitogen-activated protein kinase 4, Bub1b - budding uninhibited by benzimidazoles 1 homolog, beta (s. cerevisiae), Ccnb2 - cyclin b2, Aurka - aurora kinase a, Aurkb - aurora kinase b, Nasp - nuclear autoantigenic sperm protein (histone-binding), Lig1 - ligase i, dna, atp-dependent,…
GO:0070507	regulation of microtubule cytoskeleton organization	1.58e-05	0.00356	5.96	8350	53	238	9	[Ska1 - spindle and kinetochore associated complex subunit 1, Ccnb1 - cyclin b1, Psrc1 - proline/serine-rich coiled-coil 1, Racgap1 - rac gtpase-activating protein 1, Ccnf - cyclin f, Plk4 - polo-like kinase 4, Bora - bora, aurora kinase a activator, Tpx2 - tpx2, microtubule-associated, homolog (xenopus laevis), Chek1 - checkpoint kinase 1]
GO:0031572	G2/M transition DNA damage checkpoint	1.91e-05	0.0042	10.02	8350	21	238	6	[Brca1 - breast cancer 1, Cdk1 - cyclin-dependent kinase 1, Dtl - denticleless homolog (drosophila), Plk1 - polo-like kinase 1, Clspn - claspin, Chek1 - checkpoint kinase 1]
GO:0006270	DNA replication initiation	2.11e-05	0.00453	20.05	8350	7	238	4	[Pola1 - polymerase (dna directed), alpha 1, Mcm7 - minichromosome maintenance complex component 7, Mcm5 - minichromosome maintenance complex component 5, Mcm2 - minichromosome maintenance complex component 2]
GO:0007076	mitotic chromosome condensation	2.11e-05	0.00444	20.05	8350	7	238	4	[Nusap1 - nucleolar and spindle associated protein 1, Ncapg - non-smc condensin i complex, subunit g, Smc2 - structural maintenance of chromosomes 2, Ncapd2 - non-smc condensin i complex, subunit d2]
GO:0051276	chromosome organization	2.25e-05	0.00464	2.61	8350	309	238	23	[Mad2l1 - mad2 mitotic arrest deficient-like 1 (yeast), Cit - citron (rho-interacting, serine/threonine kinase 21), Ncapg - non-smc condensin i complex, subunit g, Rad51c - rad51 homolog c (s. cerevisiae), Cdk1 - cyclin-dependent kinase 1, Asf1b - asf1 anti-silencing function 1 homolog b (s. cerevisiae), Rad54l - rad54 like (s. cerevisiae), Espl1 - extra spindle pole bodies homolog 1 (s. cerevisi…
GO:0009987	cellular process	2.26e-05	0.00457	1.18	8350	5590	238	188	[Kif20a - kinesin family member 20a, Asip - agouti signaling protein, Prim2 - primase, dna, polypeptide 2, Stra6 - stimulated by retinoic acid gene 6, Mlf1ip - myeloid leukemia factor 1 interacting protein, Fmo3 - flavin containing monooxygenase 3, Ccnb2 - cyclin b2, Espl1 - extra spindle pole bodies homolog 1 (s. cerevisiae), Rad54l - rad54 like (s. cerevisiae), Nasp - nuclear autoantigenic sper…
GO:0051256	spindle midzone assembly involved in mitosis	2.29e-05	0.00454	35.08	8350	3	238	3	[Racgap1 - rac gtpase-activating protein 1, Aurkb - aurora kinase b, Kif23 - kinesin family member 23]
GO:0090304	nucleic acid metabolic process	2.46e-05	0.00478	1.79	8350	981	238	50	[Rad51c - rad51 homolog c (s. cerevisiae), Prim2 - primase, dna, polypeptide 2, Mlf1ip - myeloid leukemia factor 1 interacting protein, Rad54l - rad54 like (s. cerevisiae), H2afx - h2a histone family, member x, Nasp - nuclear autoantigenic sperm protein (histone-binding), Fen1 - flap structure-specific endonuclease 1, Rfc5 - replication factor c (activator 1) 5, Pole - polymerase (dna directed), …
GO:0000086	G2/M transition of mitotic cell cycle	4.4e-05	0.00841	8.77	8350	24	238	6	[Cit - citron (rho-interacting, serine/threonine kinase 21), Foxm1 - forkhead box m1, Cdk1 - cyclin-dependent kinase 1, Top2a - topoisomerase (dna) ii alpha, Plk1 - polo-like kinase 1, Chek1 - checkpoint kinase 1]
GO:0007088	regulation of mitosis	4.66e-05	0.00873	5.97	8350	47	238	8	[Mad2l1 - mad2 mitotic arrest deficient-like 1 (yeast), Nusap1 - nucleolar and spindle associated protein 1, Cdc6 - cell division cycle 6 homolog (s. cerevisiae), Bmp7 - bone morphogenetic protein 7, Bora - bora, aurora kinase a activator, Plk1 - polo-like kinase 1, Ereg - epiregulin, Chek1 - checkpoint kinase 1]
GO:0051783	regulation of nuclear division	4.66e-05	0.00857	5.97	8350	47	238	8	[Mad2l1 - mad2 mitotic arrest deficient-like 1 (yeast), Nusap1 - nucleolar and spindle associated protein 1, Cdc6 - cell division cycle 6 homolog (s. cerevisiae), Bmp7 - bone morphogenetic protein 7, Bora - bora, aurora kinase a activator, Plk1 - polo-like kinase 1, Ereg - epiregulin, Chek1 - checkpoint kinase 1]
GO:0007051	spindle organization	4.76e-05	0.0086	7.02	8350	35	238	7	[Ndc80 - ndc80 homolog, kinetochore complex component (s. cerevisiae), Kif11 - kinesin family member 11, Tacc3 - transforming, acidic coiled-coil containing protein 3, Mybl2 - myeloblastosis oncogene-like 2, LOC689656 - hypothetical protein loc689656, Espl1 - extra spindle pole bodies homolog 1 (s. cerevisiae), Spc25 - spc25, ndc80 kinetochore complex component, homolog (s. cerevisiae)]
GO:0090068	positive regulation of cell cycle process	5.36e-05	0.00952	4.62	8350	76	238	10	[Nusap1 - nucleolar and spindle associated protein 1, Brca1 - breast cancer 1, Cdc6 - cell division cycle 6 homolog (s. cerevisiae), Racgap1 - rac gtpase-activating protein 1, Plk4 - polo-like kinase 4, Ube2c - ubiquitin-conjugating enzyme e2c, Plk1 - polo-like kinase 1, Ereg - epiregulin, Aurkb - aurora kinase b, Kif23 - kinesin family member 23]
GO:0034502	protein localization to chromosome	6.09e-05	0.0106	10.96	8350	16	238	5	[Cenpa - centromere protein a, Cdk1 - cyclin-dependent kinase 1, Bub1b - budding uninhibited by benzimidazoles 1 homolog, beta (s. cerevisiae), Plk1 - polo-like kinase 1, Aurkb - aurora kinase b]
GO:0071777	positive regulation of cell cycle cytokinesis	7.25e-05	0.0124	15.59	8350	9	238	4	[Cdc6 - cell division cycle 6 homolog (s. cerevisiae), Racgap1 - rac gtpase-activating protein 1, Aurkb - aurora kinase b, Kif23 - kinesin family member 23]
GO:0071775	regulation of cell cycle cytokinesis	7.25e-05	0.0122	15.59	8350	9	238	4	[Cdc6 - cell division cycle 6 homolog (s. cerevisiae), Racgap1 - rac gtpase-activating protein 1, Aurkb - aurora kinase b, Kif23 - kinesin family member 23]
GO:0051310	metaphase plate congression	7.25e-05	0.012	15.59	8350	9	238	4	[Kif18a - kinesin family member 18a, Ccnb1 - cyclin b1, Psrc1 - proline/serine-rich coiled-coil 1, Cenpf - centromere protein f]
GO:0032465	regulation of cytokinesis	8.43e-05	0.0138	10.32	8350	17	238	5	[Brca2 - breast cancer 2, Cdc6 - cell division cycle 6 homolog (s. cerevisiae), Racgap1 - rac gtpase-activating protein 1, Aurkb - aurora kinase b, Kif23 - kinesin family member 23]
GO:0051255	spindle midzone assembly	8.96e-05	0.0144	26.31	8350	4	238	3	[Racgap1 - rac gtpase-activating protein 1, Aurkb - aurora kinase b, Kif23 - kinesin family member 23]
GO:0000076	DNA replication checkpoint	8.96e-05	0.0142	26.31	8350	4	238	3	[Clspn - claspin, Dna2 - dna replication helicase 2 homolog (yeast), Cdt1 - chromatin licensing and dna replication factor 1]
GO:0016043	cellular component organization	9.12e-05	0.0142	1.5	8350	1732	238	74	[Asip - agouti signaling protein, Kif20a - kinesin family member 20a, Rad51c - rad51 homolog c (s. cerevisiae), Nptx1 - neuronal pentraxin i, Bub1b - budding uninhibited by benzimidazoles 1 homolog, beta (s. cerevisiae), Tgm3 - transglutaminase 3, e polypeptide, Plk1 - polo-like kinase 1, Rad54l - rad54 like (s. cerevisiae), Espl1 - extra spindle pole bodies homolog 1 (s. cerevisiae), H2afx - h2a…
GO:0071840	cellular component organization or biogenesis	0.000117	0.018	1.49	8350	1745	238	74	[Asip - agouti signaling protein, Kif20a - kinesin family member 20a, Rad51c - rad51 homolog c (s. cerevisiae), Nptx1 - neuronal pentraxin i, Bub1b - budding uninhibited by benzimidazoles 1 homolog, beta (s. cerevisiae), Tgm3 - transglutaminase 3, e polypeptide, Plk1 - polo-like kinase 1, Rad54l - rad54 like (s. cerevisiae), Espl1 - extra spindle pole bodies homolog 1 (s. cerevisiae), H2afx - h2a…
GO:0032467	positive regulation of cytokinesis	0.000118	0.0178	14.03	8350	10	238	4	[Cdc6 - cell division cycle 6 homolog (s. cerevisiae), Racgap1 - rac gtpase-activating protein 1, Aurkb - aurora kinase b, Kif23 - kinesin family member 23]
GO:0006978	DNA damage response, signal transduction by p53 class mediator resulting in transcription of p21 class mediator	0.000118	0.0176	14.03	8350	10	238	4	[Foxm1 - forkhead box m1, Tp73 - tumor protein p73, Brca2 - breast cancer 2, Rps6ka6 - ribosomal protein s6 kinase polypeptide 6]
GO:0042772	DNA damage response, signal transduction resulting in transcription	0.000118	0.0173	14.03	8350	10	238	4	[Tp73 - tumor protein p73, Foxm1 - forkhead box m1, Brca2 - breast cancer 2, Rps6ka6 - ribosomal protein s6 kinase polypeptide 6]
GO:0051303	establishment of chromosome localization	0.000118	0.0171	14.03	8350	10	238	4	[Ccnb1 - cyclin b1, Kif18a - kinesin family member 18a, Psrc1 - proline/serine-rich coiled-coil 1, Cenpf - centromere protein f]
GO:0006139	nucleobase-containing compound metabolic process	0.000119	0.0169	1.6	8350	1270	238	58	[Asip - agouti signaling protein, Rad51c - rad51 homolog c (s. cerevisiae), Prim2 - primase, dna, polypeptide 2, Mlf1ip - myeloid leukemia factor 1 interacting protein, Tgm3 - transglutaminase 3, e polypeptide, Rad54l - rad54 like (s. cerevisiae), H2afx - h2a histone family, member x, Nasp - nuclear autoantigenic sperm protein (histone-binding), Fen1 - flap structure-specific endonuclease 1, Rfc5…
GO:0007018	microtubule-based movement	0.000152	0.0214	4.51	8350	70	238	9	[Kif20a - kinesin family member 20a, Kif20b - kinesin family member 20b, Kif2c - kinesin family member 2c, Tubb3 - tubulin, beta 3 class iii, Kif22 - kinesin family member 22, Kif18a - kinesin family member 18a, Kif15 - kinesin family member 15, Kif26b - kinesin family member 26b, Kif23 - kinesin family member 23]
GO:0048232	male gamete generation	0.000159	0.022	3.11	8350	158	238	14	[Cit - citron (rho-interacting, serine/threonine kinase 21), Rad51c - rad51 homolog c (s. cerevisiae), Bard1 - brca1 associated ring domain 1, Diaph3 - diaphanous homolog 3 (drosophila), H2afx - h2a histone family, member x, E2f1 - e2f transcription factor 1, Cdc25c - cell division cycle 25 homolog c (s. pombe), Brca2 - breast cancer 2, Ccnb1 - cyclin b1, Racgap1 - rac gtpase-activating protein 1…
GO:0007283	spermatogenesis	0.000159	0.0217	3.11	8350	158	238	14	[Cit - citron (rho-interacting, serine/threonine kinase 21), Rad51c - rad51 homolog c (s. cerevisiae), Diaph3 - diaphanous homolog 3 (drosophila), Bard1 - brca1 associated ring domain 1, H2afx - h2a histone family, member x, E2f1 - e2f transcription factor 1, Cdc25c - cell division cycle 25 homolog c (s. pombe), Brca2 - breast cancer 2, Ccnb1 - cyclin b1, Racgap1 - rac gtpase-activating protein 1…
GO:0006302	double-strand break repair	0.000191	0.0258	4.92	8350	57	238	8	[Brca1 - breast cancer 1, Rad54b - rad54 homolog b (s. cerevisiae), Brca2 - breast cancer 2, Pola1 - polymerase (dna directed), alpha 1, Rad54l - rad54 like (s. cerevisiae), H2afx - h2a histone family, member x, Lig1 - ligase i, dna, atp-dependent, Trip13 - thyroid hormone receptor interactor 13]
GO:0044702	single organism reproductive process	0.000194	0.0258	1.95	8350	576	238	32	[Nkx3-1 - nk3 homeobox 1, Cit - citron (rho-interacting, serine/threonine kinase 21), Rad51c - rad51 homolog c (s. cerevisiae), Cenpi - centromere protein i, Stra6 - stimulated by retinoic acid gene 6, Plk1 - polo-like kinase 1, Espl1 - extra spindle pole bodies homolog 1 (s. cerevisiae), H2afx - h2a histone family, member x, Sdc1 - syndecan 1, Mns1 - meiosis-specific nuclear structural 1, Racgap…
GO:0051493	regulation of cytoskeleton organization	0.000207	0.0272	3.03	8350	162	238	14	[Cit - citron (rho-interacting, serine/threonine kinase 21), Ska1 - spindle and kinetochore associated complex subunit 1, Ccnf - cyclin f, Slit2 - slit homolog 2 (drosophila), Plk4 - polo-like kinase 4, Serpinf2 - serpin peptidase inhibitor, clade f (alpha-2 antiplasmin, pigment epithelium derived factor), member 2, Capn6 - calpain 6, Sema3e - sema domain, immunoglobulin domain (ig), short basic …
GO:0034501	protein localization to kinetochore	0.000219	0.0284	21.05	8350	5	238	3	[Cdk1 - cyclin-dependent kinase 1, Bub1b - budding uninhibited by benzimidazoles 1 homolog, beta (s. cerevisiae), Aurkb - aurora kinase b]
GO:0006268	DNA unwinding involved in replication	0.000219	0.0281	21.05	8350	5	238	3	[Mcm6 - minichromosome maintenance complex component 6, Mcm7 - minichromosome maintenance complex component 7, Mcm2 - minichromosome maintenance complex component 2]
GO:0001556	oocyte maturation	0.000266	0.0337	11.69	8350	12	238	4	[Brca2 - breast cancer 2, Ccnb1 - cyclin b1, Ereg - epiregulin, Trip13 - thyroid hormone receptor interactor 13]
GO:0048610	cellular process involved in reproduction	0.000317	0.0396	2.67	8350	210	238	16	[Rad51c - rad51 homolog c (s. cerevisiae), Ccnd1 - cyclin d1, Cenpi - centromere protein i, Plk1 - polo-like kinase 1, Espl1 - extra spindle pole bodies homolog 1 (s. cerevisiae), Fanca - fanconi anemia, complementation group a, Slit2 - slit homolog 2 (drosophila), Ereg - epiregulin, Sdc1 - syndecan 1, Mns1 - meiosis-specific nuclear structural 1, Top2a - topoisomerase (dna) ii alpha, Brca2 - bre…
GO:0007276	gamete generation	0.000321	0.0397	2.91	8350	169	238	14	[Cit - citron (rho-interacting, serine/threonine kinase 21), Rad51c - rad51 homolog c (s. cerevisiae), Diaph3 - diaphanous homolog 3 (drosophila), Bard1 - brca1 associated ring domain 1, H2afx - h2a histone family, member x, E2f1 - e2f transcription factor 1, Cdc25c - cell division cycle 25 homolog c (s. pombe), Brca2 - breast cancer 2, Ccnb1 - cyclin b1, Racgap1 - rac gtpase-activating protein 1…
GO:0007052	mitotic spindle organization	0.000376	0.0458	10.8	8350	13	238	4	[Ndc80 - ndc80 homolog, kinetochore complex component (s. cerevisiae), Kif11 - kinesin family member 11, Mybl2 - myeloblastosis oncogene-like 2, Spc25 - spc25, ndc80 kinetochore complex component, homolog (s. cerevisiae)]
GO:0000724	double-strand break repair via homologous recombination	0.000399	0.048	7.63	8350	23	238	5	[Brca1 - breast cancer 1, Rad54b - rad54 homolog b (s. cerevisiae), Brca2 - breast cancer 2, Rad54l - rad54 like (s. cerevisiae), H2afx - h2a histone family, member x]
GO:0000725	recombinational repair	0.000399	0.0475	7.63	8350	23	238	5	[Brca1 - breast cancer 1, Rad54b - rad54 homolog b (s. cerevisiae), Brca2 - breast cancer 2, Rad54l - rad54 like (s. cerevisiae), H2afx - h2a histone family, member x]
GO:0007080	mitotic metaphase plate congression	0.000429	0.0499	17.54	8350	6	238	3	[Ccnb1 - cyclin b1, Kif18a - kinesin family member 18a, Psrc1 - proline/serine-rich coiled-coil 1]
GO:0010972	negative regulation of G2/M transition of mitotic cell cycle	0.000429	0.0505	17.54	8350	6	238	3	[Dna2 - dna replication helicase 2 homolog (yeast), Clspn - claspin, Cdt1 - chromatin licensing and dna replication factor 1]
GO:0022409	positive regulation of cell-cell adhesion	0.000492	0.0566	7.31	8350	24	238	5	[Tnfsf11 - tumor necrosis factor (ligand) superfamily, member 11, Has2 - hyaluronan synthase 2, Bmp7 - bone morphogenetic protein 7, Kif26b - kinesin family member 26b, Alox15 - arachidonate 15-lipoxygenase]
GO:0046483	heterocycle metabolic process	0.000597	0.0679	1.51	8350	1349	238	58	[Asip - agouti signaling protein, Rad51c - rad51 homolog c (s. cerevisiae), Prim2 - primase, dna, polypeptide 2, Mlf1ip - myeloid leukemia factor 1 interacting protein, Tgm3 - transglutaminase 3, e polypeptide, Rad54l - rad54 like (s. cerevisiae), H2afx - h2a histone family, member x, Nasp - nuclear autoantigenic sperm protein (histone-binding), Fen1 - flap structure-specific endonuclease 1, Rfc5…
GO:0022414	reproductive process	0.00068	0.0764	1.79	8350	645	238	33	[Nkx3-1 - nk3 homeobox 1, Cit - citron (rho-interacting, serine/threonine kinase 21), Rad51c - rad51 homolog c (s. cerevisiae), Cenpi - centromere protein i, Stra6 - stimulated by retinoic acid gene 6, Plk1 - polo-like kinase 1, Espl1 - extra spindle pole bodies homolog 1 (s. cerevisiae), H2afx - h2a histone family, member x, Sdc1 - syndecan 1, Mns1 - meiosis-specific nuclear structural 1, Racgap…
GO:0007127	meiosis I	0.000686	0.0763	9.36	8350	15	238	4	[Rad51c - rad51 homolog c (s. cerevisiae), Brca2 - breast cancer 2, Espl1 - extra spindle pole bodies homolog 1 (s. cerevisiae), Trip13 - thyroid hormone receptor interactor 13]
GO:0051716	cellular response to stimulus	0.000696	0.0766	1.36	8350	2161	238	84	[Nkx3-1 - nk3 homeobox 1, Asip - agouti signaling protein, Rad51c - rad51 homolog c (s. cerevisiae), Lrp8 - low density lipoprotein receptor-related protein 8, apolipoprotein e receptor, Plk1 - polo-like kinase 1, Rad54l - rad54 like (s. cerevisiae), H2afx - h2a histone family, member x, Depdc1 - dep domain containing 1, Fen1 - flap structure-specific endonuclease 1, Fbp1 - fructose-1,6-bisphosph…
GO:0051302	regulation of cell division	0.000791	0.086	4.55	8350	54	238	7	[Nkx3-1 - nk3 homeobox 1, Brca2 - breast cancer 2, Cdc6 - cell division cycle 6 homolog (s. cerevisiae), Racgap1 - rac gtpase-activating protein 1, Aspm - asp (abnormal spindle) homolog, microcephaly associated (drosophila), Aurkb - aurora kinase b, Kif23 - kinesin family member 23]
GO:0034641	cellular nitrogen compound metabolic process	0.000791	0.0852	1.49	8350	1364	238	58	[Asip - agouti signaling protein, Rad51c - rad51 homolog c (s. cerevisiae), Prim2 - primase, dna, polypeptide 2, Mlf1ip - myeloid leukemia factor 1 interacting protein, Tgm3 - transglutaminase 3, e polypeptide, Rad54l - rad54 like (s. cerevisiae), H2afx - h2a histone family, member x, Nasp - nuclear autoantigenic sperm protein (histone-binding), Fen1 - flap structure-specific endonuclease 1, Rfc5…
GO:0000236	mitotic prometaphase	0.000809	0.0862	35.08	8350	2	238	2	[Ccnb1 - cyclin b1, Plk1 - polo-like kinase 1]
GO:2000615	regulation of histone H3-K9 acetylation	0.000809	0.0853	35.08	8350	2	238	2	[Brca1 - breast cancer 1, Chek1 - checkpoint kinase 1]
GO:0051984	positive regulation of chromosome segregation	0.000809	0.0844	35.08	8350	2	238	2	[Cdc6 - cell division cycle 6 homolog (s. cerevisiae), Ccnb1 - cyclin b1]
GO:0090007	regulation of mitotic anaphase	0.000809	0.0836	35.08	8350	2	238	2	[Cdc6 - cell division cycle 6 homolog (s. cerevisiae), Plk1 - polo-like kinase 1]
GO:0006725	cellular aromatic compound metabolic process	0.000851	0.087	1.49	8350	1368	238	58	[Asip - agouti signaling protein, Rad51c - rad51 homolog c (s. cerevisiae), Prim2 - primase, dna, polypeptide 2, Mlf1ip - myeloid leukemia factor 1 interacting protein, Tgm3 - transglutaminase 3, e polypeptide, Rad54l - rad54 like (s. cerevisiae), H2afx - h2a histone family, member x, Nasp - nuclear autoantigenic sperm protein (histone-binding), Fen1 - flap structure-specific endonuclease 1, Rfc5…
GO:0032508	DNA duplex unwinding	0.000894	0.0905	8.77	8350	16	238	4	[Mcm6 - minichromosome maintenance complex component 6, Mcm7 - minichromosome maintenance complex component 7, Dna2 - dna replication helicase 2 homolog (yeast), Mcm2 - minichromosome maintenance complex component 2]
GO:0000278	mitotic cell cycle	0.000894	0.0896	8.77	8350	16	238	4	[Cdk1 - cyclin-dependent kinase 1, Ccnb1 - cyclin b1, Aurka - aurora kinase a, Cenpf - centromere protein f]
GO:0032392	DNA geometric change	0.000894	0.0887	8.77	8350	16	238	4	[Mcm6 - minichromosome maintenance complex component 6, Mcm7 - minichromosome maintenance complex component 7, Mcm2 - minichromosome maintenance complex component 2, Dna2 - dna replication helicase 2 homolog (yeast)]
GO:0007010	cytoskeleton organization	0.00092	0.0904	2.12	8350	348	238	21	[Kif20a - kinesin family member 20a, Mybl2 - myeloblastosis oncogene-like 2, LOC689656 - hypothetical protein loc689656, Plk1 - polo-like kinase 1, Diaph3 - diaphanous homolog 3 (drosophila), Espl1 - extra spindle pole bodies homolog 1 (s. cerevisiae), Cckar - cholecystokinin a receptor, Spc25 - spc25, ndc80 kinetochore complex component, homolog (s. cerevisiae), Nusap1 - nucleolar and spindle as…
FUNCTION
GO Term	Description	P-value	FDR q-value	Enrichment	N	B	n	b	Genes
GO:0032559	adenyl ribonucleotide binding	1.48e-09	4.83e-06	2.34	8350	810	238	54	[Myh7b - myosin, heavy chain 7b, cardiac muscle, beta, Kif20a - kinesin family member 20a, Prkg2 - protein kinase, cgmp-dependent, type ii, Rad51c - rad51 homolog c (s. cerevisiae), Bub1b - budding uninhibited by benzimidazoles 1 homolog, beta (s. cerevisiae), Kif15 - kinesin family member 15, Rad54l - rad54 like (s. cerevisiae), Plk1 - polo-like kinase 1, Fbp1 - fructose-1,6-bisphosphatase 1, Rf…
GO:0030554	adenyl nucleotide binding	1.7e-09	2.76e-06	2.33	8350	813	238	54	[Myh7b - myosin, heavy chain 7b, cardiac muscle, beta, Kif20a - kinesin family member 20a, Prkg2 - protein kinase, cgmp-dependent, type ii, Rad51c - rad51 homolog c (s. cerevisiae), Bub1b - budding uninhibited by benzimidazoles 1 homolog, beta (s. cerevisiae), Kif15 - kinesin family member 15, Rad54l - rad54 like (s. cerevisiae), Plk1 - polo-like kinase 1, Fbp1 - fructose-1,6-bisphosphatase 1, Rf…
GO:0005524	ATP binding	6.02e-09	6.53e-06	2.3	8350	794	238	52	[Kif20a - kinesin family member 20a, Myh7b - myosin, heavy chain 7b, cardiac muscle, beta, Prkg2 - protein kinase, cgmp-dependent, type ii, Rad51c - rad51 homolog c (s. cerevisiae), Bub1b - budding uninhibited by benzimidazoles 1 homolog, beta (s. cerevisiae), Kif15 - kinesin family member 15, Rad54l - rad54 like (s. cerevisiae), Plk1 - polo-like kinase 1, Rfc5 - replication factor c (activator 1…
GO:0017076	purine nucleotide binding	4.75e-08	3.86e-05	2.05	8350	995	238	58	[Myh7b - myosin, heavy chain 7b, cardiac muscle, beta, Kif20a - kinesin family member 20a, Prkg2 - protein kinase, cgmp-dependent, type ii, Rad51c - rad51 homolog c (s. cerevisiae), Bub1b - budding uninhibited by benzimidazoles 1 homolog, beta (s. cerevisiae), Kif15 - kinesin family member 15, Tgm3 - transglutaminase 3, e polypeptide, Rad54l - rad54 like (s. cerevisiae), Plk1 - polo-like kinase 1…
GO:0032555	purine ribonucleotide binding	1.03e-07	6.68e-05	2.02	8350	991	238	57	[Myh7b - myosin, heavy chain 7b, cardiac muscle, beta, Kif20a - kinesin family member 20a, Prkg2 - protein kinase, cgmp-dependent, type ii, Rad51c - rad51 homolog c (s. cerevisiae), Bub1b - budding uninhibited by benzimidazoles 1 homolog, beta (s. cerevisiae), Kif15 - kinesin family member 15, Tgm3 - transglutaminase 3, e polypeptide, Rad54l - rad54 like (s. cerevisiae), Plk1 - polo-like kinase 1…
GO:0032553	ribonucleotide binding	1.06e-07	5.77e-05	2.02	8350	992	238	57	[Myh7b - myosin, heavy chain 7b, cardiac muscle, beta, Kif20a - kinesin family member 20a, Prkg2 - protein kinase, cgmp-dependent, type ii, Rad51c - rad51 homolog c (s. cerevisiae), Bub1b - budding uninhibited by benzimidazoles 1 homolog, beta (s. cerevisiae), Kif15 - kinesin family member 15, Tgm3 - transglutaminase 3, e polypeptide, Rad54l - rad54 like (s. cerevisiae), Plk1 - polo-like kinase 1…
GO:0017111	nucleoside-triphosphatase activity	1.24e-07	5.75e-05	2.97	8350	343	238	29	[Myh7b - myosin, heavy chain 7b, cardiac muscle, beta, Kif20a - kinesin family member 20a, Rad51c - rad51 homolog c (s. cerevisiae), Kif15 - kinesin family member 15, Orc1 - origin recognition complex, subunit 1, Tgm3 - transglutaminase 3, e polypeptide, Rad54l - rad54 like (s. cerevisiae), Rfc5 - replication factor c (activator 1) 5, Kif2c - kinesin family member 2c, Kif22 - kinesin family membe…
GO:0003777	microtubule motor activity	2.75e-07	0.000112	11.23	8350	25	238	8	[Kif20a - kinesin family member 20a, Kif20b - kinesin family member 20b, Kif2c - kinesin family member 2c, Kif22 - kinesin family member 22, Kif18a - kinesin family member 18a, Kif15 - kinesin family member 15, Kif26b - kinesin family member 26b, Kif23 - kinesin family member 23]
GO:0035639	purine ribonucleoside triphosphate binding	2.97e-07	0.000107	1.99	8350	970	238	55	[Myh7b - myosin, heavy chain 7b, cardiac muscle, beta, Kif20a - kinesin family member 20a, Prkg2 - protein kinase, cgmp-dependent, type ii, Rad51c - rad51 homolog c (s. cerevisiae), Bub1b - budding uninhibited by benzimidazoles 1 homolog, beta (s. cerevisiae), Kif15 - kinesin family member 15, Tgm3 - transglutaminase 3, e polypeptide, Rad54l - rad54 like (s. cerevisiae), Plk1 - polo-like kinase 1…
GO:0016818	hydrolase activity, acting on acid anhydrides, in phosphorus-containing anhydrides	4.14e-07	0.000135	2.8	8350	363	238	29	[Myh7b - myosin, heavy chain 7b, cardiac muscle, beta, Kif20a - kinesin family member 20a, Rad51c - rad51 homolog c (s. cerevisiae), Kif15 - kinesin family member 15, Orc1 - origin recognition complex, subunit 1, Tgm3 - transglutaminase 3, e polypeptide, Rad54l - rad54 like (s. cerevisiae), Rfc5 - replication factor c (activator 1) 5, Kif2c - kinesin family member 2c, Kif22 - kinesin family membe…
GO:0016462	pyrophosphatase activity	4.14e-07	0.000122	2.8	8350	363	238	29	[Myh7b - myosin, heavy chain 7b, cardiac muscle, beta, Kif20a - kinesin family member 20a, Rad51c - rad51 homolog c (s. cerevisiae), Kif15 - kinesin family member 15, Orc1 - origin recognition complex, subunit 1, Tgm3 - transglutaminase 3, e polypeptide, Rad54l - rad54 like (s. cerevisiae), Rfc5 - replication factor c (activator 1) 5, Kif2c - kinesin family member 2c, Kif22 - kinesin family membe…
GO:0016817	hydrolase activity, acting on acid anhydrides	4.92e-07	0.000133	2.78	8350	366	238	29	[Myh7b - myosin, heavy chain 7b, cardiac muscle, beta, Kif20a - kinesin family member 20a, Rad51c - rad51 homolog c (s. cerevisiae), Kif15 - kinesin family member 15, Orc1 - origin recognition complex, subunit 1, Tgm3 - transglutaminase 3, e polypeptide, Rad54l - rad54 like (s. cerevisiae), Rfc5 - replication factor c (activator 1) 5, Kif2c - kinesin family member 2c, Kif22 - kinesin family membe…
GO:1901265	nucleoside phosphate binding	2.04e-06	0.000509	1.78	8350	1220	238	62	[Myh7b - myosin, heavy chain 7b, cardiac muscle, beta, Kif20a - kinesin family member 20a, Prkg2 - protein kinase, cgmp-dependent, type ii, Rad51c - rad51 homolog c (s. cerevisiae), Bub1b - budding uninhibited by benzimidazoles 1 homolog, beta (s. cerevisiae), Kif15 - kinesin family member 15, Fmo3 - flavin containing monooxygenase 3, Tgm3 - transglutaminase 3, e polypeptide, Rad54l - rad54 like …
GO:0000166	nucleotide binding	2.04e-06	0.000473	1.78	8350	1220	238	62	[Myh7b - myosin, heavy chain 7b, cardiac muscle, beta, Kif20a - kinesin family member 20a, Prkg2 - protein kinase, cgmp-dependent, type ii, Rad51c - rad51 homolog c (s. cerevisiae), Bub1b - budding uninhibited by benzimidazoles 1 homolog, beta (s. cerevisiae), Kif15 - kinesin family member 15, Fmo3 - flavin containing monooxygenase 3, Tgm3 - transglutaminase 3, e polypeptide, Rad54l - rad54 like …
GO:0008094	DNA-dependent ATPase activity	2.9e-06	0.000629	8.51	8350	33	238	8	[Mcm6 - minichromosome maintenance complex component 6, Rad51c - rad51 homolog c (s. cerevisiae), Rad54b - rad54 homolog b (s. cerevisiae), Top2a - topoisomerase (dna) ii alpha, Mcm7 - minichromosome maintenance complex component 7, Dna2 - dna replication helicase 2 homolog (yeast), Rad51b - rad51 homolog b (s. cerevisiae), Polq - polymerase (dna directed), theta]
GO:0003677	DNA binding	1.36e-05	0.00277	1.87	8350	880	238	47	[Nkx3-1 - nk3 homeobox 1, Neil3 - nei endonuclease viii-like 3 (e. coli), Rad51c - rad51 homolog c (s. cerevisiae), Prim2 - primase, dna, polypeptide 2, Etv4 - ets variant 4, Pola1 - polymerase (dna directed), alpha 1, Mybl1 - myeloblastosis oncogene-like 1, Mafb - v-maf musculoaponeurotic fibrosarcoma oncogene homolog b (avian), Orc1 - origin recognition complex, subunit 1, Rad54l - rad54 like (…
GO:0036094	small molecule binding	1.67e-05	0.0032	1.66	8350	1329	238	63	[Myh7b - myosin, heavy chain 7b, cardiac muscle, beta, Kif20a - kinesin family member 20a, Prkg2 - protein kinase, cgmp-dependent, type ii, Rad51c - rad51 homolog c (s. cerevisiae), Bub1b - budding uninhibited by benzimidazoles 1 homolog, beta (s. cerevisiae), Kif15 - kinesin family member 15, Fmo3 - flavin containing monooxygenase 3, Tgm3 - transglutaminase 3, e polypeptide, Rad54l - rad54 like …
GO:0003774	motor activity	2.16e-05	0.00391	5.74	8350	55	238	9	[Myh7b - myosin, heavy chain 7b, cardiac muscle, beta, Kif20a - kinesin family member 20a, Kif20b - kinesin family member 20b, Kif2c - kinesin family member 2c, Kif22 - kinesin family member 22, Kif18a - kinesin family member 18a, Kif15 - kinesin family member 15, Kif26b - kinesin family member 26b, Kif23 - kinesin family member 23]
GO:0004672	protein kinase activity	0.000114	0.0196	2.21	8350	413	238	26	[Cit - citron (rho-interacting, serine/threonine kinase 21), Prkg2 - protein kinase, cgmp-dependent, type ii, Bub1b - budding uninhibited by benzimidazoles 1 homolog, beta (s. cerevisiae), Mapk4 - mitogen-activated protein kinase 4, Aurka - aurora kinase a, Plk1 - polo-like kinase 1, Melk - maternal embryonic leucine zipper kinase, Aak1 - ap2 associated kinase 1, Bub1 - budding uninhibited by ben…
GO:0008017	microtubule binding	0.000121	0.0197	4.64	8350	68	238	9	[Nusap1 - nucleolar and spindle associated protein 1, Kif2c - kinesin family member 2c, Capn6 - calpain 6, Ska1 - spindle and kinetochore associated complex subunit 1, Kif18a - kinesin family member 18a, Psrc1 - proline/serine-rich coiled-coil 1, Racgap1 - rac gtpase-activating protein 1, Plk1 - polo-like kinase 1, Kif23 - kinesin family member 23]
GO:0048256	flap endonuclease activity	0.000219	0.034	21.05	8350	5	238	3	[Exo1 - exonuclease 1, Dna2 - dna replication helicase 2 homolog (yeast), Fen1 - flap structure-specific endonuclease 1]
GO:0004674	protein serine/threonine kinase activity	0.000409	0.0605	2.37	8350	281	238	19	[Cit - citron (rho-interacting, serine/threonine kinase 21), Prkg2 - protein kinase, cgmp-dependent, type ii, Cdk1 - cyclin-dependent kinase 1, Mapk4 - mitogen-activated protein kinase 4, Bub1b - budding uninhibited by benzimidazoles 1 homolog, beta (s. cerevisiae), Hunk - hormonally upregulated neu-associated kinase, Ttk - ttk protein kinase, Dyrk3 - dual-specificity tyrosine-(y)-phosphorylation…
GO:1901363	heterocyclic compound binding	0.000468	0.0662	1.35	8350	2424	238	93	[Nkx3-1 - nk3 homeobox 1, Kif20a - kinesin family member 20a, Myh7b - myosin, heavy chain 7b, cardiac muscle, beta, Prkg2 - protein kinase, cgmp-dependent, type ii, Rad51c - rad51 homolog c (s. cerevisiae), Prim2 - primase, dna, polypeptide 2, Bub1b - budding uninhibited by benzimidazoles 1 homolog, beta (s. cerevisiae), Kif15 - kinesin family member 15, Fmo3 - flavin containing monooxygenase 3, …
GO:0097159	organic cyclic compound binding	0.000475	0.0644	1.35	8350	2425	238	93	[Nkx3-1 - nk3 homeobox 1, Kif20a - kinesin family member 20a, Myh7b - myosin, heavy chain 7b, cardiac muscle, beta, Prkg2 - protein kinase, cgmp-dependent, type ii, Rad51c - rad51 homolog c (s. cerevisiae), Prim2 - primase, dna, polypeptide 2, Bub1b - budding uninhibited by benzimidazoles 1 homolog, beta (s. cerevisiae), Kif15 - kinesin family member 15, Fmo3 - flavin containing monooxygenase 3, …
GO:0004386	helicase activity	0.000481	0.0625	4.32	8350	65	238	8	[Mcm6 - minichromosome maintenance complex component 6, Rad54b - rad54 homolog b (s. cerevisiae), Mcm7 - minichromosome maintenance complex component 7, Hells - helicase, lymphoid specific, Rad54l - rad54 like (s. cerevisiae), Dna2 - dna replication helicase 2 homolog (yeast), Ercc6l - excision repair cross-complementing rodent repair deficiency complementation group 6 - like, Polq - polymerase (…
GO:0015631	tubulin binding	0.000579	0.0725	3.47	8350	101	238	10	[Nusap1 - nucleolar and spindle associated protein 1, Kif2c - kinesin family member 2c, Capn6 - calpain 6, Brca2 - breast cancer 2, Ska1 - spindle and kinetochore associated complex subunit 1, Kif18a - kinesin family member 18a, Psrc1 - proline/serine-rich coiled-coil 1, Racgap1 - rac gtpase-activating protein 1, Plk1 - polo-like kinase 1, Kif23 - kinesin family member 23]
GO:0043142	single-stranded DNA-dependent ATPase activity	0.000809	0.0975	35.08	8350	2	238	2	[Dna2 - dna replication helicase 2 homolog (yeast), Polq - polymerase (dna directed), theta]
GO:0004520	endodeoxyribonuclease activity	0.000894	0.104	8.77	8350	16	238	4	[Rad51c - rad51 homolog c (s. cerevisiae), Exo1 - exonuclease 1, Dna2 - dna replication helicase 2 homolog (yeast), Fen1 - flap structure-specific endonuclease 1]
COMPONENT
GO Term	Description	P-value	FDR q-value	Enrichment	N	B	n	b	Genes
GO:0044427	chromosomal part	1.61e-13	1.85e-10	4.17	8350	303	238	36	[Ncapg - non-smc condensin i complex, subunit g, Prim2 - primase, dna, polypeptide 2, Bub1b - budding uninhibited by benzimidazoles 1 homolog, beta (s. cerevisiae), Pola1 - polymerase (dna directed), alpha 1, Cenpi - centromere protein i, Orc1 - origin recognition complex, subunit 1, Mlf1ip - myeloid leukemia factor 1 interacting protein, Plk1 - polo-like kinase 1, H2afx - h2a histone family, mem…
GO:0044430	cytoskeletal part	1.61e-12	9.21e-10	2.79	8350	678	238	54	[Myh7b - myosin, heavy chain 7b, cardiac muscle, beta, Kif20a - kinesin family member 20a, Dlgap5 - discs, large (drosophila) homolog-associated protein 5, Kif15 - kinesin family member 15, Mlf1ip - myeloid leukemia factor 1 interacting protein, Lrp8 - low density lipoprotein receptor-related protein 8, apolipoprotein e receptor, Plk1 - polo-like kinase 1, Espl1 - extra spindle pole bodies homolo…
GO:0005819	spindle	1.09e-09	4.17e-07	8.05	8350	61	238	14	[Kif20a - kinesin family member 20a, Kif15 - kinesin family member 15, Plk1 - polo-like kinase 1, Aurka - aurora kinase a, Aurkb - aurora kinase b, Kif11 - kinesin family member 11, Incenp - inner centromere protein, Cdc6 - cell division cycle 6 homolog (s. cerevisiae), Kif22 - kinesin family member 22, Racgap1 - rac gtpase-activating protein 1, Psrc1 - proline/serine-rich coiled-coil 1, Tpx2 - t…
GO:0000922	spindle pole	1.53e-09	4.38e-07	9.79	8350	43	238	12	[Mad2l1 - mad2 mitotic arrest deficient-like 1 (yeast), Kif11 - kinesin family member 11, Kntc1 - kinetochore associated 1, Cdc6 - cell division cycle 6 homolog (s. cerevisiae), LOC689656 - hypothetical protein loc689656, Ccnb1 - cyclin b1, Psrc1 - proline/serine-rich coiled-coil 1, Aspm - asp (abnormal spindle) homolog, microcephaly associated (drosophila), Plk1 - polo-like kinase 1, Cdc20 - cel…
GO:0000775	chromosome, centromeric region	1.62e-09	3.7e-07	12.99	8350	27	238	10	[Dscc1 - defective in sister chromatid cohesion 1 homolog (s. cerevisiae), Mad2l1 - mad2 mitotic arrest deficient-like 1 (yeast), Kif2c - kinesin family member 2c, Incenp - inner centromere protein, Cenpa - centromere protein a, Bub1b - budding uninhibited by benzimidazoles 1 homolog, beta (s. cerevisiae), Hells - helicase, lymphoid specific, Aurkb - aurora kinase b, Cenpf - centromere protein f,…
GO:0005876	spindle microtubule	1.62e-09	3.08e-07	12.99	8350	27	238	10	[Nusap1 - nucleolar and spindle associated protein 1, Kif11 - kinesin family member 11, Capn6 - calpain 6, Cdk1 - cyclin-dependent kinase 1, Kntc1 - kinetochore associated 1, Ska1 - spindle and kinetochore associated complex subunit 1, Kif18a - kinesin family member 18a, Psrc1 - proline/serine-rich coiled-coil 1, Aurka - aurora kinase a, Plk1 - polo-like kinase 1]
GO:0043228	non-membrane-bounded organelle	1.7e-09	2.78e-07	2.12	8350	1059	238	64	[Kif20a - kinesin family member 20a, Bub1b - budding uninhibited by benzimidazoles 1 homolog, beta (s. cerevisiae), Dlgap5 - discs, large (drosophila) homolog-associated protein 5, Kif15 - kinesin family member 15, Mlf1ip - myeloid leukemia factor 1 interacting protein, Plk1 - polo-like kinase 1, Ccnb2 - cyclin b2, Espl1 - extra spindle pole bodies homolog 1 (s. cerevisiae), H2afx - h2a histone f…
GO:0043232	intracellular non-membrane-bounded organelle	1.7e-09	2.43e-07	2.12	8350	1059	238	64	[Kif20a - kinesin family member 20a, Bub1b - budding uninhibited by benzimidazoles 1 homolog, beta (s. cerevisiae), Dlgap5 - discs, large (drosophila) homolog-associated protein 5, Kif15 - kinesin family member 15, Mlf1ip - myeloid leukemia factor 1 interacting protein, Plk1 - polo-like kinase 1, Ccnb2 - cyclin b2, Espl1 - extra spindle pole bodies homolog 1 (s. cerevisiae), H2afx - h2a histone f…
GO:0000776	kinetochore	1.29e-08	1.65e-06	8.26	8350	51	238	12	[Mad2l1 - mad2 mitotic arrest deficient-like 1 (yeast), Ndc80 - ndc80 homolog, kinetochore complex component (s. cerevisiae), Kif2c - kinesin family member 2c, Incenp - inner centromere protein, Cenpa - centromere protein a, Bub1b - budding uninhibited by benzimidazoles 1 homolog, beta (s. cerevisiae), Cenpi - centromere protein i, Mlf1ip - myeloid leukemia factor 1 interacting protein, Plk1 - po…
GO:0000940	condensed chromosome outer kinetochore	3.94e-08	4.51e-06	23.39	8350	9	238	6	[Ndc80 - ndc80 homolog, kinetochore complex component (s. cerevisiae), Bub1b - budding uninhibited by benzimidazoles 1 homolog, beta (s. cerevisiae), Ska1 - spindle and kinetochore associated complex subunit 1, Ccnb1 - cyclin b1, Plk1 - polo-like kinase 1, Cenpf - centromere protein f]
GO:0005874	microtubule	2.78e-07	2.89e-05	4.15	8350	152	238	18	[Kif20a - kinesin family member 20a, Cdk1 - cyclin-dependent kinase 1, Kntc1 - kinetochore associated 1, Ska1 - spindle and kinetochore associated complex subunit 1, Kif15 - kinesin family member 15, Kif26b - kinesin family member 26b, Aurka - aurora kinase a, Plk1 - polo-like kinase 1, Nusap1 - nucleolar and spindle associated protein 1, Kif20b - kinesin family member 20b, Kif2c - kinesin family…
GO:0005813	centrosome	3.08e-07	2.94e-05	3.61	8350	204	238	21	[Ncapg - non-smc condensin i complex, subunit g, Dlgap5 - discs, large (drosophila) homolog-associated protein 5, LOC689656 - hypothetical protein loc689656, Ska1 - spindle and kinetochore associated complex subunit 1, Mlf1ip - myeloid leukemia factor 1 interacting protein, Plk1 - polo-like kinase 1, Plk4 - polo-like kinase 4, Espl1 - extra spindle pole bodies homolog 1 (s. cerevisiae), Ccnb2 - c…
GO:0043234	protein complex	5.61e-07	4.94e-05	1.63	8350	1830	238	85	[Kif20a - kinesin family member 20a, Myh7b - myosin, heavy chain 7b, cardiac muscle, beta, Prim2 - primase, dna, polypeptide 2, Bub1b - budding uninhibited by benzimidazoles 1 homolog, beta (s. cerevisiae), Stra6 - stimulated by retinoic acid gene 6, Kif15 - kinesin family member 15, Mlf1ip - myeloid leukemia factor 1 interacting protein, Lrp8 - low density lipoprotein receptor-related protein 8,…
GO:0005815	microtubule organizing center	1.8e-06	0.000147	3.14	8350	246	238	22	[Ncapg - non-smc condensin i complex, subunit g, Cdk1 - cyclin-dependent kinase 1, Dlgap5 - discs, large (drosophila) homolog-associated protein 5, LOC689656 - hypothetical protein loc689656, Ska1 - spindle and kinetochore associated complex subunit 1, Mlf1ip - myeloid leukemia factor 1 interacting protein, Plk1 - polo-like kinase 1, Plk4 - polo-like kinase 4, Espl1 - extra spindle pole bodies ho…
GO:0005634	nucleus	2.39e-06	0.000183	1.48	8350	2448	238	103	[Mlf1ip - myeloid leukemia factor 1 interacting protein, Espl1 - extra spindle pole bodies homolog 1 (s. cerevisiae), Rad54l - rad54 like (s. cerevisiae), Ccnb2 - cyclin b2, Nasp - nuclear autoantigenic sperm protein (histone-binding), Fen1 - flap structure-specific endonuclease 1, Pole - polymerase (dna directed), epsilon, Mcm10 - minichromosome maintenance complex component 10, Racgap1 - rac gt…
GO:0000777	condensed chromosome kinetochore	3.2e-06	0.000229	10.23	8350	24	238	7	[Ndc80 - ndc80 homolog, kinetochore complex component (s. cerevisiae), Kif2c - kinesin family member 2c, Cenpa - centromere protein a, Bub1b - budding uninhibited by benzimidazoles 1 homolog, beta (s. cerevisiae), Mlf1ip - myeloid leukemia factor 1 interacting protein, Bub1 - budding uninhibited by benzimidazoles 1 homolog (s. cerevisiae), Spc25 - spc25, ndc80 kinetochore complex component, homol…
GO:0005694	chromosome	3.93e-06	0.000265	5.51	8350	70	238	11	[Ncapg - non-smc condensin i complex, subunit g, Brca1 - breast cancer 1, Topbp1 - topoisomerase (dna) ii binding protein 1, Top2a - topoisomerase (dna) ii alpha, Bub1b - budding uninhibited by benzimidazoles 1 homolog, beta (s. cerevisiae), Smc2 - structural maintenance of chromosomes 2, H2afx - h2a histone family, member x, Ncapd2 - non-smc condensin i complex, subunit d2, Lig1 - ligase i, dna,…
GO:0030496	midbody	5.4e-06	0.000343	5.95	8350	59	238	10	[Incenp - inner centromere protein, Cdk1 - cyclin-dependent kinase 1, Psrc1 - proline/serine-rich coiled-coil 1, Racgap1 - rac gtpase-activating protein 1, Aspm - asp (abnormal spindle) homolog, microcephaly associated (drosophila), Plk1 - polo-like kinase 1, Aurkb - aurora kinase b, Cenpf - centromere protein f, Cep55 - centrosomal protein 55, Kif23 - kinesin family member 23]
GO:0044454	nuclear chromosome part	6.77e-06	0.000408	3.67	8350	153	238	16	[Prim2 - primase, dna, polypeptide 2, Bub1b - budding uninhibited by benzimidazoles 1 homolog, beta (s. cerevisiae), Pola1 - polymerase (dna directed), alpha 1, Orc1 - origin recognition complex, subunit 1, Plk1 - polo-like kinase 1, H2afx - h2a histone family, member x, Aurkb - aurora kinase b, Ndc80 - ndc80 homolog, kinetochore complex component (s. cerevisiae), Incenp - inner centromere protei…
GO:0000793	condensed chromosome	9.04e-06	0.000517	7.39	8350	38	238	8	[Ncapg - non-smc condensin i complex, subunit g, Brca1 - breast cancer 1, Topbp1 - topoisomerase (dna) ii binding protein 1, Top2a - topoisomerase (dna) ii alpha, Smc2 - structural maintenance of chromosomes 2, H2afx - h2a histone family, member x, Ncapd2 - non-smc condensin i complex, subunit d2, Chek1 - checkpoint kinase 1]
GO:0042555	MCM complex	2.11e-05	0.00115	20.05	8350	7	238	4	[Mcm6 - minichromosome maintenance complex component 6, Mcm7 - minichromosome maintenance complex component 7, Mcm5 - minichromosome maintenance complex component 5, Mcm2 - minichromosome maintenance complex component 2]
GO:0000942	condensed nuclear chromosome outer kinetochore	2.29e-05	0.00119	35.08	8350	3	238	3	[Ndc80 - ndc80 homolog, kinetochore complex component (s. cerevisiae), Ccnb1 - cyclin b1, Plk1 - polo-like kinase 1]
GO:0000228	nuclear chromosome	3.9e-05	0.00194	7.22	8350	34	238	7	[Brca1 - breast cancer 1, Topbp1 - topoisomerase (dna) ii binding protein 1, Top2a - topoisomerase (dna) ii alpha, Smc2 - structural maintenance of chromosomes 2, H2afx - h2a histone family, member x, Ncapd2 - non-smc condensin i complex, subunit d2, Chek1 - checkpoint kinase 1]
GO:0032991	macromolecular complex	4.97e-05	0.00237	1.46	8350	2069	238	86	[Kif20a - kinesin family member 20a, Myh7b - myosin, heavy chain 7b, cardiac muscle, beta, Prim2 - primase, dna, polypeptide 2, Bub1b - budding uninhibited by benzimidazoles 1 homolog, beta (s. cerevisiae), Stra6 - stimulated by retinoic acid gene 6, Kif15 - kinesin family member 15, Mlf1ip - myeloid leukemia factor 1 interacting protein, Lrp8 - low density lipoprotein receptor-related protein 8,…
GO:0000785	chromatin	8.67e-05	0.00397	3.48	8350	131	238	13	[Asf1b - asf1 anti-silencing function 1 homolog b (s. cerevisiae), Pola1 - polymerase (dna directed), alpha 1, H2afx - h2a histone family, member x, Dscc1 - defective in sister chromatid cohesion 1 homolog (s. cerevisiae), Tp73 - tumor protein p73, LOC100310874 - antisense rna overlapping mch, Incenp - inner centromere protein, Kif22 - kinesin family member 22, Hells - helicase, lymphoid specific…
GO:0000796	condensin complex	0.000219	0.00965	21.05	8350	5	238	3	[Ncapg - non-smc condensin i complex, subunit g, Smc2 - structural maintenance of chromosomes 2, Ncapd2 - non-smc condensin i complex, subunit d2]
GO:0044446	intracellular organelle part	0.000252	0.0107	1.32	8350	2808	238	106	[Myh7b - myosin, heavy chain 7b, cardiac muscle, beta, Kif20a - kinesin family member 20a, Prim2 - primase, dna, polypeptide 2, Mlf1ip - myeloid leukemia factor 1 interacting protein, Fmo3 - flavin containing monooxygenase 3, Espl1 - extra spindle pole bodies homolog 1 (s. cerevisiae), Ccnb2 - cyclin b2, Fen1 - flap structure-specific endonuclease 1, Rfc5 - replication factor c (activator 1) 5, T…
GO:0044422	organelle part	0.000376	0.0154	1.31	8350	2868	238	107	[Myh7b - myosin, heavy chain 7b, cardiac muscle, beta, Kif20a - kinesin family member 20a, Prim2 - primase, dna, polypeptide 2, Mlf1ip - myeloid leukemia factor 1 interacting protein, Fmo3 - flavin containing monooxygenase 3, Espl1 - extra spindle pole bodies homolog 1 (s. cerevisiae), Ccnb2 - cyclin b2, Fen1 - flap structure-specific endonuclease 1, Rfc5 - replication factor c (activator 1) 5, T…
GO:0000152	nuclear ubiquitin ligase complex	0.000514	0.0203	10.02	8350	14	238	4	[Brca1 - breast cancer 1, Ube2c - ubiquitin-conjugating enzyme e2c, Bard1 - brca1 associated ring domain 1, Cdc20 - cell division cycle 20 homolog (s. cerevisiae)]
GO:0000780	condensed nuclear chromosome, centromeric region	0.000735	0.0281	15.04	8350	7	238	3	[Cenpa - centromere protein a, Aurkb - aurora kinase b, Bub1 - budding uninhibited by benzimidazoles 1 homolog (s. cerevisiae)]
GO:0000779	condensed chromosome, centromeric region	0.000735	0.0272	15.04	8350	7	238	3	[Cenpa - centromere protein a, Aurkb - aurora kinase b, Bub1 - budding uninhibited by benzimidazoles 1 homolog (s. cerevisiae)]
GO:0031262	Ndc80 complex	0.000809	0.029	35.08	8350	2	238	2	[Ndc80 - ndc80 homolog, kinetochore complex component (s. cerevisiae), Spc25 - spc25, ndc80 kinetochore complex component, homolog (s. cerevisiae)]
GO:0097149	centralspindlin complex	0.000809	0.0281	35.08	8350	2	238	2	[Racgap1 - rac gtpase-activating protein 1, Kif23 - kinesin family member 23]
GO:0031436	BRCA1-BARD1 complex	0.000809	0.0272	35.08	8350	2	238	2	[Brca1 - breast cancer 1, Bard1 - brca1 associated ring domain 1]

## Sheet: Group1_DAVID
Category	Term	Count	%	PValue	Genes	List Total	Pop Hits	Pop Total	Fold Enrichment	Bonferroni	Benjamini	FDR
SP_PIR_KEYWORDS	Secreted	16	26.2295	1.23706e-06	ENSRNOG00000017725, ENSRNOG00000013973, ENSRNOG00000012920, ENSRNOG00000015036, ENSRNOG00000011557, ENSRNOG00000014532, ENSRNOG00000010811, ENSRNOG00000018393, ENSRNOG00000003312, ENSRNOG00000010725, ENSRNOG00000004405, ENSRNOG00000002811, ENSRNOG00000011483, ENSRNOG00000017510, ENSRNOG00000019321, ENSRNOG00000001951	44	765	8979	4.26809	0.000155857	0.000155857	0.00143258
GOTERM_CC_FAT	GO:0005576~extracellular region	18	29.5082	7.16522e-06	ENSRNOG00000017725, ENSRNOG00000013973, ENSRNOG00000012920, ENSRNOG00000015036, ENSRNOG00000021355, ENSRNOG00000014532, ENSRNOG00000020733, ENSRNOG00000010811, ENSRNOG00000018393, ENSRNOG00000003312, ENSRNOG00000031779, ENSRNOG00000010725, ENSRNOG00000004405, ENSRNOG00000002811, ENSRNOG00000017510, ENSRNOG00000019321, ENSRNOG00000001951, ENSRNOG00000019695	46	1281	10776	3.29172	0.000616021	0.000616021	0.00772621
GOTERM_BP_FAT	GO:0016477~cell migration	9	14.7541	9.79864e-06	ENSRNOG00000030981, ENSRNOG00000005343, ENSRNOG00000015036, ENSRNOG00000033685, ENSRNOG00000014795, ENSRNOG00000011483, ENSRNOG00000014532, ENSRNOG00000019321, ENSRNOG00000017842	51	259	12092	8.23893	0.00710806	0.00710806	0.0148535
GOTERM_BP_FAT	GO:0048870~cell motility	9	14.7541	5.23449e-05	ENSRNOG00000030981, ENSRNOG00000005343, ENSRNOG00000015036, ENSRNOG00000033685, ENSRNOG00000014795, ENSRNOG00000011483, ENSRNOG00000014532, ENSRNOG00000019321, ENSRNOG00000017842	51	327	12092	6.52563	0.0373911	0.0188737	0.0793243
GOTERM_BP_FAT	GO:0051674~localization of cell	9	14.7541	5.23449e-05	ENSRNOG00000030981, ENSRNOG00000005343, ENSRNOG00000015036, ENSRNOG00000033685, ENSRNOG00000014795, ENSRNOG00000011483, ENSRNOG00000014532, ENSRNOG00000019321, ENSRNOG00000017842	51	327	12092	6.52563	0.0373911	0.0188737	0.0793243
GOTERM_BP_FAT	GO:0006928~cell motion	9	14.7541	0.000276929	ENSRNOG00000030981, ENSRNOG00000005343, ENSRNOG00000015036, ENSRNOG00000033685, ENSRNOG00000014795, ENSRNOG00000011483, ENSRNOG00000014532, ENSRNOG00000019321, ENSRNOG00000017842	51	416	12092	5.12952	0.182605	0.0650019	0.418996
GOTERM_MF_FAT	GO:0043169~cation binding	22	36.0656	0.00162975	ENSRNOG00000010337, ENSRNOG00000001628, ENSRNOG00000013062, ENSRNOG00000005343, ENSRNOG00000012920, ENSRNOG00000011557, ENSRNOG00000017917, ENSRNOG00000021355, ENSRNOG00000015478, ENSRNOG00000019584, ENSRNOG00000010811, ENSRNOG00000000781, ENSRNOG00000030981, ENSRNOG00000003312, ENSRNOG00000031779, ENSRNOG00000014795, ENSRNOG00000013330, ENSRNOG00000010725, ENSRNOG00000004626, ENSRNOG00000011483,…	48	2893	11963	1.89528	0.230954	0.230954	1.9523
GOTERM_MF_FAT	GO:0043167~ion binding	22	36.0656	0.00205005	ENSRNOG00000010337, ENSRNOG00000001628, ENSRNOG00000013062, ENSRNOG00000005343, ENSRNOG00000012920, ENSRNOG00000011557, ENSRNOG00000017917, ENSRNOG00000021355, ENSRNOG00000015478, ENSRNOG00000019584, ENSRNOG00000010811, ENSRNOG00000000781, ENSRNOG00000030981, ENSRNOG00000003312, ENSRNOG00000031779, ENSRNOG00000014795, ENSRNOG00000013330, ENSRNOG00000010725, ENSRNOG00000004626, ENSRNOG00000011483,…	48	2943	11963	1.86308	0.281361	0.152274	2.45007
SP_PIR_KEYWORDS	glycoprotein	19	31.1475	0.00230174	ENSRNOG00000013838, ENSRNOG00000005343, ENSRNOG00000013973, ENSRNOG00000015860, ENSRNOG00000012920, ENSRNOG00000020248, ENSRNOG00000014532, ENSRNOG00000010811, ENSRNOG00000030981, ENSRNOG00000003312, ENSRNOG00000013330, ENSRNOG00000004405, ENSRNOG00000021256, ENSRNOG00000004626, ENSRNOG00000002811, ENSRNOG00000017510, ENSRNOG00000029811, ENSRNOG00000017842, ENSRNOG00000001951	44	1949	8979	1.98938	0.252001	0.13513	2.63334
SP_PIR_KEYWORDS	signal	16	26.2295	0.00329124	ENSRNOG00000017725, ENSRNOG00000013973, ENSRNOG00000015036, ENSRNOG00000015860, ENSRNOG00000021355, ENSRNOG00000014532, ENSRNOG00000010811, ENSRNOG00000018393, ENSRNOG00000003312, ENSRNOG00000013330, ENSRNOG00000010725, ENSRNOG00000004405, ENSRNOG00000002811, ENSRNOG00000017510, ENSRNOG00000019321, ENSRNOG00000001951	44	1517	8979	2.15233	0.33991	0.129302	3.7458
GOTERM_MF_FAT	GO:0046872~metal ion binding	21	34.4262	0.00354112	ENSRNOG00000010337, ENSRNOG00000001628, ENSRNOG00000013062, ENSRNOG00000005343, ENSRNOG00000012920, ENSRNOG00000011557, ENSRNOG00000017917, ENSRNOG00000021355, ENSRNOG00000015478, ENSRNOG00000019584, ENSRNOG00000010811, ENSRNOG00000000781, ENSRNOG00000030981, ENSRNOG00000031779, ENSRNOG00000014795, ENSRNOG00000013330, ENSRNOG00000010725, ENSRNOG00000004626, ENSRNOG00000011483, ENSRNOG00000029811,…	48	2854	11963	1.83385	0.435114	0.173353	4.19737
UP_SEQ_FEATURE	signal peptide	16	26.2295	0.0046921	ENSRNOG00000017725, ENSRNOG00000013973, ENSRNOG00000015036, ENSRNOG00000015860, ENSRNOG00000021355, ENSRNOG00000014532, ENSRNOG00000010811, ENSRNOG00000018393, ENSRNOG00000003312, ENSRNOG00000013330, ENSRNOG00000010725, ENSRNOG00000004405, ENSRNOG00000002811, ENSRNOG00000017510, ENSRNOG00000019321, ENSRNOG00000001951	38	1516	7317	2.03222	0.444503	0.444503	5.29351
GOTERM_MF_FAT	GO:0031402~sodium ion binding	4	6.55738	0.00575985	ENSRNOG00000010337, ENSRNOG00000030981, ENSRNOG00000004626, ENSRNOG00000017842	48	93	11963	10.7195	0.605453	0.207454	6.74428
GOTERM_MF_FAT	GO:0031420~alkali metal ion binding	5	8.19672	0.00633754	ENSRNOG00000010337, ENSRNOG00000030981, ENSRNOG00000004626, ENSRNOG00000029811, ENSRNOG00000017842	48	189	11963	6.59336	0.640698	0.185123	7.39715
GOTERM_BP_FAT	GO:0015672~monovalent inorganic cation transport	6	9.83607	0.0067251	ENSRNOG00000010337, ENSRNOG00000030981, ENSRNOG00000013573, ENSRNOG00000004626, ENSRNOG00000029811, ENSRNOG00000017842	51	290	12092	4.90548	0.992645	0.707152	9.72371
GOTERM_CC_FAT	GO:0044421~extracellular region part	9	14.7541	0.00726321	ENSRNOG00000017725, ENSRNOG00000003312, ENSRNOG00000018393, ENSRNOG00000015036, ENSRNOG00000012920, ENSRNOG00000010725, ENSRNOG00000017510, ENSRNOG00000014532, ENSRNOG00000019321	46	693	10776	3.04235	0.465763	0.269085	7.55971
GOTERM_BP_FAT	GO:0009611~response to wounding	7	11.4754	0.00773044	ENSRNOG00000030981, ENSRNOG00000011557, ENSRNOG00000015860, ENSRNOG00000020248, ENSRNOG00000014532, ENSRNOG00000019695, ENSRNOG00000017842	51	424	12092	3.91435	0.996481	0.676943	11.099
SP_PIR_KEYWORDS	Sodium	4	6.55738	0.00955632	ENSRNOG00000010337, ENSRNOG00000030981, ENSRNOG00000004626, ENSRNOG00000017842	44	92	8979	8.87253	0.701769	0.261011	10.5241
GOTERM_BP_FAT	GO:0006814~sodium ion transport	4	6.55738	0.0102714	ENSRNOG00000010337, ENSRNOG00000030981, ENSRNOG00000004626, ENSRNOG00000017842	51	109	12092	8.70085	0.999456	0.71427	14.4884
SP_PIR_KEYWORDS	Sodium transport	4	6.55738	0.0107301	ENSRNOG00000010337, ENSRNOG00000030981, ENSRNOG00000004626, ENSRNOG00000017842	44	96	8979	8.50284	0.743158	0.238038	11.7444
GOTERM_BP_FAT	GO:0006812~cation transport	7	11.4754	0.0153434	ENSRNOG00000010337, ENSRNOG00000030981, ENSRNOG00000013573, ENSRNOG00000031779, ENSRNOG00000004626, ENSRNOG00000029811, ENSRNOG00000017842	51	492	12092	3.37335	0.999987	0.799728	20.8959
GOTERM_CC_FAT	GO:0005615~extracellular space	7	11.4754	0.0157777	ENSRNOG00000017725, ENSRNOG00000003312, ENSRNOG00000018393, ENSRNOG00000010725, ENSRNOG00000017510, ENSRNOG00000014532, ENSRNOG00000019321	46	492	10776	3.33298	0.745309	0.366124	15.7594
PIR_SUPERFAMILY	PIRSF006832:human amiloride-sensitive sodium channel protein	2	3.27869	0.0177551	ENSRNOG00000030981, ENSRNOG00000017842	27	3	4368	107.852	0.465814	0.465814	14.6731
GOTERM_CC_FAT	GO:0016324~apical plasma membrane	4	6.55738	0.0182419	ENSRNOG00000030981, ENSRNOG00000013573, ENSRNOG00000004626, ENSRNOG00000017842	46	134	10776	6.99286	0.794701	0.326873	18.006
GOTERM_MF_FAT	GO:0042562~hormone binding	3	4.91803	0.0203347	ENSRNOG00000013838, ENSRNOG00000005343, ENSRNOG00000015860	48	56	11963	13.3516	0.963397	0.423783	21.99
GOTERM_BP_FAT	GO:0050796~regulation of insulin secretion	3	4.91803	0.0216453	ENSRNOG00000018393, ENSRNOG00000015860, ENSRNOG00000024923	51	55	12092	12.9326	1	0.863489	28.2327
GOTERM_BP_FAT	GO:0050900~leukocyte migration	3	4.91803	0.0231421	ENSRNOG00000033685, ENSRNOG00000011483, ENSRNOG00000014532	51	57	12092	12.4788	1	0.849522	29.8793
GOTERM_BP_FAT	GO:0001501~skeletal system development	5	8.19672	0.023325	ENSRNOG00000019584, ENSRNOG00000013062, ENSRNOG00000015036, ENSRNOG00000012920, ENSRNOG00000013573	51	264	12092	4.49049	1	0.820607	30.0781
SP_PIR_KEYWORDS	mammary gland	2	3.27869	0.0237217	ENSRNOG00000010811, ENSRNOG00000001951	44	5	8979	81.6273	0.95144	0.395988	24.2721
SP_PIR_KEYWORDS	Antimicrobial	3	4.91803	0.0237318	ENSRNOG00000011557, ENSRNOG00000011483, ENSRNOG00000014532	44	50	8979	12.2441	0.951504	0.351001	24.2812
GOTERM_BP_FAT	GO:0001764~neuron migration	3	4.91803	0.0239061	ENSRNOG00000005343, ENSRNOG00000014795, ENSRNOG00000019321	51	58	12092	12.2637	1	0.798379	30.7061
GOTERM_BP_FAT	GO:0006952~defense response	6	9.83607	0.0239469	ENSRNOG00000005343, ENSRNOG00000011557, ENSRNOG00000014532, ENSRNOG00000019321, ENSRNOG00000020733, ENSRNOG00000019695	51	399	12092	3.56538	1	0.770179	30.75
GOTERM_BP_FAT	GO:0050801~ion homeostasis	6	9.83607	0.024638	ENSRNOG00000018393, ENSRNOG00000013573, ENSRNOG00000015860, ENSRNOG00000031779, ENSRNOG00000004626, ENSRNOG00000019321	51	402	12092	3.53878	1	0.752664	31.4896
GOTERM_BP_FAT	GO:0030001~metal ion transport	6	9.83607	0.0248712	ENSRNOG00000010337, ENSRNOG00000030981, ENSRNOG00000031779, ENSRNOG00000004626, ENSRNOG00000029811, ENSRNOG00000017842	51	403	12092	3.53	1	0.730087	31.7375
INTERPRO	IPR004724:Epithelial sodium channel	2	3.27869	0.025512	ENSRNOG00000030981, ENSRNOG00000017842	45	6	10240	75.8519	0.967001	0.967001	26.0495
GOTERM_BP_FAT	GO:0002791~regulation of peptide secretion	3	4.91803	0.0262596	ENSRNOG00000018393, ENSRNOG00000015860, ENSRNOG00000024923	51	61	12092	11.6606	1	0.725142	33.1962
GOTERM_BP_FAT	GO:0007610~behavior	6	9.83607	0.0301035	ENSRNOG00000005343, ENSRNOG00000018393, ENSRNOG00000011557, ENSRNOG00000011483, ENSRNOG00000014532, ENSRNOG00000019321	51	424	12092	3.35516	1	0.751111	37.0842
GOTERM_CC_FAT	GO:0009897~external side of plasma membrane	4	6.55738	0.032264	ENSRNOG00000019584, ENSRNOG00000030981, ENSRNOG00000017510, ENSRNOG00000017842	46	167	10776	5.61104	0.940421	0.431122	29.7878
GOTERM_BP_FAT	GO:0035313~wound healing, spreading of epidermal cells	2	3.27869	0.0326142	ENSRNOG00000030981, ENSRNOG00000017842	51	8	12092	59.2745	1	0.758271	39.5085
KEGG_PATHWAY	rno05322:Systemic lupus erythematosus	3	4.91803	0.0331825	ENSRNOG00000038829, ENSRNOG00000033685, ENSRNOG00000027842	19	90	5590	9.80702	0.473321	0.473321	22.3457
INTERPRO	IPR001873:Na+ channel, amiloride-sensitive	2	3.27869	0.0338739	ENSRNOG00000030981, ENSRNOG00000017842	45	8	10240	56.8889	0.98942	0.897143	33.129
GOTERM_BP_FAT	GO:0010033~response to organic substance	9	14.7541	0.0352353	ENSRNOG00000017725, ENSRNOG00000005343, ENSRNOG00000018393, ENSRNOG00000015860, ENSRNOG00000004626, ENSRNOG00000024923, ENSRNOG00000017510, ENSRNOG00000014532, ENSRNOG00000011452	51	928	12092	2.29944	1	0.765614	41.946
GOTERM_BP_FAT	GO:0050829~defense response to Gram-negative bacterium	2	3.27869	0.036617	ENSRNOG00000014532, ENSRNOG00000020733	51	9	12092	52.6885	1	0.760533	43.1937
SP_PIR_KEYWORDS	milk protein	2	3.27869	0.03769	ENSRNOG00000010811, ENSRNOG00000001951	44	8	8979	51.017	0.992099	0.453977	35.912
GOTERM_BP_FAT	GO:0034284~response to monosaccharide stimulus	3	4.91803	0.039331	ENSRNOG00000015860, ENSRNOG00000004626, ENSRNOG00000024923	51	76	12092	9.35913	1	0.767894	45.572
GOTERM_BP_FAT	GO:0009746~response to hexose stimulus	3	4.91803	0.039331	ENSRNOG00000015860, ENSRNOG00000004626, ENSRNOG00000024923	51	76	12092	9.35913	1	0.767894	45.572
GOTERM_CC_FAT	GO:0045177~apical part of cell	4	6.55738	0.0417354	ENSRNOG00000030981, ENSRNOG00000013573, ENSRNOG00000004626, ENSRNOG00000017842	46	185	10776	5.0651	0.974429	0.457219	36.8531
SP_PIR_KEYWORDS	inflammation	2	3.27869	0.0423026	ENSRNOG00000011557, ENSRNOG00000011483	44	9	8979	45.3485	0.995687	0.453995	39.3806
GOTERM_BP_FAT	GO:0001666~response to hypoxia	4	6.55738	0.0442416	ENSRNOG00000030981, ENSRNOG00000018393, ENSRNOG00000017842, ENSRNOG00000011452	51	191	12092	4.9654	1	0.791678	49.6404
UP_SEQ_FEATURE	calcium-binding region:2; high affinity	2	3.27869	0.0446246	ENSRNOG00000011557, ENSRNOG00000011483	38	9	7317	42.7895	0.996675	0.94234	41.0165
UP_SEQ_FEATURE	calcium-binding region:1; low affinity	2	3.27869	0.0446246	ENSRNOG00000011557, ENSRNOG00000011483	38	9	7317	42.7895	0.996675	0.94234	41.0165
GOTERM_BP_FAT	GO:0006935~chemotaxis	3	4.91803	0.0461178	ENSRNOG00000011557, ENSRNOG00000011483, ENSRNOG00000014532	51	83	12092	8.56981	1	0.790365	51.1184
GOTERM_BP_FAT	GO:0042330~taxis	3	4.91803	0.0461178	ENSRNOG00000011557, ENSRNOG00000011483, ENSRNOG00000014532	51	83	12092	8.56981	1	0.790365	51.1184
GOTERM_MF_FAT	GO:0005509~calcium ion binding	7	11.4754	0.0465259	ENSRNOG00000019584, ENSRNOG00000001628, ENSRNOG00000010811, ENSRNOG00000011557, ENSRNOG00000013330, ENSRNOG00000017917, ENSRNOG00000011483	48	672	11963	2.59614	0.999534	0.665724	43.7799
SP_PIR_KEYWORDS	disulfide bond	12	19.6721	0.0468957	ENSRNOG00000017725, ENSRNOG00000010811, ENSRNOG00000003312, ENSRNOG00000018393, ENSRNOG00000013973, ENSRNOG00000015036, ENSRNOG00000015860, ENSRNOG00000010725, ENSRNOG00000004405, ENSRNOG00000004626, ENSRNOG00000011483, ENSRNOG00000017510	44	1340	8979	1.82748	0.997647	0.454029	42.6633
GOTERM_BP_FAT	GO:0046883~regulation of hormone secretion	3	4.91803	0.048131	ENSRNOG00000018393, ENSRNOG00000015860, ENSRNOG00000024923	51	85	12092	8.36817	1	0.790144	52.6593
GOTERM_BP_FAT	GO:0070482~response to oxygen levels	4	6.55738	0.0513855	ENSRNOG00000030981, ENSRNOG00000018393, ENSRNOG00000017842, ENSRNOG00000011452	51	203	12092	4.67188	1	0.798137	55.0545
GOTERM_BP_FAT	GO:0048878~chemical homeostasis	6	9.83607	0.0516261	ENSRNOG00000018393, ENSRNOG00000013573, ENSRNOG00000015860, ENSRNOG00000031779, ENSRNOG00000004626, ENSRNOG00000019321	51	492	12092	2.89144	1	0.786378	55.2271
GOTERM_CC_FAT	GO:0009986~cell surface	5	8.19672	0.0522121	ENSRNOG00000019584, ENSRNOG00000030981, ENSRNOG00000033685, ENSRNOG00000017510, ENSRNOG00000017842	46	339	10776	3.45518	0.990065	0.482536	43.9121
GOTERM_BP_FAT	GO:0007601~visual perception	3	4.91803	0.0522522	ENSRNOG00000015623, ENSRNOG00000013330, ENSRNOG00000008700	51	89	12092	7.99207	1	0.777465	55.6731
GOTERM_BP_FAT	GO:0032677~regulation of interleukin-8 production	2	3.27869	0.0524663	ENSRNOG00000033685, ENSRNOG00000014532	51	13	12092	36.4766	1	0.766158	55.8246
GOTERM_BP_FAT	GO:0009743~response to carbohydrate stimulus	3	4.91803	0.0533018	ENSRNOG00000015860, ENSRNOG00000004626, ENSRNOG00000024923	51	90	12092	7.90327	1	0.759287	56.4115
GOTERM_BP_FAT	GO:0050953~sensory perception of light stimulus	3	4.91803	0.0533018	ENSRNOG00000015623, ENSRNOG00000013330, ENSRNOG00000008700	51	90	12092	7.90327	1	0.759287	56.4115
GOTERM_MF_FAT	GO:0050699~WW domain binding	2	3.27869	0.0536486	ENSRNOG00000030981, ENSRNOG00000017842	48	14	11963	35.6042	0.999861	0.670348	48.6514
INTERPRO	IPR013787:S100/CaBP-9k-type, calcium binding, subdomain	2	3.27869	0.0544728	ENSRNOG00000011557, ENSRNOG00000011483	45	13	10240	35.0085	0.999385	0.914953	48.0073
INTERPRO	IPR001751:S100/CaBP-9k-type, calcium binding	2	3.27869	0.0544728	ENSRNOG00000011557, ENSRNOG00000011483	45	13	10240	35.0085	0.999385	0.914953	48.0073
GOTERM_BP_FAT	GO:0006811~ion transport	7	11.4754	0.0561002	ENSRNOG00000010337, ENSRNOG00000030981, ENSRNOG00000013573, ENSRNOG00000031779, ENSRNOG00000004626, ENSRNOG00000029811, ENSRNOG00000017842	51	668	12092	2.48456	1	0.765278	58.3244
GOTERM_BP_FAT	GO:0045822~negative regulation of heart contraction	2	3.27869	0.0563886	ENSRNOG00000018393, ENSRNOG00000021256	51	14	12092	33.8711	1	0.75548	58.517
UP_SEQ_FEATURE	glycosylation site:N-linked (GlcNAc...)	15	24.5902	0.0575978	ENSRNOG00000013838, ENSRNOG00000013973, ENSRNOG00000015860, ENSRNOG00000014532, ENSRNOG00000010811, ENSRNOG00000030981, ENSRNOG00000003312, ENSRNOG00000013330, ENSRNOG00000004405, ENSRNOG00000021256, ENSRNOG00000004626, ENSRNOG00000002811, ENSRNOG00000017510, ENSRNOG00000029811, ENSRNOG00000017842	38	1831	7317	1.57744	0.999398	0.915567	49.6424
GOTERM_CC_FAT	GO:0034703~cation channel complex	3	4.91803	0.0585114	ENSRNOG00000030981, ENSRNOG00000029811, ENSRNOG00000017842	46	94	10776	7.47641	0.994401	0.476987	47.8037
GOTERM_CC_FAT	GO:0034706~sodium channel complex	2	3.27869	0.0608793	ENSRNOG00000030981, ENSRNOG00000017842	46	15	10776	31.2348	0.995491	0.451296	49.202
PIR_SUPERFAMILY	PIRSF002353:S-100 protein	2	3.27869	0.0636326	ENSRNOG00000011557, ENSRNOG00000011483	27	11	4368	29.4141	0.899857	0.683546	44.1424
GOTERM_BP_FAT	GO:0006873~cellular ion homeostasis	5	8.19672	0.0660926	ENSRNOG00000018393, ENSRNOG00000015860, ENSRNOG00000031779, ENSRNOG00000004626, ENSRNOG00000019321	51	370	12092	3.20403	1	0.799267	64.534
GOTERM_BP_FAT	GO:0055082~cellular chemical homeostasis	5	8.19672	0.0687299	ENSRNOG00000018393, ENSRNOG00000015860, ENSRNOG00000031779, ENSRNOG00000004626, ENSRNOG00000019321	51	375	12092	3.16131	1	0.802088	66.0223
GOTERM_MF_FAT	GO:0015293~symporter activity	3	4.91803	0.0715248	ENSRNOG00000010337, ENSRNOG00000018853, ENSRNOG00000004626	48	112	11963	6.67578	0.999994	0.734877	59.2229
GOTERM_BP_FAT	GO:0001662~behavioral fear response	2	3.27869	0.071919	ENSRNOG00000005343, ENSRNOG00000019321	51	18	12092	26.3442	1	0.807281	67.7441
GOTERM_BP_FAT	GO:0042592~homeostatic process	7	11.4754	0.0726697	ENSRNOG00000018393, ENSRNOG00000012920, ENSRNOG00000013573, ENSRNOG00000015860, ENSRNOG00000031779, ENSRNOG00000004626, ENSRNOG00000019321	51	714	12092	2.32449	1	0.801193	68.1374
GOTERM_BP_FAT	GO:0002209~behavioral defense response	2	3.27869	0.0757623	ENSRNOG00000005343, ENSRNOG00000019321	51	19	12092	24.9577	1	0.805777	69.7108
SP_PIR_KEYWORDS	sensory transduction	3	4.91803	0.0770158	ENSRNOG00000030981, ENSRNOG00000013330, ENSRNOG00000017842	44	96	8979	6.37713	0.999959	0.600684	60.47
GOTERM_BP_FAT	GO:0001503~ossification	3	4.91803	0.0781689	ENSRNOG00000013062, ENSRNOG00000015036, ENSRNOG00000013573	51	112	12092	6.35084	1	0.807171	70.8846
SMART	SM00589:PRY	2	3.27869	0.0796074	ENSRNOG00000000781, ENSRNOG00000017514	22	20	5083	23.1045	0.909797	0.909797	50.3626
INTERPRO	IPR006574:SPRY-associated	2	3.27869	0.0825919	ENSRNOG00000000781, ENSRNOG00000017514	45	20	10240	22.7556	0.999989	0.941848	63.4542
GOTERM_BP_FAT	GO:0033574~response to testosterone stimulus	2	3.27869	0.0834022	ENSRNOG00000005343, ENSRNOG00000018393	51	21	12092	22.5808	1	0.819764	73.2921
GOTERM_BP_FAT	GO:0009719~response to endogenous stimulus	6	9.83607	0.0867368	ENSRNOG00000017725, ENSRNOG00000005343, ENSRNOG00000018393, ENSRNOG00000004626, ENSRNOG00000017510, ENSRNOG00000011452	51	573	12092	2.4827	1	0.824167	74.7278
GOTERM_BP_FAT	GO:0042596~fear response	2	3.27869	0.0871989	ENSRNOG00000005343, ENSRNOG00000019321	51	22	12092	21.5544	1	0.817881	74.9209
GOTERM_BP_FAT	GO:0060348~bone development	3	4.91803	0.0929956	ENSRNOG00000013062, ENSRNOG00000015036, ENSRNOG00000013573	51	124	12092	5.73624	1	0.830765	77.2297
GOTERM_BP_FAT	GO:0055080~cation homeostasis	4	6.55738	0.0938575	ENSRNOG00000018393, ENSRNOG00000013573, ENSRNOG00000015860, ENSRNOG00000031779	51	262	12092	3.61982	1	0.826229	77.5556
INTERPRO	IPR003879:Butyrophylin-like	2	3.27869	0.0943912	ENSRNOG00000000781, ENSRNOG00000017514	45	23	10240	19.7874	0.999998	0.927015	68.5812
UP_SEQ_FEATURE	disulfide bond	11	18.0328	0.0954612	ENSRNOG00000017725, ENSRNOG00000010811, ENSRNOG00000003312, ENSRNOG00000018393, ENSRNOG00000013973, ENSRNOG00000015036, ENSRNOG00000015860, ENSRNOG00000010725, ENSRNOG00000004405, ENSRNOG00000004626, ENSRNOG00000017510	38	1272	7317	1.66516	0.999996	0.956514	68.6585
SMART	SM00181:EGF	3	4.91803	0.0955517	ENSRNOG00000019584, ENSRNOG00000002811, ENSRNOG00000017510	22	127	5083	5.45777	0.945659	0.766888	57.1719

## Sheet: Group2_DAVID
Category	Term	Count	%	PValue	Genes	List Total	Pop Hits	Pop Total	Fold Enrichment	Bonferroni	Benjamini	FDR
GOTERM_CC_FAT	GO:0030016~myofibril	17	22.6667	3.32801e-21	ENSRNOG00000020276, ENSRNOG00000014327, ENSRNOG00000015155, ENSRNOG00000017645, ENSRNOG00000017786, ENSRNOG00000028041, ENSRNOG00000009073, ENSRNOG00000002987, ENSRNOG00000006783, ENSRNOG00000020332, ENSRNOG00000016983, ENSRNOG00000006930, ENSRNOG00000005798, ENSRNOG00000025757, ENSRNOG00000016714, ENSRNOG00000017833, ENSRNOG00000012658	52	98	10776	35.9482	5.09186e-19	5.09186e-19	3.98781e-18
GOTERM_CC_FAT	GO:0043292~contractile fiber	17	22.6667	1.26121e-20	ENSRNOG00000020276, ENSRNOG00000014327, ENSRNOG00000015155, ENSRNOG00000017645, ENSRNOG00000017786, ENSRNOG00000028041, ENSRNOG00000009073, ENSRNOG00000002987, ENSRNOG00000006783, ENSRNOG00000020332, ENSRNOG00000016983, ENSRNOG00000006930, ENSRNOG00000005798, ENSRNOG00000025757, ENSRNOG00000016714, ENSRNOG00000017833, ENSRNOG00000012658	52	106	10776	33.2351	1.92965e-18	9.64826e-19	1.51125e-17
SP_PIR_KEYWORDS	muscle protein	12	16	2.8935e-17	ENSRNOG00000006471, ENSRNOG00000020276, ENSRNOG00000002987, ENSRNOG00000017645, ENSRNOG00000020332, ENSRNOG00000016983, ENSRNOG00000003336, ENSRNOG00000025757, ENSRNOG00000017786, ENSRNOG00000028041, ENSRNOG00000005543, ENSRNOG00000009073	44	42	8979	58.3052	3.61687e-15	3.61687e-15	3.34607e-14
GOTERM_CC_FAT	GO:0044449~contractile fiber part	14	18.6667	1.64348e-16	ENSRNOG00000020276, ENSRNOG00000014327, ENSRNOG00000015155, ENSRNOG00000017786, ENSRNOG00000028041, ENSRNOG00000009073, ENSRNOG00000006783, ENSRNOG00000020332, ENSRNOG00000016983, ENSRNOG00000006930, ENSRNOG00000005798, ENSRNOG00000025757, ENSRNOG00000017833, ENSRNOG00000012658	52	91	10776	31.8817	1.69864e-14	5.66214e-15	1.33227e-13
GOTERM_CC_FAT	GO:0030017~sarcomere	13	17.3333	1.46768e-15	ENSRNOG00000020276, ENSRNOG00000014327, ENSRNOG00000015155, ENSRNOG00000028041, ENSRNOG00000017786, ENSRNOG00000009073, ENSRNOG00000006783, ENSRNOG00000020332, ENSRNOG00000016983, ENSRNOG00000006930, ENSRNOG00000005798, ENSRNOG00000017833, ENSRNOG00000012658	52	80	10776	33.675	2.20823e-13	5.51781e-14	1.73195e-12
GOTERM_BP_FAT	GO:0003012~muscle system process	13	17.3333	9.17601e-15	ENSRNOG00000020276, ENSRNOG00000015155, ENSRNOG00000017645, ENSRNOG00000028041, ENSRNOG00000017786, ENSRNOG00000005543, ENSRNOG00000020332, ENSRNOG00000019627, ENSRNOG00000016983, ENSRNOG00000025757, ENSRNOG00000013532, ENSRNOG00000017833, ENSRNOG00000011754	55	97	12092	29.465	6.99407e-12	6.99407e-12	1.40443e-11
GOTERM_BP_FAT	GO:0006936~muscle contraction	12	16	9.08577e-14	ENSRNOG00000020276, ENSRNOG00000015155, ENSRNOG00000017645, ENSRNOG00000020332, ENSRNOG00000016983, ENSRNOG00000019627, ENSRNOG00000025757, ENSRNOG00000028041, ENSRNOG00000013532, ENSRNOG00000017833, ENSRNOG00000005543, ENSRNOG00000011754	55	86	12092	30.6774	6.89295e-11	3.44648e-11	1.38445e-10
GOTERM_CC_FAT	GO:0015629~actin cytoskeleton	15	20	5.39887e-13	ENSRNOG00000020276, ENSRNOG00000015155, ENSRNOG00000017645, ENSRNOG00000017786, ENSRNOG00000028041, ENSRNOG00000005543, ENSRNOG00000009073, ENSRNOG00000002987, ENSRNOG00000020332, ENSRNOG00000003336, ENSRNOG00000016983, ENSRNOG00000025757, ENSRNOG00000040122, ENSRNOG00000017833, ENSRNOG00000012658	52	211	10776	14.732	8.26049e-11	1.6521e-11	6.46938e-10
GOTERM_CC_FAT	GO:0005865~striated muscle thin filament	6	8	2.41195e-10	ENSRNOG00000020276, ENSRNOG00000015155, ENSRNOG00000020332, ENSRNOG00000017786, ENSRNOG00000028041, ENSRNOG00000009073	52	9	10776	138.154	3.69028e-08	6.15047e-09	2.89013e-07
GOTERM_MF_FAT	GO:0008092~cytoskeletal protein binding	14	18.6667	1.30714e-08	ENSRNOG00000020276, ENSRNOG00000015155, ENSRNOG00000017645, ENSRNOG00000028041, ENSRNOG00000005543, ENSRNOG00000009073, ENSRNOG00000002987, ENSRNOG00000020332, ENSRNOG00000016983, ENSRNOG00000025757, ENSRNOG00000040122, ENSRNOG00000016714, ENSRNOG00000017833, ENSRNOG00000012658	55	391	11963	7.78805	2.64042e-06	2.64042e-06	1.64103e-05
GOTERM_BP_FAT	GO:0006941~striated muscle contraction	7	9.33333	1.73642e-08	ENSRNOG00000020276, ENSRNOG00000015155, ENSRNOG00000020332, ENSRNOG00000016983, ENSRNOG00000025757, ENSRNOG00000028041, ENSRNOG00000013532	55	39	12092	39.4611	1.31793e-05	4.39313e-06	2.64698e-05
GOTERM_CC_FAT	GO:0005861~troponin complex	5	6.66667	3.07194e-08	ENSRNOG00000020276, ENSRNOG00000015155, ENSRNOG00000020332, ENSRNOG00000028041, ENSRNOG00000009073	52	8	10776	129.519	4.70006e-06	6.71439e-07	3.68098e-05
GOTERM_MF_FAT	GO:0003779~actin binding	11	14.6667	7.31728e-08	ENSRNOG00000020276, ENSRNOG00000015155, ENSRNOG00000002987, ENSRNOG00000017645, ENSRNOG00000020332, ENSRNOG00000016983, ENSRNOG00000025757, ENSRNOG00000016714, ENSRNOG00000017833, ENSRNOG00000005543, ENSRNOG00000009073	55	233	11963	10.2687	1.47808e-05	7.39042e-06	9.18639e-05
SP_PIR_KEYWORDS	thick filament	5	6.66667	9.37748e-08	ENSRNOG00000002987, ENSRNOG00000016983, ENSRNOG00000003336, ENSRNOG00000025757, ENSRNOG00000005543	44	10	8979	102.034	1.17218e-05	5.86091e-06	0.000108442
GOTERM_BP_FAT	GO:0014706~striated muscle tissue development	9	12	1.04802e-07	ENSRNOG00000014327, ENSRNOG00000017645, ENSRNOG00000016983, ENSRNOG00000004878, ENSRNOG00000025757, ENSRNOG00000006930, ENSRNOG00000017786, ENSRNOG00000003694, ENSRNOG00000009073	55	131	12092	15.1045	7.95415e-05	1.9886e-05	0.000159759
GOTERM_CC_FAT	GO:0005856~cytoskeleton	19	25.3333	1.26702e-07	ENSRNOG00000014327, ENSRNOG00000020276, ENSRNOG00000015155, ENSRNOG00000017645, ENSRNOG00000017786, ENSRNOG00000028041, ENSRNOG00000005543, ENSRNOG00000009073, ENSRNOG00000007034, ENSRNOG00000028996, ENSRNOG00000002987, ENSRNOG00000020332, ENSRNOG00000003336, ENSRNOG00000016983, ENSRNOG00000025757, ENSRNOG00000040122, ENSRNOG00000017833, ENSRNOG00000037343, ENSRNOG00000012658	52	940	10776	4.18871	1.93853e-05	2.42318e-06	0.000151822
GOTERM_CC_FAT	GO:0032982~myosin filament	5	6.66667	1.4331e-07	ENSRNOG00000002987, ENSRNOG00000016983, ENSRNOG00000003336, ENSRNOG00000025757, ENSRNOG00000005543	52	11	10776	94.1958	2.19261e-05	2.43626e-06	0.000171721
GOTERM_BP_FAT	GO:0060537~muscle tissue development	9	12	1.56957e-07	ENSRNOG00000014327, ENSRNOG00000017645, ENSRNOG00000016983, ENSRNOG00000004878, ENSRNOG00000025757, ENSRNOG00000006930, ENSRNOG00000017786, ENSRNOG00000003694, ENSRNOG00000009073	55	138	12092	14.3383	0.000119123	2.38257e-05	0.000239263
GOTERM_MF_FAT	GO:0008307~structural constituent of muscle	5	6.66667	4.87791e-07	ENSRNOG00000017645, ENSRNOG00000016983, ENSRNOG00000025757, ENSRNOG00000011754, ENSRNOG00000012658	55	15	11963	72.503	9.85289e-05	3.2844e-05	0.000612389
GOTERM_BP_FAT	GO:0007517~muscle organ development	9	12	7.42551e-07	ENSRNOG00000014327, ENSRNOG00000017645, ENSRNOG00000016983, ENSRNOG00000004878, ENSRNOG00000025757, ENSRNOG00000006930, ENSRNOG00000017786, ENSRNOG00000003694, ENSRNOG00000009073	55	169	12092	11.7082	0.000563438	9.39283e-05	0.00113193
GOTERM_BP_FAT	GO:0030239~myofibril assembly	5	6.66667	1.63208e-06	ENSRNOG00000017645, ENSRNOG00000016983, ENSRNOG00000025757, ENSRNOG00000017786, ENSRNOG00000003694	55	20	12092	54.9636	0.00123798	0.000176948	0.00248789
GOTERM_BP_FAT	GO:0050881~musculoskeletal movement	5	6.66667	1.63208e-06	ENSRNOG00000007034, ENSRNOG00000020276, ENSRNOG00000015155, ENSRNOG00000020332, ENSRNOG00000028041	55	20	12092	54.9636	0.00123798	0.000176948	0.00248789
GOTERM_BP_FAT	GO:0055010~ventricular cardiac muscle morphogenesis	5	6.66667	1.63208e-06	ENSRNOG00000017645, ENSRNOG00000016983, ENSRNOG00000025757, ENSRNOG00000003694, ENSRNOG00000009073	55	20	12092	54.9636	0.00123798	0.000176948	0.00248789
GOTERM_BP_FAT	GO:0050879~multicellular organismal movement	5	6.66667	1.63208e-06	ENSRNOG00000007034, ENSRNOG00000020276, ENSRNOG00000015155, ENSRNOG00000020332, ENSRNOG00000028041	55	20	12092	54.9636	0.00123798	0.000176948	0.00248789
INTERPRO	IPR001978:Troponin	4	5.33333	1.79523e-06	ENSRNOG00000020276, ENSRNOG00000020332, ENSRNOG00000028041, ENSRNOG00000009073	48	6	10240	142.222	0.000226173	0.000226173	0.00207897
GOTERM_CC_FAT	GO:0044430~cytoskeletal part	15	20	2.61271e-06	ENSRNOG00000020276, ENSRNOG00000015155, ENSRNOG00000017645, ENSRNOG00000017786, ENSRNOG00000028041, ENSRNOG00000005543, ENSRNOG00000009073, ENSRNOG00000028996, ENSRNOG00000007034, ENSRNOG00000002987, ENSRNOG00000020332, ENSRNOG00000003336, ENSRNOG00000016983, ENSRNOG00000025757, ENSRNOG00000017833	52	695	10776	4.47261	0.000399665	3.99737e-05	0.00313065
GOTERM_CC_FAT	GO:0031674~I band	6	8	4.69618e-06	ENSRNOG00000014327, ENSRNOG00000006783, ENSRNOG00000005798, ENSRNOG00000006930, ENSRNOG00000017833, ENSRNOG00000012658	52	53	10776	23.4601	0.000718259	6.53176e-05	0.00562708
GOTERM_BP_FAT	GO:0055008~cardiac muscle tissue morphogenesis	5	6.66667	4.93699e-06	ENSRNOG00000017645, ENSRNOG00000016983, ENSRNOG00000025757, ENSRNOG00000003694, ENSRNOG00000009073	55	26	12092	42.2797	0.00374017	0.000468288	0.00752564
GOTERM_BP_FAT	GO:0060415~muscle tissue morphogenesis	5	6.66667	4.93699e-06	ENSRNOG00000017645, ENSRNOG00000016983, ENSRNOG00000025757, ENSRNOG00000003694, ENSRNOG00000009073	55	26	12092	42.2797	0.00374017	0.000468288	0.00752564
GOTERM_BP_FAT	GO:0048738~cardiac muscle tissue development	6	8	5.62745e-06	ENSRNOG00000014327, ENSRNOG00000017645, ENSRNOG00000016983, ENSRNOG00000025757, ENSRNOG00000003694, ENSRNOG00000009073	55	58	12092	22.7436	0.00426214	0.000474471	0.0085781
GOTERM_BP_FAT	GO:0031032~actomyosin structure organization	5	6.66667	5.77644e-06	ENSRNOG00000017645, ENSRNOG00000016983, ENSRNOG00000025757, ENSRNOG00000017786, ENSRNOG00000003694	55	27	12092	40.7138	0.00437474	0.000438337	0.0088052
GOTERM_BP_FAT	GO:0044057~regulation of system process	10	13.3333	1.03388e-05	ENSRNOG00000014327, ENSRNOG00000020276, ENSRNOG00000020719, ENSRNOG00000020332, ENSRNOG00000016983, ENSRNOG00000025757, ENSRNOG00000005798, ENSRNOG00000006930, ENSRNOG00000028041, ENSRNOG00000009073	55	319	12092	6.89199	0.00781648	0.000713127	0.0157592
SP_PIR_KEYWORDS	skeletal muscle	4	5.33333	1.19942e-05	ENSRNOG00000018656, ENSRNOG00000002987, ENSRNOG00000020332, ENSRNOG00000009073	44	10	8979	81.6273	0.00149816	0.000499636	0.0138693
GOTERM_BP_FAT	GO:0010927~cellular component assembly involved in morphogenesis	5	6.66667	1.32038e-05	ENSRNOG00000017645, ENSRNOG00000016983, ENSRNOG00000025757, ENSRNOG00000017786, ENSRNOG00000003694	55	33	12092	33.3113	0.00997167	0.000834795	0.0201258
GOTERM_CC_FAT	GO:0016459~myosin complex	6	8	1.39636e-05	ENSRNOG00000002987, ENSRNOG00000017645, ENSRNOG00000016983, ENSRNOG00000003336, ENSRNOG00000025757, ENSRNOG00000005543	52	66	10776	18.8392	0.00213416	0.000178021	0.0167307
GOTERM_BP_FAT	GO:0003009~skeletal muscle contraction	4	5.33333	1.80024e-05	ENSRNOG00000020276, ENSRNOG00000015155, ENSRNOG00000020332, ENSRNOG00000028041	55	12	12092	73.2848	0.013571	0.00105052	0.0274391
GOTERM_BP_FAT	GO:0007507~heart development	8	10.6667	4.18225e-05	ENSRNOG00000014327, ENSRNOG00000017645, ENSRNOG00000016983, ENSRNOG00000025757, ENSRNOG00000003694, ENSRNOG00000011659, ENSRNOG00000012658, ENSRNOG00000009073	55	213	12092	8.25745	0.0312454	0.00226485	0.0637348
SP_PIR_KEYWORDS	methylation	7	9.33333	4.33363e-05	ENSRNOG00000028996, ENSRNOG00000002987, ENSRNOG00000012477, ENSRNOG00000017645, ENSRNOG00000016983, ENSRNOG00000025757, ENSRNOG00000017786	44	137	8979	10.4268	0.0054025	0.00135337	0.0501031
GOTERM_CC_FAT	GO:0030018~Z disc	5	6.66667	5.25379e-05	ENSRNOG00000014327, ENSRNOG00000006783, ENSRNOG00000005798, ENSRNOG00000017833, ENSRNOG00000012658	52	44	10776	23.549	0.00800629	0.000618156	0.0629357
GOTERM_BP_FAT	GO:0055002~striated muscle cell development	5	6.66667	9.52029e-05	ENSRNOG00000017645, ENSRNOG00000016983, ENSRNOG00000025757, ENSRNOG00000017786, ENSRNOG00000003694	55	54	12092	20.3569	0.0697133	0.00480591	0.145028
GOTERM_BP_FAT	GO:0055001~muscle cell development	5	6.66667	0.000143916	ENSRNOG00000017645, ENSRNOG00000016983, ENSRNOG00000025757, ENSRNOG00000017786, ENSRNOG00000003694	55	60	12092	18.3212	0.103485	0.00680425	0.21916
GOTERM_BP_FAT	GO:0008016~regulation of heart contraction	5	6.66667	0.00018506	ENSRNOG00000014327, ENSRNOG00000020719, ENSRNOG00000016983, ENSRNOG00000025757, ENSRNOG00000005798	55	64	12092	17.1761	0.131053	0.00822908	0.281732
GOTERM_MF_FAT	GO:0031014~troponin T binding	3	4	0.000198265	ENSRNOG00000020276, ENSRNOG00000020332, ENSRNOG00000028041	55	5	11963	130.505	0.0392619	0.00996339	0.248624
GOTERM_BP_FAT	GO:0006937~regulation of muscle contraction	5	6.66667	0.000208536	ENSRNOG00000020276, ENSRNOG00000020332, ENSRNOG00000005798, ENSRNOG00000028041, ENSRNOG00000009073	55	66	12092	16.6556	0.146402	0.00875563	0.317419
SP_PIR_KEYWORDS	muscle contraction	3	4	0.000221992	ENSRNOG00000002987, ENSRNOG00000017645, ENSRNOG00000017786	44	5	8979	122.441	0.0273706	0.00553505	0.256414
SP_PIR_KEYWORDS	actin-binding	6	8	0.000261449	ENSRNOG00000020276, ENSRNOG00000002987, ENSRNOG00000016983, ENSRNOG00000025757, ENSRNOG00000005543, ENSRNOG00000009073	44	121	8979	10.1191	0.032157	0.00543275	0.301925
GOTERM_BP_FAT	GO:0003007~heart morphogenesis	5	6.66667	0.00026182	ENSRNOG00000017645, ENSRNOG00000016983, ENSRNOG00000025757, ENSRNOG00000003694, ENSRNOG00000009073	55	70	12092	15.7039	0.180243	0.0104059	0.398373
INTERPRO	IPR015650:Heavy chain of Myosin	3	4	0.000305699	ENSRNOG00000002987, ENSRNOG00000016983, ENSRNOG00000025757	48	6	10240	106.667	0.0377913	0.0190776	0.353447
SP_PIR_KEYWORDS	myosin	4	5.33333	0.000342762	ENSRNOG00000002987, ENSRNOG00000017645, ENSRNOG00000016983, ENSRNOG00000025757	44	29	8979	28.1473	0.0419475	0.00610311	0.395658
UP_SEQ_FEATURE	domain:IQ	4	5.33333	0.000357464	ENSRNOG00000002987, ENSRNOG00000016983, ENSRNOG00000025757, ENSRNOG00000012134	38	28	7317	27.5075	0.043023	0.043023	0.411404
GOTERM_CC_FAT	GO:0043232~intracellular non-membrane-bounded organelle	20	26.6667	0.000395783	ENSRNOG00000014327, ENSRNOG00000020276, ENSRNOG00000015155, ENSRNOG00000017645, ENSRNOG00000014641, ENSRNOG00000017786, ENSRNOG00000028041, ENSRNOG00000005543, ENSRNOG00000009073, ENSRNOG00000007034, ENSRNOG00000028996, ENSRNOG00000002987, ENSRNOG00000020332, ENSRNOG00000003336, ENSRNOG00000016983, ENSRNOG00000025757, ENSRNOG00000040122, ENSRNOG00000017833, ENSRNOG00000037343, ENSRNOG00000012658	52	1823	10776	2.27351	0.0587691	0.00431686	0.47322
GOTERM_CC_FAT	GO:0043228~non-membrane-bounded organelle	20	26.6667	0.000395783	ENSRNOG00000014327, ENSRNOG00000020276, ENSRNOG00000015155, ENSRNOG00000017645, ENSRNOG00000014641, ENSRNOG00000017786, ENSRNOG00000028041, ENSRNOG00000005543, ENSRNOG00000009073, ENSRNOG00000007034, ENSRNOG00000028996, ENSRNOG00000002987, ENSRNOG00000020332, ENSRNOG00000003336, ENSRNOG00000016983, ENSRNOG00000025757, ENSRNOG00000040122, ENSRNOG00000017833, ENSRNOG00000037343, ENSRNOG00000012658	52	1823	10776	2.27351	0.0587691	0.00431686	0.47322
GOTERM_CC_FAT	GO:0016529~sarcoplasmic reticulum	4	5.33333	0.000492996	ENSRNOG00000020557, ENSRNOG00000021090, ENSRNOG00000020719, ENSRNOG00000006930	52	33	10776	25.1189	0.0726711	0.00501717	0.589139
GOTERM_BP_FAT	GO:0048729~tissue morphogenesis	7	9.33333	0.000498531	ENSRNOG00000017645, ENSRNOG00000016983, ENSRNOG00000025757, ENSRNOG00000003694, ENSRNOG00000005964, ENSRNOG00000009073, ENSRNOG00000003544	55	227	12092	6.77966	0.315098	0.018746	0.757264
INTERPRO	IPR004009:Myosin, N-terminal, SH3-like	3	4	0.000567303	ENSRNOG00000002987, ENSRNOG00000016983, ENSRNOG00000025757	48	8	10240	80	0.0690042	0.0235517	0.655006
GOTERM_CC_FAT	GO:0016528~sarcoplasm	4	5.33333	0.000587469	ENSRNOG00000020557, ENSRNOG00000021090, ENSRNOG00000020719, ENSRNOG00000006930	52	35	10776	23.6835	0.0859858	0.00560357	0.701672
GOTERM_BP_FAT	GO:0051146~striated muscle cell differentiation	5	6.66667	0.000683093	ENSRNOG00000017645, ENSRNOG00000016983, ENSRNOG00000025757, ENSRNOG00000017786, ENSRNOG00000003694	55	90	12092	12.2141	0.404673	0.0243949	1.03625
GOTERM_BP_FAT	GO:0030036~actin cytoskeleton organization	6	8	0.00106876	ENSRNOG00000017645, ENSRNOG00000016983, ENSRNOG00000025757, ENSRNOG00000017786, ENSRNOG00000003694, ENSRNOG00000012658	55	175	12092	7.53787	0.555863	0.0362197	1.61686
INTERPRO	IPR002928:Myosin tail	3	4	0.0011046	ENSRNOG00000002987, ENSRNOG00000016983, ENSRNOG00000025757	48	11	10240	58.1818	0.129995	0.034215	1.27175
INTERPRO	IPR000048:IQ calmodulin-binding region	4	5.33333	0.00112345	ENSRNOG00000002987, ENSRNOG00000016983, ENSRNOG00000025757, ENSRNOG00000012134	48	45	10240	18.963	0.132061	0.0279294	1.29332
SMART	SM00015:IQ	4	5.33333	0.00115256	ENSRNOG00000002987, ENSRNOG00000016983, ENSRNOG00000025757, ENSRNOG00000012134	25	45	5083	18.0729	0.0306572	0.0306572	0.950874
KEGG_PATHWAY	rno04530:Tight junction	5	6.66667	0.00122935	ENSRNOG00000002987, ENSRNOG00000017645, ENSRNOG00000016983, ENSRNOG00000025757, ENSRNOG00000017833	22	130	5590	9.77273	0.0397806	0.0397806	1.06796
GOTERM_BP_FAT	GO:0043462~regulation of ATPase activity	3	4	0.00125545	ENSRNOG00000020332, ENSRNOG00000016983, ENSRNOG00000025757	55	12	12092	54.9636	0.614604	0.0406083	1.89678
GOTERM_BP_FAT	GO:0030029~actin filament-based process	6	8	0.00130425	ENSRNOG00000017645, ENSRNOG00000016983, ENSRNOG00000025757, ENSRNOG00000017786, ENSRNOG00000003694, ENSRNOG00000012658	55	183	12092	7.20835	0.628636	0.0404337	1.96983
GOTERM_BP_FAT	GO:0055065~metal ion homeostasis	6	8	0.00136869	ENSRNOG00000014327, ENSRNOG00000020557, ENSRNOG00000021090, ENSRNOG00000020719, ENSRNOG00000005798, ENSRNOG00000020685	55	185	12092	7.13042	0.646384	0.0407291	2.0662
UP_SEQ_FEATURE	cross-link:Glycyl lysine isopeptide (Lys-Gly) (interchain with G-Cter in ubiquitin)	5	6.66667	0.001424	ENSRNOG00000002987, ENSRNOG00000016983, ENSRNOG00000025757, ENSRNOG00000013532, ENSRNOG00000019851	38	98	7317	9.82411	0.160775	0.0839079	1.62971
GOTERM_BP_FAT	GO:0042692~muscle cell differentiation	5	6.66667	0.00187098	ENSRNOG00000017645, ENSRNOG00000016983, ENSRNOG00000025757, ENSRNOG00000017786, ENSRNOG00000003694	55	118	12092	9.31587	0.758626	0.053202	2.81442
UP_SEQ_FEATURE	domain:Myosin head-like	3	4	0.00250658	ENSRNOG00000002987, ENSRNOG00000016983, ENSRNOG00000025757	38	15	7317	38.5105	0.265596	0.0977817	2.8524
GOTERM_BP_FAT	GO:0007010~cytoskeleton organization	7	9.33333	0.00281804	ENSRNOG00000017645, ENSRNOG00000014603, ENSRNOG00000016983, ENSRNOG00000025757, ENSRNOG00000017786, ENSRNOG00000003694, ENSRNOG00000012658	55	318	12092	4.83957	0.88257	0.0762649	4.21064
UP_SEQ_FEATURE	region of interest:Actin-binding	3	4	0.00285556	ENSRNOG00000002987, ENSRNOG00000016983, ENSRNOG00000025757	38	16	7317	36.1036	0.296534	0.0841787	3.24358
GOTERM_BP_FAT	GO:0002026~regulation of the force of heart contraction	3	4	0.00286083	ENSRNOG00000014327, ENSRNOG00000016983, ENSRNOG00000025757	55	18	12092	36.6424	0.886333	0.0747211	4.27329
KEGG_PATHWAY	rno05416:Viral myocarditis	4	5.33333	0.0039547	ENSRNOG00000002987, ENSRNOG00000014603, ENSRNOG00000016983, ENSRNOG00000025757	22	87	5590	11.6823	0.122575	0.0632904	3.39958
GOTERM_MF_FAT	GO:0005198~structural molecule activity	9	12	0.00412566	ENSRNOG00000028996, ENSRNOG00000017645, ENSRNOG00000014641, ENSRNOG00000016983, ENSRNOG00000025757, ENSRNOG00000005798, ENSRNOG00000011754, ENSRNOG00000037343, ENSRNOG00000012658	55	578	11963	3.38682	0.566172	0.153819	5.05784
INTERPRO	IPR001609:Myosin head, motor region	3	4	0.00449255	ENSRNOG00000002987, ENSRNOG00000016983, ENSRNOG00000025757	48	22	10240	29.0909	0.432966	0.0902233	5.08077
SMART	SM00242:MYSc	3	4	0.0046595	ENSRNOG00000002987, ENSRNOG00000016983, ENSRNOG00000025757	25	22	5083	27.7255	0.118474	0.0611037	3.79544
GOTERM_BP_FAT	GO:0007519~skeletal muscle tissue development	4	5.33333	0.00505694	ENSRNOG00000017645, ENSRNOG00000004878, ENSRNOG00000006930, ENSRNOG00000017786	55	78	12092	11.2746	0.978677	0.124262	7.43723
GOTERM_BP_FAT	GO:0060538~skeletal muscle organ development	4	5.33333	0.00505694	ENSRNOG00000017645, ENSRNOG00000004878, ENSRNOG00000006930, ENSRNOG00000017786	55	78	12092	11.2746	0.978677	0.124262	7.43723
SP_PIR_KEYWORDS	motor protein	4	5.33333	0.00543583	ENSRNOG00000002987, ENSRNOG00000017645, ENSRNOG00000016983, ENSRNOG00000025757	44	75	8979	10.8836	0.494057	0.0816406	6.10866
GOTERM_CC_FAT	GO:0005924~cell-substrate adherens junction	4	5.33333	0.00571129	ENSRNOG00000016983, ENSRNOG00000025757, ENSRNOG00000016714, ENSRNOG00000017833	52	77	10776	10.7652	0.583693	0.0502429	6.63299
SP_PIR_KEYWORDS	isopeptide bond	5	6.66667	0.00610849	ENSRNOG00000002987, ENSRNOG00000016983, ENSRNOG00000025757, ENSRNOG00000013532, ENSRNOG00000019851	44	154	8979	6.62559	0.535086	0.0815798	6.84039
GOTERM_BP_FAT	GO:0055080~cation homeostasis	6	8	0.00611917	ENSRNOG00000014327, ENSRNOG00000020557, ENSRNOG00000021090, ENSRNOG00000020719, ENSRNOG00000005798, ENSRNOG00000020685	55	262	12092	5.03484	0.990521	0.143834	8.93228
GOTERM_BP_FAT	GO:0055074~calcium ion homeostasis	5	6.66667	0.00662647	ENSRNOG00000014327, ENSRNOG00000020557, ENSRNOG00000021090, ENSRNOG00000020719, ENSRNOG00000005798	55	168	12092	6.54329	0.993566	0.150223	9.63829
GOTERM_CC_FAT	GO:0030315~T-tubule	3	4	0.00663762	ENSRNOG00000020557, ENSRNOG00000005798, ENSRNOG00000006930	52	26	10776	23.9112	0.639023	0.0550354	7.66997
GOTERM_CC_FAT	GO:0030055~cell-substrate junction	4	5.33333	0.00680106	ENSRNOG00000016983, ENSRNOG00000025757, ENSRNOG00000016714, ENSRNOG00000017833	52	82	10776	10.1088	0.647998	0.0534709	7.85185
GOTERM_BP_FAT	GO:0007522~visceral muscle development	2	2.66667	0.00891195	ENSRNOG00000016983, ENSRNOG00000025757	55	2	12092	219.855	0.99888	0.1913	12.7561
GOTERM_MF_FAT	GO:0051373~FATZ binding	2	2.66667	0.00900784	ENSRNOG00000040122, ENSRNOG00000017833	55	2	11963	217.509	0.839238	0.26261	10.7385
SP_PIR_KEYWORDS	ubl conjugation	6	8	0.0108507	ENSRNOG00000002987, ENSRNOG00000003894, ENSRNOG00000016983, ENSRNOG00000025757, ENSRNOG00000013532, ENSRNOG00000019851	44	283	8979	4.32653	0.7443	0.127485	11.853
GOTERM_BP_FAT	GO:0048747~muscle fiber development	3	4	0.0117967	ENSRNOG00000016983, ENSRNOG00000025757, ENSRNOG00000017786	55	37	12092	17.826	0.999877	0.238859	16.5478
GOTERM_MF_FAT	GO:0030899~calcium-dependent ATPase activity	2	2.66667	0.0134818	ENSRNOG00000020332, ENSRNOG00000025757	55	3	11963	145.006	0.935549	0.324089	15.6679
INTERPRO	IPR003070:Orphan nuclear receptor	2	2.66667	0.0137078	ENSRNOG00000005964, ENSRNOG00000007607	48	3	10240	142.222	0.824326	0.219988	14.7722
UP_SEQ_FEATURE	region of interest:Involved in binding TNC and actin	2	2.66667	0.0150956	ENSRNOG00000020276, ENSRNOG00000009073	38	3	7317	128.368	0.846018	0.312149	16.087
UP_SEQ_FEATURE	region of interest:Involved in binding TNC	2	2.66667	0.0150956	ENSRNOG00000020276, ENSRNOG00000009073	38	3	7317	128.368	0.846018	0.312149	16.087
PIR_SUPERFAMILY	PIRSF002524:nerve growth factor IB-like nuclear receptor	2	2.66667	0.0157173	ENSRNOG00000005964, ENSRNOG00000007607	24	3	4368	121.333	0.36835	0.36835	12.5201
GOTERM_BP_FAT	GO:0055066~di-, tri-valent inorganic cation homeostasis	5	6.66667	0.0160927	ENSRNOG00000014327, ENSRNOG00000020557, ENSRNOG00000021090, ENSRNOG00000020719, ENSRNOG00000005798	55	218	12092	5.04254	0.999996	0.303834	21.9102
GOTERM_BP_FAT	GO:0060297~regulation of sarcomere organization	2	2.66667	0.0177459	ENSRNOG00000005798, ENSRNOG00000003694	55	4	12092	109.927	0.999999	0.321784	23.8867
GOTERM_BP_FAT	GO:0030240~muscle thin filament assembly	2	2.66667	0.0177459	ENSRNOG00000017786, ENSRNOG00000003694	55	4	12092	109.927	0.999999	0.321784	23.8867
GOTERM_BP_FAT	GO:0014866~skeletal myofibril assembly	2	2.66667	0.0177459	ENSRNOG00000017786, ENSRNOG00000003694	55	4	12092	109.927	0.999999	0.321784	23.8867
GOTERM_CC_FAT	GO:0005912~adherens junction	4	5.33333	0.0198743	ENSRNOG00000016983, ENSRNOG00000025757, ENSRNOG00000016714, ENSRNOG00000017833	52	122	10776	6.79445	0.953643	0.142359	21.3799
GOTERM_BP_FAT	GO:0048739~cardiac muscle fiber development	2	2.66667	0.0221339	ENSRNOG00000016983, ENSRNOG00000025757	55	5	12092	87.9418	1	0.376183	28.9081
GOTERM_BP_FAT	GO:0030049~muscle filament sliding	2	2.66667	0.0221339	ENSRNOG00000016983, ENSRNOG00000025757	55	5	12092	87.9418	1	0.376183	28.9081
GOTERM_BP_FAT	GO:0055009~atrial cardiac muscle morphogenesis	2	2.66667	0.0221339	ENSRNOG00000025757, ENSRNOG00000003694	55	5	12092	87.9418	1	0.376183	28.9081
GOTERM_BP_FAT	GO:0033275~actin-myosin filament sliding	2	2.66667	0.0221339	ENSRNOG00000016983, ENSRNOG00000025757	55	5	12092	87.9418	1	0.376183	28.9081
GOTERM_CC_FAT	GO:0044459~plasma membrane part	13	17.3333	0.0222315	ENSRNOG00000002305, ENSRNOG00000014603, ENSRNOG00000012134, ENSRNOG00000020685, ENSRNOG00000020557, ENSRNOG00000016983, ENSRNOG00000006930, ENSRNOG00000005798, ENSRNOG00000025757, ENSRNOG00000016714, ENSRNOG00000017833, ENSRNOG00000037343, ENSRNOG00000005302	52	1358	10776	1.9838	0.967929	0.151088	23.6159
GOTERM_CC_FAT	GO:0070161~anchoring junction	4	5.33333	0.0229931	ENSRNOG00000016983, ENSRNOG00000025757, ENSRNOG00000016714, ENSRNOG00000017833	52	129	10776	6.42576	0.971533	0.149366	24.3258
GOTERM_MF_FAT	GO:0003774~motor activity	4	5.33333	0.0242894	ENSRNOG00000002987, ENSRNOG00000017645, ENSRNOG00000016983, ENSRNOG00000025757	55	138	11963	6.30461	0.993036	0.462528	26.5601
GOTERM_BP_FAT	GO:0032989~cellular component morphogenesis	6	8	0.0257555	ENSRNOG00000010905, ENSRNOG00000017645, ENSRNOG00000016983, ENSRNOG00000025757, ENSRNOG00000017786, ENSRNOG00000003694	55	376	12092	3.50832	1	0.414482	32.8176
GOTERM_BP_FAT	GO:0055003~cardiac myofibril assembly	2	2.66667	0.0265026	ENSRNOG00000017645, ENSRNOG00000003694	55	6	12092	73.2848	1	0.415206	33.5987
GOTERM_BP_FAT	GO:0070252~actin-mediated cell contraction	2	2.66667	0.0265026	ENSRNOG00000016983, ENSRNOG00000025757	55	6	12092	73.2848	1	0.415206	33.5987
GOTERM_BP_FAT	GO:0009150~purine ribonucleotide metabolic process	4	5.33333	0.026848	ENSRNOG00000018656, ENSRNOG00000016983, ENSRNOG00000025757, ENSRNOG00000020685	55	145	12092	6.06495	1	0.411187	33.9569
GOTERM_BP_FAT	GO:0009259~ribonucleotide metabolic process	4	5.33333	0.0292862	ENSRNOG00000018656, ENSRNOG00000016983, ENSRNOG00000025757, ENSRNOG00000020685	55	150	12092	5.86279	1	0.431074	36.4348
GOTERM_BP_FAT	GO:0007015~actin filament organization	3	4	0.0302852	ENSRNOG00000017786, ENSRNOG00000003694, ENSRNOG00000012658	55	61	12092	10.8125	1	0.434085	37.4248
GOTERM_MF_FAT	GO:0005509~calcium ion binding	8	10.6667	0.0305027	ENSRNOG00000006471, ENSRNOG00000015155, ENSRNOG00000010335, ENSRNOG00000017645, ENSRNOG00000020719, ENSRNOG00000027954, ENSRNOG00000006930, ENSRNOG00000017833	55	672	11963	2.58939	0.998084	0.501062	32.2201
GOTERM_BP_FAT	GO:0045941~positive regulation of transcription	7	9.33333	0.0309765	ENSRNOG00000007034, ENSRNOG00000020276, ENSRNOG00000003671, ENSRNOG00000004878, ENSRNOG00000003694, ENSRNOG00000005964, ENSRNOG00000007607	55	534	12092	2.88199	1	0.433707	38.1014
GOTERM_CC_FAT	GO:0033017~sarcoplasmic reticulum membrane	2	2.66667	0.0326715	ENSRNOG00000020557, ENSRNOG00000020719	52	7	10776	59.2088	0.993794	0.198256	32.8355
GOTERM_BP_FAT	GO:0050801~ion homeostasis	6	8	0.0330579	ENSRNOG00000014327, ENSRNOG00000020557, ENSRNOG00000021090, ENSRNOG00000020719, ENSRNOG00000005798, ENSRNOG00000020685	55	402	12092	3.28141	1	0.447539	40.0974
KEGG_PATHWAY	rno04260:Cardiac muscle contraction	3	4	0.0340092	ENSRNOG00000016983, ENSRNOG00000025757, ENSRNOG00000019851	22	78	5590	9.77273	0.680767	0.316556	26.0673
GOTERM_BP_FAT	GO:0010628~positive regulation of gene expression	7	9.33333	0.0342722	ENSRNOG00000007034, ENSRNOG00000020276, ENSRNOG00000003671, ENSRNOG00000004878, ENSRNOG00000003694, ENSRNOG00000005964, ENSRNOG00000007607	55	547	12092	2.8135	1	0.452046	41.2339
GOTERM_MF_FAT	GO:0030898~actin-dependent ATPase activity	2	2.66667	0.0355562	ENSRNOG00000016983, ENSRNOG00000025757	55	8	11963	54.3773	0.999333	0.518724	36.5244
GOTERM_BP_FAT	GO:0006874~cellular calcium ion homeostasis	4	5.33333	0.0367182	ENSRNOG00000014327, ENSRNOG00000020557, ENSRNOG00000021090, ENSRNOG00000005798	55	164	12092	5.36231	1	0.467925	43.4624
KEGG_PATHWAY	rno05410:Hypertrophic cardiomyopathy (HCM)	3	4	0.038952	ENSRNOG00000014603, ENSRNOG00000016983, ENSRNOG00000025757	22	84	5590	9.07468	0.730482	0.279479	29.3048
GOTERM_MF_FAT	GO:0000146~microfilament motor activity	2	2.66667	0.0399125	ENSRNOG00000016983, ENSRNOG00000025757	55	9	11963	48.3354	0.999733	0.526672	40.0315
GOTERM_CC_FAT	GO:0005859~muscle myosin complex	2	2.66667	0.0418124	ENSRNOG00000016983, ENSRNOG00000025757	52	9	10776	46.0513	0.998548	0.238364	40.0581
KEGG_PATHWAY	rno05414:Dilated cardiomyopathy	3	4	0.0441543	ENSRNOG00000014603, ENSRNOG00000016983, ENSRNOG00000025757	22	90	5590	8.4697	0.774681	0.257734	32.576
GOTERM_BP_FAT	GO:0006875~cellular metal ion homeostasis	4	5.33333	0.0450299	ENSRNOG00000014327, ENSRNOG00000020557, ENSRNOG00000021090, ENSRNOG00000005798	55	178	12092	4.94055	1	0.532447	50.4589
GOTERM_CC_FAT	GO:0005886~plasma membrane	18	24	0.0452776	ENSRNOG00000002305, ENSRNOG00000029543, ENSRNOG00000014603, ENSRNOG00000012134, ENSRNOG00000020685, ENSRNOG00000028996, ENSRNOG00000003894, ENSRNOG00000020557, ENSRNOG00000027954, ENSRNOG00000016983, ENSRNOG00000006930, ENSRNOG00000005798, ENSRNOG00000025757, ENSRNOG00000016714, ENSRNOG00000017833, ENSRNOG00000001794, ENSRNOG00000005302, ENSRNOG00000037343	52	2396	10776	1.55683	0.999166	0.246908	42.6047
GOTERM_CC_FAT	GO:0005925~focal adhesion	3	4	0.046634	ENSRNOG00000016983, ENSRNOG00000025757, ENSRNOG00000017833	52	73	10776	8.51633	0.999329	0.244993	43.5742
SP_PIR_KEYWORDS	myogenesis	2	2.66667	0.0468936	ENSRNOG00000014327, ENSRNOG00000004878	44	10	8979	40.8136	0.99753	0.420611	42.6163
GOTERM_MF_FAT	GO:0005523~tropomyosin binding	2	2.66667	0.0485673	ENSRNOG00000020332, ENSRNOG00000028041	55	11	11963	39.5471	0.999957	0.567456	46.4758
GOTERM_CC_FAT	GO:0016460~myosin II complex	2	2.66667	0.0508686	ENSRNOG00000016983, ENSRNOG00000025757	52	11	10776	37.6783	0.99966	0.256098	46.5052
GOTERM_CC_FAT	GO:0005625~soluble fraction	5	6.66667	0.0519228	ENSRNOG00000031189, ENSRNOG00000021090, ENSRNOG00000005798, ENSRNOG00000013532, ENSRNOG00000008310	52	298	10776	3.47703	0.999714	0.252748	47.2129
GOTERM_BP_FAT	GO:0010033~response to organic substance	9	12	0.0523184	ENSRNOG00000018656, ENSRNOG00000020557, ENSRNOG00000031189, ENSRNOG00000021090, ENSRNOG00000006930, ENSRNOG00000017786, ENSRNOG00000020685, ENSRNOG00000002331, ENSRNOG00000005964	55	928	12092	2.13221	1	0.580122	55.9197
GOTERM_CC_FAT	GO:0042383~sarcolemma	3	4	0.0525043	ENSRNOG00000020557, ENSRNOG00000005798, ENSRNOG00000006930	52	78	10776	7.97041	0.999739	0.247642	47.5995
GOTERM_BP_FAT	GO:0045935~positive regulation of nucleobase, nucleoside, nucleotide and nucleic acid metabolic process	7	9.33333	0.0527669	ENSRNOG00000007034, ENSRNOG00000020276, ENSRNOG00000003671, ENSRNOG00000004878, ENSRNOG00000003694, ENSRNOG00000005964, ENSRNOG00000007607	55	608	12092	2.53122	1	0.57565	56.2367
GOTERM_MF_FAT	GO:0042805~actinin binding	2	2.66667	0.052866	ENSRNOG00000016714, ENSRNOG00000012658	55	12	11963	36.2515	0.999983	0.569998	49.4338
GOTERM_CC_FAT	GO:0016010~dystrophin-associated glycoprotein complex	2	2.66667	0.0553652	ENSRNOG00000014603, ENSRNOG00000005798	52	12	10776	34.5385	0.999836	0.252095	49.4642
GOTERM_BP_FAT	GO:0030048~actin filament-based movement	2	2.66667	0.0565519	ENSRNOG00000016983, ENSRNOG00000025757	55	13	12092	33.8238	1	0.59413	58.8278
GOTERM_BP_FAT	GO:0043502~regulation of muscle adaptation	2	2.66667	0.0565519	ENSRNOG00000005798, ENSRNOG00000006930	55	13	12092	33.8238	1	0.59413	58.8278
GOTERM_BP_FAT	GO:0045214~sarcomere organization	2	2.66667	0.0565519	ENSRNOG00000016983, ENSRNOG00000025757	55	13	12092	33.8238	1	0.59413	58.8278
GOTERM_BP_FAT	GO:0007512~adult heart development	2	2.66667	0.0565519	ENSRNOG00000016983, ENSRNOG00000025757	55	13	12092	33.8238	1	0.59413	58.8278
GOTERM_CC_FAT	GO:0016323~basolateral plasma membrane	4	5.33333	0.0569025	ENSRNOG00000016983, ENSRNOG00000025757, ENSRNOG00000016714, ENSRNOG00000017833	52	185	10776	4.48067	0.999872	0.251099	50.441
INTERPRO	IPR018248:EF hand	3	4	0.0578765	ENSRNOG00000006471, ENSRNOG00000015155, ENSRNOG00000017645	48	85	10240	7.52941	0.999454	0.608981	49.8638
GOTERM_BP_FAT	GO:0046700~heterocycle catabolic process	3	4	0.0587258	ENSRNOG00000031189, ENSRNOG00000016983, ENSRNOG00000025757	55	88	12092	7.49504	1	0.600965	60.2506
GOTERM_BP_FAT	GO:0051173~positive regulation of nitrogen compound metabolic process	7	9.33333	0.0592109	ENSRNOG00000007034, ENSRNOG00000020276, ENSRNOG00000003671, ENSRNOG00000004878, ENSRNOG00000003694, ENSRNOG00000005964, ENSRNOG00000007607	55	626	12092	2.45844	1	0.596817	60.5617
SP_PIR_KEYWORDS	calmodulin-binding	3	4	0.0597341	ENSRNOG00000002987, ENSRNOG00000016983, ENSRNOG00000025757	44	83	8979	7.37596	0.999547	0.473545	50.9467
GOTERM_BP_FAT	GO:0010557~positive regulation of macromolecule biosynthetic process	7	9.33333	0.0599552	ENSRNOG00000007034, ENSRNOG00000020276, ENSRNOG00000003671, ENSRNOG00000004878, ENSRNOG00000003694, ENSRNOG00000005964, ENSRNOG00000007607	55	628	12092	2.45061	1	0.594424	61.0346
GOTERM_BP_FAT	GO:0006163~purine nucleotide metabolic process	4	5.33333	0.0605334	ENSRNOG00000018656, ENSRNOG00000016983, ENSRNOG00000025757, ENSRNOG00000020685	55	201	12092	4.37521	1	0.591078	61.3984
GOTERM_BP_FAT	GO:0055013~cardiac muscle cell development	2	2.66667	0.0607696	ENSRNOG00000017645, ENSRNOG00000003694	55	14	12092	31.4078	1	0.585717	61.5461
GOTERM_BP_FAT	GO:0055006~cardiac cell development	2	2.66667	0.0607696	ENSRNOG00000017645, ENSRNOG00000003694	55	14	12092	31.4078	1	0.585717	61.5461
GOTERM_MF_FAT	GO:0042623~ATPase activity, coupled	4	5.33333	0.0613675	ENSRNOG00000020332, ENSRNOG00000016983, ENSRNOG00000025757, ENSRNOG00000020685	55	200	11963	4.35018	0.999997	0.598994	54.8457
SP_PIR_KEYWORDS	calcium	6	8	0.0618281	ENSRNOG00000006471, ENSRNOG00000015155, ENSRNOG00000010335, ENSRNOG00000017645, ENSRNOG00000039326, ENSRNOG00000027954	44	449	8979	2.72697	0.999657	0.458642	52.1953
GOTERM_BP_FAT	GO:0030005~cellular di-, tri-valent inorganic cation homeostasis	4	5.33333	0.0649422	ENSRNOG00000014327, ENSRNOG00000020557, ENSRNOG00000021090, ENSRNOG00000005798	55	207	12092	4.2484	1	0.604113	64.0694
GOTERM_BP_FAT	GO:0006942~regulation of striated muscle contraction	2	2.66667	0.0649689	ENSRNOG00000020332, ENSRNOG00000005798	55	15	12092	29.3139	1	0.597664	64.0851
GOTERM_BP_FAT	GO:0048878~chemical homeostasis	6	8	0.0676978	ENSRNOG00000014327, ENSRNOG00000020557, ENSRNOG00000021090, ENSRNOG00000020719, ENSRNOG00000005798, ENSRNOG00000020685	55	492	12092	2.68115	1	0.606791	65.6501
GOTERM_BP_FAT	GO:0051282~regulation of sequestering of calcium ion	2	2.66667	0.0691497	ENSRNOG00000020557, ENSRNOG00000006930	55	16	12092	27.4818	1	0.608479	66.4566
SP_PIR_KEYWORDS	muscle	2	2.66667	0.0695279	ENSRNOG00000018656, ENSRNOG00000020332	44	15	8979	27.2091	0.999878	0.474508	56.5408
INTERPRO	IPR002048:Calcium-binding EF-hand	3	4	0.0703486	ENSRNOG00000006471, ENSRNOG00000015155, ENSRNOG00000017645	48	95	10240	6.73684	0.999898	0.639851	57.0339
GOTERM_BP_FAT	GO:0040007~growth	4	5.33333	0.0710462	ENSRNOG00000004878, ENSRNOG00000005798, ENSRNOG00000017786, ENSRNOG00000000196	55	215	12092	4.09032	1	0.612508	67.4834
SMART	SM00054:EFh	3	4	0.0731261	ENSRNOG00000006471, ENSRNOG00000015155, ENSRNOG00000017645	25	95	5083	6.42063	0.871306	0.495123	46.6945
GOTERM_BP_FAT	GO:0031328~positive regulation of cellular biosynthetic process	7	9.33333	0.0739011	ENSRNOG00000007034, ENSRNOG00000020276, ENSRNOG00000003671, ENSRNOG00000004878, ENSRNOG00000003694, ENSRNOG00000005964, ENSRNOG00000007607	55	663	12092	2.32124	1	0.621369	68.9739
GOTERM_BP_FAT	GO:0006200~ATP catabolic process	2	2.66667	0.0774563	ENSRNOG00000016983, ENSRNOG00000025757	55	18	12092	24.4283	1	0.633271	70.7407
GOTERM_BP_FAT	GO:0009891~positive regulation of biosynthetic process	7	9.33333	0.0790839	ENSRNOG00000007034, ENSRNOG00000020276, ENSRNOG00000003671, ENSRNOG00000004878, ENSRNOG00000003694, ENSRNOG00000005964, ENSRNOG00000007607	55	675	12092	2.27997	1	0.635259	71.5178
GOTERM_MF_FAT	GO:0005516~calmodulin binding	3	4	0.080041	ENSRNOG00000002987, ENSRNOG00000016983, ENSRNOG00000025757	55	104	11963	6.2743	1	0.674851	64.9139
INTERPRO	IPR003961:Fibronectin, type III	3	4	0.0822526	ENSRNOG00000003336, ENSRNOG00000005543, ENSRNOG00000011754	48	104	10240	6.15385	0.99998	0.660913	62.9908
GOTERM_BP_FAT	GO:0001568~blood vessel development	4	5.33333	0.0831627	ENSRNOG00000014327, ENSRNOG00000003671, ENSRNOG00000003694, ENSRNOG00000003544	55	230	12092	3.82356	1	0.648673	73.3813
INTERPRO	IPR008957:Fibronectin, type III-like fold	3	4	0.0849781	ENSRNOG00000003336, ENSRNOG00000005543, ENSRNOG00000011754	48	106	10240	6.03774	0.999986	0.638411	64.2438
SMART	SM00060:FN3	3	4	0.0855166	ENSRNOG00000003336, ENSRNOG00000005543, ENSRNOG00000011754	25	104	5083	5.865	0.910516	0.453063	52.3187
GOTERM_BP_FAT	GO:0030003~cellular cation homeostasis	4	5.33333	0.0856876	ENSRNOG00000014327, ENSRNOG00000020557, ENSRNOG00000021090, ENSRNOG00000005798	55	233	12092	3.77433	1	0.654374	74.4771
GOTERM_BP_FAT	GO:0046034~ATP metabolic process	3	4	0.0865043	ENSRNOG00000016983, ENSRNOG00000025757, ENSRNOG00000020685	55	110	12092	5.99603	1	0.652325	74.8225
GOTERM_BP_FAT	GO:0001944~vasculature development	4	5.33333	0.0891051	ENSRNOG00000014327, ENSRNOG00000003671, ENSRNOG00000003694, ENSRNOG00000003544	55	237	12092	3.71063	1	0.658111	75.8933
GOTERM_BP_FAT	GO:0009207~purine ribonucleoside triphosphate catabolic process	2	2.66667	0.0897801	ENSRNOG00000016983, ENSRNOG00000025757	55	21	12092	20.9385	1	0.655495	76.1642
GOTERM_BP_FAT	GO:0009203~ribonucleoside triphosphate catabolic process	2	2.66667	0.0897801	ENSRNOG00000016983, ENSRNOG00000025757	55	21	12092	20.9385	1	0.655495	76.1642
GOTERM_MF_FAT	GO:0016814~hydrolase activity, acting on carbon-nitrogen (but not peptide) bonds, in cyclic amidines	2	2.66667	0.0948175	ENSRNOG00000018656, ENSRNOG00000012303	55	22	11963	19.7736	1	0.715689	71.3682
GOTERM_BP_FAT	GO:0009146~purine nucleoside triphosphate catabolic process	2	2.66667	0.097906	ENSRNOG00000016983, ENSRNOG00000025757	55	23	12092	19.1178	1	0.683385	79.2096
GOTERM_BP_FAT	GO:0051153~regulation of striated muscle cell differentiation	2	2.66667	0.097906	ENSRNOG00000005798, ENSRNOG00000003694	55	23	12092	19.1178	1	0.683385	79.2096

## Sheet: Group3_DAVID
Category	Term	Count	%	PValue	Genes	List Total	Pop Hits	Pop Total	Fold Enrichment	Bonferroni	Benjamini	FDR
GOTERM_BP_FAT	GO:0007049~cell cycle	54	19.8529	4.17148e-30	ENSRNOG00000012835, ENSRNOG00000015131, ENSRNOG00000001143, ENSRNOG00000026056, ENSRNOG00000015810, ENSRNOG00000018815, ENSRNOG00000018187, ENSRNOG00000015275, ENSRNOG00000008181, ENSRNOG00000005659, ENSRNOG00000007906, ENSRNOG00000016715, ENSRNOG00000022325, ENSRNOG00000007483, ENSRNOG00000005037, ENSRNOG00000015423, ENSRNOG00000028415, ENSRNOG00000000632, ENSRNOG00000018771, ENSRNOG00000012678,…	204	460	12092	6.95831	6.84958e-27	6.84958e-27	7.00689e-27
GOTERM_BP_FAT	GO:0022402~cell cycle process	46	16.9118	3.44759e-27	ENSRNOG00000012835, ENSRNOG00000024798, ENSRNOG00000015131, ENSRNOG00000001143, ENSRNOG00000026056, ENSRNOG00000015810, ENSRNOG00000018187, ENSRNOG00000018815, ENSRNOG00000015275, ENSRNOG00000008181, ENSRNOG00000004921, ENSRNOG00000005659, ENSRNOG00000007906, ENSRNOG00000032178, ENSRNOG00000016715, ENSRNOG00000022325, ENSRNOG00000024707, ENSRNOG00000016377, ENSRNOG00000007483, ENSRNOG00000017259,…	204	356	12092	7.65907	5.66094e-24	2.83047e-24	5.79096e-24
GOTERM_BP_FAT	GO:0022403~cell cycle phase	39	14.3382	4.42854e-27	ENSRNOG00000012835, ENSRNOG00000024798, ENSRNOG00000001143, ENSRNOG00000026056, ENSRNOG00000015810, ENSRNOG00000018815, ENSRNOG00000015275, ENSRNOG00000008181, ENSRNOG00000005659, ENSRNOG00000004921, ENSRNOG00000007906, ENSRNOG00000016715, ENSRNOG00000022325, ENSRNOG00000016377, ENSRNOG00000017259, ENSRNOG00000005037, ENSRNOG00000015585, ENSRNOG00000028415, ENSRNOG00000000632, ENSRNOG00000020918,…	204	233	12092	9.92148	7.27167e-24	2.42389e-24	7.43867e-24
GOTERM_BP_FAT	GO:0000279~M phase	34	12.5	9.22688e-26	ENSRNOG00000012835, ENSRNOG00000024798, ENSRNOG00000001143, ENSRNOG00000026056, ENSRNOG00000015810, ENSRNOG00000018815, ENSRNOG00000015275, ENSRNOG00000005659, ENSRNOG00000004921, ENSRNOG00000007906, ENSRNOG00000016715, ENSRNOG00000022325, ENSRNOG00000017259, ENSRNOG00000016377, ENSRNOG00000005037, ENSRNOG00000015585, ENSRNOG00000028415, ENSRNOG00000000632, ENSRNOG00000018771, ENSRNOG00000002771,…	204	174	12092	11.5824	1.51505e-22	3.78763e-23	1.54985e-22
GOTERM_BP_FAT	GO:0000278~mitotic cell cycle	32	11.7647	6.08715e-20	ENSRNOG00000012835, ENSRNOG00000024798, ENSRNOG00000015131, ENSRNOG00000001143, ENSRNOG00000018815, ENSRNOG00000015275, ENSRNOG00000008181, ENSRNOG00000005659, ENSRNOG00000004921, ENSRNOG00000007906, ENSRNOG00000032178, ENSRNOG00000016715, ENSRNOG00000022325, ENSRNOG00000016377, ENSRNOG00000005037, ENSRNOG00000028415, ENSRNOG00000020918, ENSRNOG00000000632, ENSRNOG00000018771, ENSRNOG00000005376,…	204	225	12092	8.43015	9.99511e-17	1.99902e-17	1.02247e-16
KEGG_PATHWAY	rno04110:Cell cycle	24	8.82353	1.62041e-18	ENSRNOG00000029055, ENSRNOG00000014336, ENSRNOG00000002105, ENSRNOG00000012543, ENSRNOG00000028415, ENSRNOG00000012835, ENSRNOG00000020918, ENSRNOG00000000632, ENSRNOG00000012678, ENSRNOG00000001349, ENSRNOG00000032778, ENSRNOG00000008841, ENSRNOG00000018815, ENSRNOG00000016316, ENSRNOG00000008181, ENSRNOG00000005376, ENSRNOG00000016708, ENSRNOG00000007906, ENSRNOG00000018635, ENSRNOG00000003703,…	94	126	5590	11.3273	1.28012e-16	1.28012e-16	1.71839e-15
GOTERM_BP_FAT	GO:0000087~M phase of mitotic cell cycle	23	8.45588	1.93297e-18	ENSRNOG00000028415, ENSRNOG00000012835, ENSRNOG00000024798, ENSRNOG00000001143, ENSRNOG00000000632, ENSRNOG00000018771, ENSRNOG00000018815, ENSRNOG00000015275, ENSRNOG00000005376, ENSRNOG00000004921, ENSRNOG00000005659, ENSRNOG00000006731, ENSRNOG00000007906, ENSRNOG00000018635, ENSRNOG00000010721, ENSRNOG00000016715, ENSRNOG00000017209, ENSRNOG00000026502, ENSRNOG00000022325, ENSRNOG00000012051,…	204	105	12092	12.9839	3.17393e-15	5.28989e-16	3.24683e-15
GOTERM_BP_FAT	GO:0006260~DNA replication	24	8.82353	6.79958e-18	ENSRNOG00000000389, ENSRNOG00000014336, ENSRNOG00000011332, ENSRNOG00000002105, ENSRNOG00000012543, ENSRNOG00000002471, ENSRNOG00000016454, ENSRNOG00000001134, ENSRNOG00000001349, ENSRNOG00000020701, ENSRNOG00000008841, ENSRNOG00000016316, ENSRNOG00000011213, ENSRNOG00000008181, ENSRNOG00000008091, ENSRNOG00000017981, ENSRNOG00000013322, ENSRNOG00000012486, ENSRNOG00000014193, ENSRNOG00000003703,…	204	125	12092	11.3807	1.11649e-14	1.59499e-15	1.14213e-14
GOTERM_BP_FAT	GO:0007059~chromosome segregation	17	6.25	1.82461e-16	ENSRNOG00000032929, ENSRNOG00000012835, ENSRNOG00000001143, ENSRNOG00000018771, ENSRNOG00000020701, ENSRNOG00000015275, ENSRNOG00000005376, ENSRNOG00000004921, ENSRNOG00000006731, ENSRNOG00000022325, ENSRNOG00000026502, ENSRNOG00000022911, ENSRNOG00000012051, ENSRNOG00000003388, ENSRNOG00000013727, ENSRNOG00000005037, ENSRNOG00000006661	204	53	12092	19.0126	3.64597e-13	4.55191e-14	3.77476e-13
GOTERM_BP_FAT	GO:0007067~mitosis	21	7.72059	2.35757e-16	ENSRNOG00000028415, ENSRNOG00000012835, ENSRNOG00000024798, ENSRNOG00000001143, ENSRNOG00000000632, ENSRNOG00000018771, ENSRNOG00000018815, ENSRNOG00000015275, ENSRNOG00000005376, ENSRNOG00000004921, ENSRNOG00000005659, ENSRNOG00000006731, ENSRNOG00000007906, ENSRNOG00000018635, ENSRNOG00000016715, ENSRNOG00000017209, ENSRNOG00000026502, ENSRNOG00000022325, ENSRNOG00000012051, ENSRNOG00000016377,…	204	101	12092	12.3244	3.64597e-13	4.05231e-14	3.77476e-13
GOTERM_BP_FAT	GO:0000280~nuclear division	21	7.72059	2.35757e-16	ENSRNOG00000028415, ENSRNOG00000012835, ENSRNOG00000024798, ENSRNOG00000001143, ENSRNOG00000000632, ENSRNOG00000018771, ENSRNOG00000018815, ENSRNOG00000015275, ENSRNOG00000005376, ENSRNOG00000004921, ENSRNOG00000005659, ENSRNOG00000006731, ENSRNOG00000007906, ENSRNOG00000018635, ENSRNOG00000016715, ENSRNOG00000017209, ENSRNOG00000026502, ENSRNOG00000022325, ENSRNOG00000012051, ENSRNOG00000016377,…	204	101	12092	12.3244	3.64597e-13	4.05231e-14	3.77476e-13
GOTERM_BP_FAT	GO:0006259~DNA metabolic process	34	12.5	5.89551e-16	ENSRNOG00000011332, ENSRNOG00000002105, ENSRNOG00000000389, ENSRNOG00000012543, ENSRNOG00000020281, ENSRNOG00000002471, ENSRNOG00000001349, ENSRNOG00000015810, ENSRNOG00000011213, ENSRNOG00000008181, ENSRNOG00000013803, ENSRNOG00000017981, ENSRNOG00000012332, ENSRNOG00000014336, ENSRNOG00000016454, ENSRNOG00000001134, ENSRNOG00000014960, ENSRNOG00000020701, ENSRNOG00000008841, ENSRNOG00000016316,…	204	352	12092	5.72538	9.11493e-13	9.11493e-14	9.32587e-13
GOTERM_BP_FAT	GO:0048285~organelle fission	21	7.72059	7.69349e-16	ENSRNOG00000028415, ENSRNOG00000012835, ENSRNOG00000024798, ENSRNOG00000001143, ENSRNOG00000000632, ENSRNOG00000018771, ENSRNOG00000018815, ENSRNOG00000015275, ENSRNOG00000005376, ENSRNOG00000004921, ENSRNOG00000005659, ENSRNOG00000006731, ENSRNOG00000007906, ENSRNOG00000018635, ENSRNOG00000016715, ENSRNOG00000017209, ENSRNOG00000026502, ENSRNOG00000022325, ENSRNOG00000012051, ENSRNOG00000016377,…	204	107	12092	11.6333	1.27609e-12	1.16018e-13	1.31006e-12
GOTERM_CC_FAT	GO:0005694~chromosome	32	11.7647	4.97921e-15	ENSRNOG00000020281, ENSRNOG00000032778, ENSRNOG00000022261, ENSRNOG00000033335, ENSRNOG00000011213, ENSRNOG00000015275, ENSRNOG00000008181, ENSRNOG00000013803, ENSRNOG00000005115, ENSRNOG00000005659, ENSRNOG00000007906, ENSRNOG00000032178, ENSRNOG00000022325, ENSRNOG00000022911, ENSRNOG00000024707, ENSRNOG00000015585, ENSRNOG00000032929, ENSRNOG00000001134, ENSRNOG00000018771, ENSRNOG00000020701,…	174	350	10776	5.66227	1.20903e-12	1.20903e-12	6.4615e-12
GOTERM_CC_FAT	GO:0015630~microtubule cytoskeleton	32	11.7647	2.88931e-14	ENSRNOG00000012543, ENSRNOG00000020281, ENSRNOG00000024428, ENSRNOG00000012835, ENSRNOG00000008165, ENSRNOG00000018815, ENSRNOG00000015275, ENSRNOG00000005659, ENSRNOG00000004921, ENSRNOG00000016715, ENSRNOG00000011654, ENSRNOG00000017259, ENSRNOG00000027787, ENSRNOG00000012318, ENSRNOG00000016377, ENSRNOG00000005037, ENSRNOG00000025407, ENSRNOG00000009339, ENSRNOG00000032929, ENSRNOG00000000632,…	174	373	10776	5.31312	6.98552e-12	3.49276e-12	3.73035e-11
GOTERM_CC_FAT	GO:0044427~chromosomal part	29	10.6618	6.89345e-14	ENSRNOG00000020281, ENSRNOG00000032778, ENSRNOG00000022261, ENSRNOG00000033335, ENSRNOG00000011213, ENSRNOG00000015275, ENSRNOG00000013803, ENSRNOG00000008181, ENSRNOG00000005115, ENSRNOG00000005659, ENSRNOG00000007906, ENSRNOG00000032178, ENSRNOG00000022325, ENSRNOG00000022911, ENSRNOG00000024707, ENSRNOG00000015585, ENSRNOG00000032929, ENSRNOG00000001134, ENSRNOG00000016316, ENSRNOG00000039859,…	174	309	10776	5.8123	1.66847e-11	5.56155e-12	8.91065e-11
GOTERM_CC_FAT	GO:0005819~spindle	18	6.61765	8.48808e-14	ENSRNOG00000032929, ENSRNOG00000025407, ENSRNOG00000020281, ENSRNOG00000000632, ENSRNOG00000008165, ENSRNOG00000018815, ENSRNOG00000015275, ENSRNOG00000005376, ENSRNOG00000004921, ENSRNOG00000005659, ENSRNOG00000010721, ENSRNOG00000004479, ENSRNOG00000016715, ENSRNOG00000020013, ENSRNOG00000003388, ENSRNOG00000027787, ENSRNOG00000012318, ENSRNOG00000005037	174	93	10776	11.9867	2.05536e-11	5.13833e-12	1.09768e-10
GOTERM_CC_FAT	GO:0031981~nuclear lumen	49	18.0147	1.02837e-13	ENSRNOG00000011332, ENSRNOG00000024428, ENSRNOG00000015131, ENSRNOG00000018815, ENSRNOG00000008181, ENSRNOG00000017981, ENSRNOG00000011654, ENSRNOG00000001692, ENSRNOG00000015423, ENSRNOG00000014080, ENSRNOG00000014336, ENSRNOG00000028415, ENSRNOG00000000632, ENSRNOG00000020701, ENSRNOG00000009789, ENSRNOG00000022537, ENSRNOG00000000008, ENSRNOG00000016708, ENSRNOG00000024870, ENSRNOG00000014193,…	174	927	10776	3.27359	2.48792e-11	4.9758e-12	1.32871e-10
GOTERM_CC_FAT	GO:0043228~non-membrane-bounded organelle	71	26.1029	1.24566e-13	ENSRNOG00000020281, ENSRNOG00000012835, ENSRNOG00000024428, ENSRNOG00000011907, ENSRNOG00000001143, ENSRNOG00000032778, ENSRNOG00000018815, ENSRNOG00000015275, ENSRNOG00000008181, ENSRNOG00000005659, ENSRNOG00000007906, ENSRNOG00000016715, ENSRNOG00000022325, ENSRNOG00000011654, ENSRNOG00000018997, ENSRNOG00000005037, ENSRNOG00000009339, ENSRNOG00000000632, ENSRNOG00000001134, ENSRNOG00000018771,…	174	1823	10776	2.41202	3.01452e-11	5.0242e-12	1.60993e-10
GOTERM_CC_FAT	GO:0043232~intracellular non-membrane-bounded organelle	71	26.1029	1.24566e-13	ENSRNOG00000020281, ENSRNOG00000012835, ENSRNOG00000024428, ENSRNOG00000011907, ENSRNOG00000001143, ENSRNOG00000032778, ENSRNOG00000018815, ENSRNOG00000015275, ENSRNOG00000008181, ENSRNOG00000005659, ENSRNOG00000007906, ENSRNOG00000016715, ENSRNOG00000022325, ENSRNOG00000011654, ENSRNOG00000018997, ENSRNOG00000005037, ENSRNOG00000009339, ENSRNOG00000000632, ENSRNOG00000001134, ENSRNOG00000018771,…	174	1823	10776	2.41202	3.01452e-11	5.0242e-12	1.60993e-10
GOTERM_CC_FAT	GO:0005654~nucleoplasm	42	15.4412	1.47459e-13	ENSRNOG00000011332, ENSRNOG00000002105, ENSRNOG00000000389, ENSRNOG00000012543, ENSRNOG00000024428, ENSRNOG00000015131, ENSRNOG00000016037, ENSRNOG00000011213, ENSRNOG00000018815, ENSRNOG00000008181, ENSRNOG00000017981, ENSRNOG00000015488, ENSRNOG00000001692, ENSRNOG00000027787, ENSRNOG00000006921, ENSRNOG00000012199, ENSRNOG00000014080, ENSRNOG00000015423, ENSRNOG00000014336, ENSRNOG00000028415,…	174	695	10776	3.74259	3.56799e-11	5.09714e-12	1.90559e-10
GOTERM_BP_FAT	GO:0051301~cell division	21	7.72059	4.5139e-13	ENSRNOG00000032929, ENSRNOG00000028415, ENSRNOG00000024798, ENSRNOG00000020918, ENSRNOG00000001143, ENSRNOG00000000632, ENSRNOG00000012678, ENSRNOG00000018815, ENSRNOG00000018187, ENSRNOG00000015275, ENSRNOG00000004921, ENSRNOG00000005659, ENSRNOG00000006731, ENSRNOG00000007906, ENSRNOG00000018635, ENSRNOG00000014193, ENSRNOG00000001111, ENSRNOG00000012318, ENSRNOG00000007483, ENSRNOG00000016377,…	204	147	12092	8.46779	7.41226e-10	6.17688e-11	7.58249e-10
GOTERM_CC_FAT	GO:0000775~chromosome, centromeric region	16	5.88235	1.19522e-12	ENSRNOG00000032929, ENSRNOG00000032778, ENSRNOG00000022261, ENSRNOG00000033335, ENSRNOG00000015275, ENSRNOG00000039859, ENSRNOG00000013803, ENSRNOG00000005376, ENSRNOG00000006731, ENSRNOG00000005659, ENSRNOG00000007906, ENSRNOG00000032178, ENSRNOG00000026502, ENSRNOG00000022911, ENSRNOG00000003388, ENSRNOG00000013727	174	78	10776	12.7038	2.89254e-10	3.61567e-11	1.54482e-09
GOTERM_CC_FAT	GO:0000793~condensed chromosome	17	6.25	1.26246e-12	ENSRNOG00000032929, ENSRNOG00000018771, ENSRNOG00000032778, ENSRNOG00000022261, ENSRNOG00000020701, ENSRNOG00000009789, ENSRNOG00000011213, ENSRNOG00000015275, ENSRNOG00000005659, ENSRNOG00000006731, ENSRNOG00000007906, ENSRNOG00000032178, ENSRNOG00000022325, ENSRNOG00000022911, ENSRNOG00000012051, ENSRNOG00000003388, ENSRNOG00000013727	174	93	10776	11.3207	3.05509e-10	3.39455e-11	1.63163e-09
GOTERM_CC_FAT	GO:0044430~cytoskeletal part	40	14.7059	3.18204e-12	ENSRNOG00000012543, ENSRNOG00000020281, ENSRNOG00000012835, ENSRNOG00000024428, ENSRNOG00000011907, ENSRNOG00000008165, ENSRNOG00000018815, ENSRNOG00000015275, ENSRNOG00000005659, ENSRNOG00000004921, ENSRNOG00000016715, ENSRNOG00000011654, ENSRNOG00000018997, ENSRNOG00000008761, ENSRNOG00000016377, ENSRNOG00000017259, ENSRNOG00000027787, ENSRNOG00000012318, ENSRNOG00000005037, ENSRNOG00000025407,…	174	695	10776	3.56438	7.70046e-10	7.70046e-11	4.11258e-09
GOTERM_CC_FAT	GO:0043233~organelle lumen	54	19.8529	4.33692e-12	ENSRNOG00000011332, ENSRNOG00000024428, ENSRNOG00000015131, ENSRNOG00000018815, ENSRNOG00000008181, ENSRNOG00000017981, ENSRNOG00000011654, ENSRNOG00000001851, ENSRNOG00000001692, ENSRNOG00000014080, ENSRNOG00000015423, ENSRNOG00000014336, ENSRNOG00000028415, ENSRNOG00000000632, ENSRNOG00000020701, ENSRNOG00000009789, ENSRNOG00000022537, ENSRNOG00000000008, ENSRNOG00000014288, ENSRNOG00000016708,…	174	1221	10776	2.73896	1.04952e-09	9.5411e-11	5.60517e-09
KEGG_PATHWAY	rno03030:DNA replication	12	4.41176	4.4447e-12	ENSRNOG00000000389, ENSRNOG00000014336, ENSRNOG00000012543, ENSRNOG00000013322, ENSRNOG00000012486, ENSRNOG00000003703, ENSRNOG00000014193, ENSRNOG00000001134, ENSRNOG00000001349, ENSRNOG00000037449, ENSRNOG00000016316, ENSRNOG00000020531	94	35	5590	20.3891	3.51129e-10	1.75564e-10	4.71342e-09
SP_PIR_KEYWORDS	cell cycle	21	7.72059	4.67391e-12	ENSRNOG00000015401, ENSRNOG00000028415, ENSRNOG00000016454, ENSRNOG00000024798, ENSRNOG00000020918, ENSRNOG00000000632, ENSRNOG00000012678, ENSRNOG00000020701, ENSRNOG00000018815, ENSRNOG00000015275, ENSRNOG00000008181, ENSRNOG00000005659, ENSRNOG00000006731, ENSRNOG00000018635, ENSRNOG00000019100, ENSRNOG00000004479, ENSRNOG00000003703, ENSRNOG00000014193, ENSRNOG00000007483, ENSRNOG00000016377,…	140	183	8979	7.35984	9.53481e-10	9.53481e-10	5.87728e-09
GOTERM_MF_FAT	GO:0001882~nucleoside binding	57	20.9559	1.08546e-11	ENSRNOG00000029055, ENSRNOG00000020281, ENSRNOG00000002471, ENSRNOG00000024428, ENSRNOG00000001143, ENSRNOG00000001349, ENSRNOG00000002881, ENSRNOG00000032778, ENSRNOG00000015810, ENSRNOG00000003620, ENSRNOG00000018815, ENSRNOG00000012878, ENSRNOG00000008181, ENSRNOG00000002092, ENSRNOG00000012332, ENSRNOG00000005659, ENSRNOG00000007906, ENSRNOG00000016715, ENSRNOG00000011654, ENSRNOG00000039949,…	190	1381	11963	2.59877	4.24417e-09	4.24417e-09	1.509e-08
GOTERM_CC_FAT	GO:0031974~membrane-enclosed lumen	54	19.8529	1.26296e-11	ENSRNOG00000011332, ENSRNOG00000024428, ENSRNOG00000015131, ENSRNOG00000018815, ENSRNOG00000008181, ENSRNOG00000017981, ENSRNOG00000011654, ENSRNOG00000001851, ENSRNOG00000001692, ENSRNOG00000014080, ENSRNOG00000015423, ENSRNOG00000014336, ENSRNOG00000028415, ENSRNOG00000000632, ENSRNOG00000020701, ENSRNOG00000009789, ENSRNOG00000022537, ENSRNOG00000000008, ENSRNOG00000014288, ENSRNOG00000016708,…	174	1255	10776	2.66476	3.05635e-09	2.54696e-10	1.6323e-08
GOTERM_MF_FAT	GO:0032559~adenyl ribonucleotide binding	54	19.8529	1.59733e-11	ENSRNOG00000029055, ENSRNOG00000020281, ENSRNOG00000002471, ENSRNOG00000024428, ENSRNOG00000001143, ENSRNOG00000001349, ENSRNOG00000002881, ENSRNOG00000032778, ENSRNOG00000015810, ENSRNOG00000018815, ENSRNOG00000012878, ENSRNOG00000008181, ENSRNOG00000002092, ENSRNOG00000012332, ENSRNOG00000005659, ENSRNOG00000007906, ENSRNOG00000016715, ENSRNOG00000011654, ENSRNOG00000039949, ENSRNOG00000018997,…	190	1270	11963	2.67717	6.24553e-09	3.12277e-09	2.22057e-08
GOTERM_MF_FAT	GO:0005524~ATP binding	53	19.4853	2.57614e-11	ENSRNOG00000029055, ENSRNOG00000020281, ENSRNOG00000002471, ENSRNOG00000024428, ENSRNOG00000001143, ENSRNOG00000001349, ENSRNOG00000002881, ENSRNOG00000032778, ENSRNOG00000015810, ENSRNOG00000018815, ENSRNOG00000012878, ENSRNOG00000008181, ENSRNOG00000002092, ENSRNOG00000012332, ENSRNOG00000005659, ENSRNOG00000007906, ENSRNOG00000016715, ENSRNOG00000011654, ENSRNOG00000039949, ENSRNOG00000018997,…	190	1245	11963	2.68036	1.00727e-08	3.35757e-09	3.58131e-08
GOTERM_MF_FAT	GO:0001883~purine nucleoside binding	56	20.5882	2.64344e-11	ENSRNOG00000029055, ENSRNOG00000020281, ENSRNOG00000002471, ENSRNOG00000024428, ENSRNOG00000001143, ENSRNOG00000001349, ENSRNOG00000002881, ENSRNOG00000032778, ENSRNOG00000015810, ENSRNOG00000003620, ENSRNOG00000018815, ENSRNOG00000012878, ENSRNOG00000008181, ENSRNOG00000002092, ENSRNOG00000012332, ENSRNOG00000005659, ENSRNOG00000007906, ENSRNOG00000016715, ENSRNOG00000011654, ENSRNOG00000039949,…	190	1370	11963	2.57368	1.03359e-08	2.58396e-09	3.67487e-08
GOTERM_MF_FAT	GO:0030554~adenyl nucleotide binding	55	20.2206	4.40738e-11	ENSRNOG00000029055, ENSRNOG00000020281, ENSRNOG00000002471, ENSRNOG00000024428, ENSRNOG00000001143, ENSRNOG00000001349, ENSRNOG00000002881, ENSRNOG00000032778, ENSRNOG00000015810, ENSRNOG00000003620, ENSRNOG00000018815, ENSRNOG00000012878, ENSRNOG00000008181, ENSRNOG00000002092, ENSRNOG00000012332, ENSRNOG00000005659, ENSRNOG00000007906, ENSRNOG00000016715, ENSRNOG00000011654, ENSRNOG00000039949,…	190	1346	11963	2.57279	1.72328e-08	3.44657e-09	6.12707e-08
GOTERM_CC_FAT	GO:0070013~intracellular organelle lumen	51	18.75	5.00083e-11	ENSRNOG00000011332, ENSRNOG00000024428, ENSRNOG00000015131, ENSRNOG00000018815, ENSRNOG00000008181, ENSRNOG00000017981, ENSRNOG00000011654, ENSRNOG00000001851, ENSRNOG00000001692, ENSRNOG00000014080, ENSRNOG00000015423, ENSRNOG00000014336, ENSRNOG00000028415, ENSRNOG00000000632, ENSRNOG00000020701, ENSRNOG00000009789, ENSRNOG00000022537, ENSRNOG00000000008, ENSRNOG00000016708, ENSRNOG00000024870,…	174	1178	10776	2.68122	1.2102e-08	9.30922e-10	6.4633e-08
GOTERM_BP_FAT	GO:0007017~microtubule-based process	21	7.72059	8.98608e-11	ENSRNOG00000009339, ENSRNOG00000025407, ENSRNOG00000020281, ENSRNOG00000024428, ENSRNOG00000012835, ENSRNOG00000020701, ENSRNOG00000004921, ENSRNOG00000006731, ENSRNOG00000032178, ENSRNOG00000019100, ENSRNOG00000016715, ENSRNOG00000017209, ENSRNOG00000020013, ENSRNOG00000021713, ENSRNOG00000001111, ENSRNOG00000013727, ENSRNOG00000017259, ENSRNOG00000018929, ENSRNOG00000005037, ENSRNOG00000028624,…	204	195	12092	6.38341	1.47551e-07	1.13501e-08	1.5094e-07
GOTERM_BP_FAT	GO:0006261~DNA-dependent DNA replication	11	4.04412	2.47663e-10	ENSRNOG00000000389, ENSRNOG00000014336, ENSRNOG00000012543, ENSRNOG00000013322, ENSRNOG00000012486, ENSRNOG00000003703, ENSRNOG00000001349, ENSRNOG00000011213, ENSRNOG00000016316, ENSRNOG00000020531, ENSRNOG00000001111	204	36	12092	18.1117	4.06663e-07	2.90474e-08	4.16003e-07
GOTERM_CC_FAT	GO:0005856~cytoskeleton	43	15.8088	5.89328e-10	ENSRNOG00000012543, ENSRNOG00000020281, ENSRNOG00000012835, ENSRNOG00000024428, ENSRNOG00000011907, ENSRNOG00000001143, ENSRNOG00000008165, ENSRNOG00000018815, ENSRNOG00000015275, ENSRNOG00000005659, ENSRNOG00000004921, ENSRNOG00000016715, ENSRNOG00000011654, ENSRNOG00000018997, ENSRNOG00000008761, ENSRNOG00000016377, ENSRNOG00000027787, ENSRNOG00000017259, ENSRNOG00000012318, ENSRNOG00000005037,…	174	940	10776	2.83302	1.42617e-07	1.0187e-08	7.61675e-07
GOTERM_MF_FAT	GO:0017076~purine nucleotide binding	59	21.6912	8.51981e-10	ENSRNOG00000029055, ENSRNOG00000020281, ENSRNOG00000002471, ENSRNOG00000024428, ENSRNOG00000001143, ENSRNOG00000001349, ENSRNOG00000032778, ENSRNOG00000002881, ENSRNOG00000029212, ENSRNOG00000015810, ENSRNOG00000003620, ENSRNOG00000018815, ENSRNOG00000012878, ENSRNOG00000008181, ENSRNOG00000002092, ENSRNOG00000012332, ENSRNOG00000005659, ENSRNOG00000007906, ENSRNOG00000016715, ENSRNOG00000011654,…	190	1634	11963	2.27346	3.33125e-07	5.55208e-08	1.18441e-06
GOTERM_BP_FAT	GO:0051726~regulation of cell cycle	22	8.08824	9.89593e-10	ENSRNOG00000009339, ENSRNOG00000002105, ENSRNOG00000013970, ENSRNOG00000015131, ENSRNOG00000007108, ENSRNOG00000020918, ENSRNOG00000001143, ENSRNOG00000000632, ENSRNOG00000020701, ENSRNOG00000011213, ENSRNOG00000008181, ENSRNOG00000002771, ENSRNOG00000005376, ENSRNOG00000004921, ENSRNOG00000016708, ENSRNOG00000018635, ENSRNOG00000010386, ENSRNOG00000011654, ENSRNOG00000009303, ENSRNOG00000001111,…	204	247	12092	5.27951	1.62491e-06	1.08327e-07	1.66223e-06
SP_PIR_KEYWORDS	cell division	15	5.51471	1.07378e-09	ENSRNOG00000028415, ENSRNOG00000024798, ENSRNOG00000000632, ENSRNOG00000020918, ENSRNOG00000012678, ENSRNOG00000018815, ENSRNOG00000015275, ENSRNOG00000005659, ENSRNOG00000006731, ENSRNOG00000018635, ENSRNOG00000019100, ENSRNOG00000014193, ENSRNOG00000007483, ENSRNOG00000016377, ENSRNOG00000015423	140	109	8979	8.82602	2.1905e-07	1.09525e-07	1.35023e-06
GOTERM_MF_FAT	GO:0032555~purine ribonucleotide binding	57	20.9559	1.15339e-09	ENSRNOG00000029055, ENSRNOG00000020281, ENSRNOG00000002471, ENSRNOG00000024428, ENSRNOG00000001143, ENSRNOG00000001349, ENSRNOG00000002881, ENSRNOG00000029212, ENSRNOG00000032778, ENSRNOG00000015810, ENSRNOG00000018815, ENSRNOG00000012878, ENSRNOG00000008181, ENSRNOG00000002092, ENSRNOG00000012332, ENSRNOG00000005659, ENSRNOG00000007906, ENSRNOG00000016715, ENSRNOG00000011654, ENSRNOG00000039949,…	190	1557	11963	2.30501	4.50977e-07	6.44253e-08	1.60343e-06
GOTERM_MF_FAT	GO:0032553~ribonucleotide binding	57	20.9559	1.18156e-09	ENSRNOG00000029055, ENSRNOG00000020281, ENSRNOG00000002471, ENSRNOG00000024428, ENSRNOG00000001143, ENSRNOG00000001349, ENSRNOG00000002881, ENSRNOG00000029212, ENSRNOG00000032778, ENSRNOG00000015810, ENSRNOG00000018815, ENSRNOG00000012878, ENSRNOG00000008181, ENSRNOG00000002092, ENSRNOG00000012332, ENSRNOG00000005659, ENSRNOG00000007906, ENSRNOG00000016715, ENSRNOG00000011654, ENSRNOG00000039949,…	190	1558	11963	2.30353	4.61988e-07	5.77485e-08	1.64258e-06
GOTERM_BP_FAT	GO:0000819~sister chromatid segregation	9	3.30882	1.43678e-09	ENSRNOG00000004921, ENSRNOG00000012835, ENSRNOG00000001143, ENSRNOG00000018771, ENSRNOG00000022325, ENSRNOG00000026502, ENSRNOG00000012051, ENSRNOG00000005037, ENSRNOG00000005376	204	22	12092	24.2487	2.35919e-06	1.4745e-07	2.41338e-06
GOTERM_BP_FAT	GO:0000070~mitotic sister chromatid segregation	9	3.30882	1.43678e-09	ENSRNOG00000004921, ENSRNOG00000012835, ENSRNOG00000001143, ENSRNOG00000018771, ENSRNOG00000022325, ENSRNOG00000026502, ENSRNOG00000012051, ENSRNOG00000005037, ENSRNOG00000005376	204	22	12092	24.2487	2.35919e-06	1.4745e-07	2.41338e-06
GOTERM_CC_FAT	GO:0000779~condensed chromosome, centromeric region	10	3.67647	6.28599e-09	ENSRNOG00000005659, ENSRNOG00000006731, ENSRNOG00000007906, ENSRNOG00000032178, ENSRNOG00000032778, ENSRNOG00000022911, ENSRNOG00000022261, ENSRNOG00000013727, ENSRNOG00000003388, ENSRNOG00000015275	174	38	10776	16.2976	1.52121e-06	1.01414e-07	8.1243e-06
GOTERM_CC_FAT	GO:0000777~condensed chromosome kinetochore	9	3.30882	2.16106e-08	ENSRNOG00000006731, ENSRNOG00000007906, ENSRNOG00000032178, ENSRNOG00000032778, ENSRNOG00000022911, ENSRNOG00000022261, ENSRNOG00000013727, ENSRNOG00000003388, ENSRNOG00000015275	174	31	10776	17.98	5.22975e-06	3.2686e-07	2.79306e-05
GOTERM_CC_FAT	GO:0000776~kinetochore	10	3.67647	5.63499e-08	ENSRNOG00000006731, ENSRNOG00000007906, ENSRNOG00000032178, ENSRNOG00000032778, ENSRNOG00000022911, ENSRNOG00000022261, ENSRNOG00000013727, ENSRNOG00000003388, ENSRNOG00000015275, ENSRNOG00000005376	174	48	10776	12.9023	1.36366e-05	8.02157e-07	7.28292e-05
GOTERM_BP_FAT	GO:0006974~response to DNA damage stimulus	20	7.35294	6.66364e-08	ENSRNOG00000000389, ENSRNOG00000020281, ENSRNOG00000002471, ENSRNOG00000020918, ENSRNOG00000000632, ENSRNOG00000015810, ENSRNOG00000014960, ENSRNOG00000020701, ENSRNOG00000009789, ENSRNOG00000011213, ENSRNOG00000008181, ENSRNOG00000003876, ENSRNOG00000013322, ENSRNOG00000014193, ENSRNOG00000010386, ENSRNOG00000024707, ENSRNOG00000037449, ENSRNOG00000001111, ENSRNOG00000020531, ENSRNOG00000011688	204	258	12092	4.59492	0.000109411	6.43627e-06	0.00011193
GOTERM_BP_FAT	GO:0007126~meiosis	11	4.04412	8.39621e-08	ENSRNOG00000012835, ENSRNOG00000019100, ENSRNOG00000016706, ENSRNOG00000026056, ENSRNOG00000015810, ENSRNOG00000018815, ENSRNOG00000001111, ENSRNOG00000015585, ENSRNOG00000002771, ENSRNOG00000006661, ENSRNOG00000006009	204	63	12092	10.3495	0.000137856	7.65918e-06	0.000141032
GOTERM_BP_FAT	GO:0051327~M phase of meiotic cell cycle	11	4.04412	8.39621e-08	ENSRNOG00000012835, ENSRNOG00000019100, ENSRNOG00000016706, ENSRNOG00000026056, ENSRNOG00000015810, ENSRNOG00000018815, ENSRNOG00000001111, ENSRNOG00000015585, ENSRNOG00000002771, ENSRNOG00000006661, ENSRNOG00000006009	204	63	12092	10.3495	0.000137856	7.65918e-06	0.000141032
GOTERM_MF_FAT	GO:0003777~microtubule motor activity	11	4.04412	1.0031e-07	ENSRNOG00000009339, ENSRNOG00000025407, ENSRNOG00000020281, ENSRNOG00000024428, ENSRNOG00000019100, ENSRNOG00000016715, ENSRNOG00000021713, ENSRNOG00000018929, ENSRNOG00000005037, ENSRNOG00000028624, ENSRNOG00000014080	190	68	11963	10.1852	3.92206e-05	4.35792e-06	0.00013945
GOTERM_MF_FAT	GO:0000166~nucleotide binding	61	22.4265	1.01092e-07	ENSRNOG00000029055, ENSRNOG00000020281, ENSRNOG00000002471, ENSRNOG00000024428, ENSRNOG00000001143, ENSRNOG00000001349, ENSRNOG00000032778, ENSRNOG00000002881, ENSRNOG00000029212, ENSRNOG00000015810, ENSRNOG00000003620, ENSRNOG00000018815, ENSRNOG00000012878, ENSRNOG00000008181, ENSRNOG00000002092, ENSRNOG00000012332, ENSRNOG00000005659, ENSRNOG00000007906, ENSRNOG00000016715, ENSRNOG00000011654,…	190	1955	11963	1.96458	3.95262e-05	3.95269e-06	0.000140537
GOTERM_MF_FAT	GO:0003677~DNA binding	48	17.6471	1.01818e-07	ENSRNOG00000000389, ENSRNOG00000012543, ENSRNOG00000020281, ENSRNOG00000002471, ENSRNOG00000021669, ENSRNOG00000001349, ENSRNOG00000016037, ENSRNOG00000023093, ENSRNOG00000000640, ENSRNOG00000011213, ENSRNOG00000013803, ENSRNOG00000012332, ENSRNOG00000032178, ENSRNOG00000015488, ENSRNOG00000024707, ENSRNOG00000030034, ENSRNOG00000039949, ENSRNOG00000006200, ENSRNOG00000012199, ENSRNOG00000014336,…	190	1348	11963	2.24201	3.981e-05	3.61916e-06	0.000141546
GOTERM_BP_FAT	GO:0051321~meiotic cell cycle	11	4.04412	1.14222e-07	ENSRNOG00000012835, ENSRNOG00000019100, ENSRNOG00000016706, ENSRNOG00000026056, ENSRNOG00000015810, ENSRNOG00000018815, ENSRNOG00000001111, ENSRNOG00000015585, ENSRNOG00000002771, ENSRNOG00000006661, ENSRNOG00000006009	204	65	12092	10.0311	0.000187536	9.87118e-06	0.000191861
GOTERM_BP_FAT	GO:0000226~microtubule cytoskeleton organization	13	4.77941	1.30264e-07	ENSRNOG00000012835, ENSRNOG00000020701, ENSRNOG00000006731, ENSRNOG00000004921, ENSRNOG00000032178, ENSRNOG00000019100, ENSRNOG00000017209, ENSRNOG00000020013, ENSRNOG00000016715, ENSRNOG00000001111, ENSRNOG00000013727, ENSRNOG00000017259, ENSRNOG00000005037	204	102	12092	7.55459	0.000213871	1.06946e-05	0.000218806
GOTERM_BP_FAT	GO:0051276~chromosome organization	22	8.08824	2.30486e-07	ENSRNOG00000016454, ENSRNOG00000012835, ENSRNOG00000001143, ENSRNOG00000000632, ENSRNOG00000018771, ENSRNOG00000026056, ENSRNOG00000016316, ENSRNOG00000011213, ENSRNOG00000039859, ENSRNOG00000013803, ENSRNOG00000005376, ENSRNOG00000005115, ENSRNOG00000004921, ENSRNOG00000032178, ENSRNOG00000026502, ENSRNOG00000022325, ENSRNOG00000022911, ENSRNOG00000012051, ENSRNOG00000001111, ENSRNOG00000005037,…	204	337	12092	3.86955	0.000378387	1.80217e-05	0.00038715
GOTERM_BP_FAT	GO:0006270~DNA replication initiation	6	2.20588	2.98791e-07	ENSRNOG00000014336, ENSRNOG00000012543, ENSRNOG00000013322, ENSRNOG00000003703, ENSRNOG00000001349, ENSRNOG00000016316	204	10	12092	35.5647	0.000490495	2.23005e-05	0.000501882
GOTERM_BP_FAT	GO:0007018~microtubule-based movement	12	4.41176	3.73289e-07	ENSRNOG00000009339, ENSRNOG00000025407, ENSRNOG00000020281, ENSRNOG00000024428, ENSRNOG00000019100, ENSRNOG00000016715, ENSRNOG00000017209, ENSRNOG00000021713, ENSRNOG00000018929, ENSRNOG00000005037, ENSRNOG00000028624, ENSRNOG00000014080	204	92	12092	7.73146	0.000612753	2.66492e-05	0.000627016
GOTERM_BP_FAT	GO:0006281~DNA repair	16	5.88235	4.66849e-07	ENSRNOG00000000389, ENSRNOG00000020281, ENSRNOG00000002471, ENSRNOG00000015810, ENSRNOG00000014960, ENSRNOG00000020701, ENSRNOG00000011213, ENSRNOG00000008181, ENSRNOG00000003876, ENSRNOG00000013322, ENSRNOG00000014193, ENSRNOG00000010386, ENSRNOG00000037449, ENSRNOG00000001111, ENSRNOG00000020531, ENSRNOG00000011688	204	184	12092	5.15431	0.000766273	3.19398e-05	0.000784169
SP_PIR_KEYWORDS	mitosis	10	3.67647	6.89738e-07	ENSRNOG00000005659, ENSRNOG00000006731, ENSRNOG00000028415, ENSRNOG00000018635, ENSRNOG00000024798, ENSRNOG00000019100, ENSRNOG00000000632, ENSRNOG00000018815, ENSRNOG00000015275, ENSRNOG00000016377	140	66	8979	9.71753	0.000140697	4.69011e-05	0.000867315
GOTERM_BP_FAT	GO:0000075~cell cycle checkpoint	9	3.30882	3.40177e-06	ENSRNOG00000009339, ENSRNOG00000013970, ENSRNOG00000020918, ENSRNOG00000000632, ENSRNOG00000010386, ENSRNOG00000009303, ENSRNOG00000020701, ENSRNOG00000008181, ENSRNOG00000005376	204	55	12092	9.69947	0.00557015	0.000223404	0.00571384
GOTERM_CC_FAT	GO:0000922~spindle pole	7	2.57353	3.5124e-06	ENSRNOG00000010721, ENSRNOG00000016715, ENSRNOG00000008165, ENSRNOG00000018815, ENSRNOG00000003388, ENSRNOG00000012318, ENSRNOG00000005376	174	27	10776	16.0562	0.000849642	4.72213e-05	0.0045395
GOTERM_BP_FAT	GO:0000910~cytokinesis	7	2.57353	4.5859e-06	ENSRNOG00000004921, ENSRNOG00000005659, ENSRNOG00000032929, ENSRNOG00000001143, ENSRNOG00000018815, ENSRNOG00000018187, ENSRNOG00000001111	204	27	12092	15.3675	0.00750178	0.000289576	0.0077027
GOTERM_BP_FAT	GO:0010564~regulation of cell cycle process	10	3.67647	8.14349e-06	ENSRNOG00000004921, ENSRNOG00000002105, ENSRNOG00000009339, ENSRNOG00000013970, ENSRNOG00000015131, ENSRNOG00000011654, ENSRNOG00000003388, ENSRNOG00000001111, ENSRNOG00000002771, ENSRNOG00000005376	204	81	12092	7.31784	0.0132827	0.000495124	0.0136778
GOTERM_BP_FAT	GO:0007346~regulation of mitotic cell cycle	11	4.04412	8.65462e-06	ENSRNOG00000004921, ENSRNOG00000009339, ENSRNOG00000013970, ENSRNOG00000015131, ENSRNOG00000020918, ENSRNOG00000000632, ENSRNOG00000009303, ENSRNOG00000003388, ENSRNOG00000001111, ENSRNOG00000002771, ENSRNOG00000005376	204	103	12092	6.33029	0.0141104	0.000507405	0.0145363
GOTERM_CC_FAT	GO:0005815~microtubule organizing center	13	4.77941	9.21564e-06	ENSRNOG00000012543, ENSRNOG00000012835, ENSRNOG00000018815, ENSRNOG00000005376, ENSRNOG00000018635, ENSRNOG00000010721, ENSRNOG00000004479, ENSRNOG00000011654, ENSRNOG00000001111, ENSRNOG00000003388, ENSRNOG00000018929, ENSRNOG00000016377, ENSRNOG00000017259	174	159	10776	5.06354	0.00222771	0.000117372	0.0119101
GOTERM_CC_FAT	GO:0005657~replication fork	7	2.57353	1.00601e-05	ENSRNOG00000013322, ENSRNOG00000012486, ENSRNOG00000001134, ENSRNOG00000010386, ENSRNOG00000011213, ENSRNOG00000039859, ENSRNOG00000008181	174	32	10776	13.5474	0.00243161	0.000121721	0.0130014
GOTERM_MF_FAT	GO:0003774~motor activity	12	4.41176	1.15117e-05	ENSRNOG00000009339, ENSRNOG00000025407, ENSRNOG00000020281, ENSRNOG00000024428, ENSRNOG00000019100, ENSRNOG00000016715, ENSRNOG00000021713, ENSRNOG00000018997, ENSRNOG00000018929, ENSRNOG00000005037, ENSRNOG00000028624, ENSRNOG00000014080	190	138	11963	5.47506	0.00449097	0.00037502	0.0160022
SP_PIR_KEYWORDS	cyclin	7	2.57353	1.16287e-05	ENSRNOG00000018635, ENSRNOG00000009785, ENSRNOG00000020918, ENSRNOG00000012678, ENSRNOG00000026056, ENSRNOG00000007483, ENSRNOG00000015423	140	34	8979	13.2044	0.00236947	0.000592894	0.0146217
INTERPRO	IPR019821:Kinesin, motor region, conserved site	6	2.20588	1.23168e-05	ENSRNOG00000025407, ENSRNOG00000020281, ENSRNOG00000024428, ENSRNOG00000019100, ENSRNOG00000016715, ENSRNOG00000021713	148	22	10240	18.8698	0.00464495	0.00464495	0.0170367
INTERPRO	IPR004367:Cyclin, C-terminal	5	1.83824	1.24406e-05	ENSRNOG00000018635, ENSRNOG00000020918, ENSRNOG00000012678, ENSRNOG00000007483, ENSRNOG00000015423	148	11	10240	31.4496	0.00469154	0.00234853	0.017208
KEGG_PATHWAY	rno04114:Oocyte meiosis	11	4.04412	1.28908e-05	ENSRNOG00000028415, ENSRNOG00000018635, ENSRNOG00000012835, ENSRNOG00000004479, ENSRNOG00000000632, ENSRNOG00000012678, ENSRNOG00000032778, ENSRNOG00000024008, ENSRNOG00000002592, ENSRNOG00000018815, ENSRNOG00000005376	94	111	5590	5.89323	0.00101786	0.000339402	0.0136694
GOTERM_MF_FAT	GO:0004674~protein serine/threonine kinase activity	20	7.35294	1.45467e-05	ENSRNOG00000015401, ENSRNOG00000029055, ENSRNOG00000001143, ENSRNOG00000000632, ENSRNOG00000032778, ENSRNOG00000018815, ENSRNOG00000008181, ENSRNOG00000002361, ENSRNOG00000015308, ENSRNOG00000002092, ENSRNOG00000016888, ENSRNOG00000018641, ENSRNOG00000005659, ENSRNOG00000007906, ENSRNOG00000004487, ENSRNOG00000004479, ENSRNOG00000011654, ENSRNOG00000014916, ENSRNOG00000018317, ENSRNOG00000004870	190	393	11963	3.20423	0.00567164	0.000437426	0.0202207
INTERPRO	IPR001752:Kinesin, motor region	6	2.20588	1.5557e-05	ENSRNOG00000025407, ENSRNOG00000020281, ENSRNOG00000024428, ENSRNOG00000019100, ENSRNOG00000016715, ENSRNOG00000021713	148	23	10240	18.0494	0.00586332	0.00195827	0.0215181
GOTERM_CC_FAT	GO:0005813~centrosome	12	4.41176	1.60728e-05	ENSRNOG00000012543, ENSRNOG00000018635, ENSRNOG00000012835, ENSRNOG00000010721, ENSRNOG00000004479, ENSRNOG00000011654, ENSRNOG00000018815, ENSRNOG00000003388, ENSRNOG00000001111, ENSRNOG00000016377, ENSRNOG00000017259, ENSRNOG00000018929	174	141	10776	5.27073	0.00388209	0.000185204	0.0207712
GOTERM_BP_FAT	GO:0008283~cell proliferation	16	5.88235	2.36411e-05	ENSRNOG00000016454, ENSRNOG00000020918, ENSRNOG00000001349, ENSRNOG00000018187, ENSRNOG00000013803, ENSRNOG00000002771, ENSRNOG00000008091, ENSRNOG00000022537, ENSRNOG00000015477, ENSRNOG00000013322, ENSRNOG00000030034, ENSRNOG00000001111, ENSRNOG00000011130, ENSRNOG00000012318, ENSRNOG00000017259, ENSRNOG00000009559	204	253	12092	3.74859	0.0380753	0.00133769	0.0397028
GOTERM_BP_FAT	GO:0006323~DNA packaging	10	3.67647	2.5242e-05	ENSRNOG00000004921, ENSRNOG00000032178, ENSRNOG00000000632, ENSRNOG00000018771, ENSRNOG00000022325, ENSRNOG00000022911, ENSRNOG00000012051, ENSRNOG00000016316, ENSRNOG00000013803, ENSRNOG00000005115	204	93	12092	6.3736	0.0406007	0.00138064	0.0423909
GOTERM_BP_FAT	GO:0007010~cytoskeleton organization	18	6.61765	2.55929e-05	ENSRNOG00000012835, ENSRNOG00000020701, ENSRNOG00000018187, ENSRNOG00000004921, ENSRNOG00000006731, ENSRNOG00000032178, ENSRNOG00000019100, ENSRNOG00000016715, ENSRNOG00000014370, ENSRNOG00000017209, ENSRNOG00000020013, ENSRNOG00000008986, ENSRNOG00000001111, ENSRNOG00000013727, ENSRNOG00000017259, ENSRNOG00000005037, ENSRNOG00000016724, ENSRNOG00000003202	204	318	12092	3.35516	0.0411534	0.0013547	0.0429801
GOTERM_MF_FAT	GO:0004672~protein kinase activity	24	8.82353	2.71333e-05	ENSRNOG00000015401, ENSRNOG00000029055, ENSRNOG00000020918, ENSRNOG00000001143, ENSRNOG00000000632, ENSRNOG00000002881, ENSRNOG00000032778, ENSRNOG00000018815, ENSRNOG00000013598, ENSRNOG00000008181, ENSRNOG00000002361, ENSRNOG00000015308, ENSRNOG00000002092, ENSRNOG00000016888, ENSRNOG00000018641, ENSRNOG00000005659, ENSRNOG00000007906, ENSRNOG00000004487, ENSRNOG00000004479, ENSRNOG00000011654,…	190	563	11963	2.68404	0.0105532	0.000757518	0.0377137
GOTERM_BP_FAT	GO:0033554~cellular response to stress	21	7.72059	4.46601e-05	ENSRNOG00000000389, ENSRNOG00000020281, ENSRNOG00000002471, ENSRNOG00000020918, ENSRNOG00000000632, ENSRNOG00000029212, ENSRNOG00000015810, ENSRNOG00000014960, ENSRNOG00000020701, ENSRNOG00000009789, ENSRNOG00000011213, ENSRNOG00000008181, ENSRNOG00000003876, ENSRNOG00000013322, ENSRNOG00000014193, ENSRNOG00000010386, ENSRNOG00000024707, ENSRNOG00000037449, ENSRNOG00000001111, ENSRNOG00000020531,…	204	436	12092	2.85496	0.0707092	0.00228905	0.0749897
GOTERM_CC_FAT	GO:0000228~nuclear chromosome	11	4.04412	4.74458e-05	ENSRNOG00000032929, ENSRNOG00000013322, ENSRNOG00000012486, ENSRNOG00000018771, ENSRNOG00000010386, ENSRNOG00000032778, ENSRNOG00000022325, ENSRNOG00000009789, ENSRNOG00000011213, ENSRNOG00000016316, ENSRNOG00000015585	174	131	10776	5.20032	0.0114165	0.00052178	0.0613038
SMART	SM00129:KISc	6	2.20588	5.02517e-05	ENSRNOG00000025407, ENSRNOG00000020281, ENSRNOG00000024428, ENSRNOG00000019100, ENSRNOG00000016715, ENSRNOG00000021713	95	23	5083	13.9579	0.00456258	0.00456258	0.0547704
KEGG_PATHWAY	rno03440:Homologous recombination	6	2.20588	5.70817e-05	ENSRNOG00000012332, ENSRNOG00000039949, ENSRNOG00000011213, ENSRNOG00000013148, ENSRNOG00000001111, ENSRNOG00000006661	94	26	5590	13.7234	0.00449943	0.00112676	0.0605166
GOTERM_CC_FAT	GO:0005874~microtubule	12	4.41176	6.52461e-05	ENSRNOG00000004921, ENSRNOG00000009339, ENSRNOG00000025407, ENSRNOG00000020281, ENSRNOG00000024428, ENSRNOG00000019100, ENSRNOG00000000632, ENSRNOG00000016715, ENSRNOG00000017209, ENSRNOG00000021713, ENSRNOG00000015275, ENSRNOG00000005037	174	164	10776	4.53154	0.0156661	0.000686289	0.0842943
KEGG_PATHWAY	rno04914:Progesterone-mediated oocyte maturation	9	3.30882	8.62688e-05	ENSRNOG00000018635, ENSRNOG00000000632, ENSRNOG00000012678, ENSRNOG00000032778, ENSRNOG00000024008, ENSRNOG00000002592, ENSRNOG00000018815, ENSRNOG00000005376, ENSRNOG00000015423	94	87	5590	6.15187	0.00679236	0.00136218	0.0914473
GOTERM_BP_FAT	GO:0007140~male meiosis	5	1.83824	9.1044e-05	ENSRNOG00000016706, ENSRNOG00000015810, ENSRNOG00000001111, ENSRNOG00000015585, ENSRNOG00000006661	204	15	12092	19.7582	0.138863	0.00452009	0.152818
KEGG_PATHWAY	rno04115:p53 signaling pathway	8	2.94118	9.84291e-05	ENSRNOG00000024457, ENSRNOG00000016148, ENSRNOG00000018635, ENSRNOG00000020918, ENSRNOG00000000632, ENSRNOG00000012678, ENSRNOG00000024707, ENSRNOG00000008181	94	66	5590	7.20825	0.00774612	0.00129521	0.104331
GOTERM_BP_FAT	GO:0051329~interphase of mitotic cell cycle	8	2.94118	0.000103458	ENSRNOG00000016708, ENSRNOG00000013322, ENSRNOG00000020918, ENSRNOG00000001143, ENSRNOG00000000632, ENSRNOG00000037449, ENSRNOG00000003388, ENSRNOG00000008181	204	65	12092	7.29532	0.156239	0.00498419	0.173637
GOTERM_BP_FAT	GO:0006468~protein amino acid phosphorylation	25	9.19118	0.000108338	ENSRNOG00000029055, ENSRNOG00000015401, ENSRNOG00000001143, ENSRNOG00000002881, ENSRNOG00000032778, ENSRNOG00000018815, ENSRNOG00000008181, ENSRNOG00000015308, ENSRNOG00000018641, ENSRNOG00000002092, ENSRNOG00000005659, ENSRNOG00000007906, ENSRNOG00000004487, ENSRNOG00000011654, ENSRNOG00000024707, ENSRNOG00000018317, ENSRNOG00000004870, ENSRNOG00000019271, ENSRNOG00000020918, ENSRNOG00000000632,…	204	618	12092	2.39784	0.162974	0.00506997	0.181821
GOTERM_BP_FAT	GO:0051325~interphase	8	2.94118	0.000125629	ENSRNOG00000016708, ENSRNOG00000013322, ENSRNOG00000020918, ENSRNOG00000001143, ENSRNOG00000000632, ENSRNOG00000037449, ENSRNOG00000003388, ENSRNOG00000008181	204	67	12092	7.07755	0.186408	0.00571407	0.210812
GOTERM_CC_FAT	GO:0030496~midbody	5	1.83824	0.000129687	ENSRNOG00000005659, ENSRNOG00000032929, ENSRNOG00000000632, ENSRNOG00000020013, ENSRNOG00000003388	174	17	10776	18.215	0.0308988	0.00130691	0.167484
INTERPRO	IPR006671:Cyclin, N-terminal	5	1.83824	0.000133606	ENSRNOG00000018635, ENSRNOG00000020918, ENSRNOG00000012678, ENSRNOG00000007483, ENSRNOG00000015423	148	19	10240	18.2077	0.0492522	0.0125472	0.184662
INTERPRO	IPR017442:Serine/threonine protein kinase-related	13	4.77941	0.000146053	ENSRNOG00000015401, ENSRNOG00000000632, ENSRNOG00000018815, ENSRNOG00000008181, ENSRNOG00000002361, ENSRNOG00000015308, ENSRNOG00000018641, ENSRNOG00000016888, ENSRNOG00000005659, ENSRNOG00000004487, ENSRNOG00000004479, ENSRNOG00000018317, ENSRNOG00000004870	148	236	10240	3.81127	0.0537154	0.0109816	0.201848
INTERPRO	IPR014400:Cyclin, A/B/D/E	4	1.47059	0.000153976	ENSRNOG00000018635, ENSRNOG00000020918, ENSRNOG00000012678, ENSRNOG00000015423	148	8	10240	34.5946	0.0565457	0.00965431	0.212787
SP_PIR_KEYWORDS	dna replication	6	2.20588	0.000184815	ENSRNOG00000014336, ENSRNOG00000016454, ENSRNOG00000003703, ENSRNOG00000014193, ENSRNOG00000001349, ENSRNOG00000008841	140	35	8979	10.9947	0.0370037	0.00751278	0.232149
PIR_SUPERFAMILY	PIRSF001771:Cyclin_A_B_D_E	4	1.47059	0.00019968	ENSRNOG00000018635, ENSRNOG00000020918, ENSRNOG00000012678, ENSRNOG00000015423	70	8	4368	31.2	0.0160456	0.0160456	0.212601
GOTERM_BP_FAT	GO:0031570~DNA integrity checkpoint	6	2.20588	0.000205484	ENSRNOG00000013970, ENSRNOG00000020918, ENSRNOG00000000632, ENSRNOG00000010386, ENSRNOG00000020701, ENSRNOG00000008181	204	33	12092	10.7772	0.286405	0.00907851	0.344594
GOTERM_MF_FAT	GO:0008094~DNA-dependent ATPase activity	6	2.20588	0.000206213	ENSRNOG00000012332, ENSRNOG00000000389, ENSRNOG00000001134, ENSRNOG00000001349, ENSRNOG00000011213, ENSRNOG00000006661	190	35	11963	10.7937	0.077472	0.00536141	0.286293
INTERPRO	IPR008271:Serine/threonine protein kinase, active site	12	4.41176	0.000233068	ENSRNOG00000005659, ENSRNOG00000015401, ENSRNOG00000004487, ENSRNOG00000004479, ENSRNOG00000000632, ENSRNOG00000018317, ENSRNOG00000018815, ENSRNOG00000002361, ENSRNOG00000008181, ENSRNOG00000015308, ENSRNOG00000004870, ENSRNOG00000016888	148	212	10240	3.91637	0.0843397	0.0125082	0.321925
GOTERM_BP_FAT	GO:0033205~cytokinesis during cell cycle	4	1.47059	0.000245344	ENSRNOG00000004921, ENSRNOG00000018815, ENSRNOG00000018187, ENSRNOG00000001111	204	8	12092	29.6373	0.331624	0.0105467	0.411309
GOTERM_BP_FAT	GO:0051640~organelle localization	8	2.94118	0.000278103	ENSRNOG00000004921, ENSRNOG00000032178, ENSRNOG00000013727, ENSRNOG00000003388, ENSRNOG00000012318, ENSRNOG00000017259, ENSRNOG00000017701, ENSRNOG00000005037	204	76	12092	6.23942	0.366635	0.0116422	0.466109
INTERPRO	IPR006670:Cyclin	5	1.83824	0.000291902	ENSRNOG00000018635, ENSRNOG00000020918, ENSRNOG00000012678, ENSRNOG00000007483, ENSRNOG00000015423	148	23	10240	15.0411	0.104484	0.0136997	0.403038
SP_PIR_KEYWORDS	atp-binding	25	9.19118	0.000302329	ENSRNOG00000015401, ENSRNOG00000020281, ENSRNOG00000024428, ENSRNOG00000001349, ENSRNOG00000015810, ENSRNOG00000018815, ENSRNOG00000012878, ENSRNOG00000008181, ENSRNOG00000005659, ENSRNOG00000016715, ENSRNOG00000018317, ENSRNOG00000018997, ENSRNOG00000004870, ENSRNOG00000014336, ENSRNOG00000025407, ENSRNOG00000001134, ENSRNOG00000000632, ENSRNOG00000008841, ENSRNOG00000002361, ENSRNOG00000016888,…	140	728	8979	2.20246	0.0598205	0.0102281	0.379502
GOTERM_CC_FAT	GO:0005876~spindle microtubule	5	1.83824	0.000310163	ENSRNOG00000004921, ENSRNOG00000000632, ENSRNOG00000016715, ENSRNOG00000015275, ENSRNOG00000005037	174	21	10776	14.7455	0.0723225	0.00299834	0.400129
INTERPRO	IPR013763:Cyclin-related	5	1.83824	0.000346397	ENSRNOG00000018635, ENSRNOG00000020918, ENSRNOG00000012678, ENSRNOG00000007483, ENSRNOG00000015423	148	24	10240	14.4144	0.122748	0.0144458	0.478114
GOTERM_BP_FAT	GO:0045787~positive regulation of cell cycle	7	2.57353	0.000406941	ENSRNOG00000004921, ENSRNOG00000009339, ENSRNOG00000020918, ENSRNOG00000000632, ENSRNOG00000003388, ENSRNOG00000001111, ENSRNOG00000002771	204	58	12092	7.15382	0.487438	0.0165695	0.681351
INTERPRO	IPR002290:Serine/threonine protein kinase	10	3.67647	0.000422631	ENSRNOG00000005659, ENSRNOG00000004487, ENSRNOG00000004479, ENSRNOG00000000632, ENSRNOG00000018815, ENSRNOG00000002361, ENSRNOG00000008181, ENSRNOG00000004870, ENSRNOG00000016888, ENSRNOG00000018641	148	157	10240	4.40695	0.147676	0.0158519	0.583051
GOTERM_BP_FAT	GO:0051439~regulation of ubiquitin-protein ligase activity during mitotic cell cycle	7	2.57353	0.000446762	ENSRNOG00000028415, ENSRNOG00000007906, ENSRNOG00000018635, ENSRNOG00000015131, ENSRNOG00000000632, ENSRNOG00000018815, ENSRNOG00000005376	204	59	12092	7.03257	0.519894	0.0177371	0.747789
SP_PIR_KEYWORDS	kinetochore	5	1.83824	0.000459381	ENSRNOG00000006731, ENSRNOG00000019100, ENSRNOG00000022261, ENSRNOG00000018815, ENSRNOG00000015275	140	24	8979	13.3616	0.0894762	0.0133015	0.57612
GOTERM_BP_FAT	GO:0007076~mitotic chromosome condensation	4	1.47059	0.000512826	ENSRNOG00000004921, ENSRNOG00000018771, ENSRNOG00000022325, ENSRNOG00000012051	204	10	12092	23.7098	0.569271	0.0198544	0.857919
GOTERM_CC_FAT	GO:0000785~chromatin	11	4.04412	0.000536286	ENSRNOG00000032929, ENSRNOG00000013322, ENSRNOG00000020281, ENSRNOG00000032178, ENSRNOG00000010386, ENSRNOG00000026502, ENSRNOG00000024707, ENSRNOG00000039859, ENSRNOG00000013803, ENSRNOG00000015585, ENSRNOG00000005115	174	176	10776	3.87069	0.121743	0.00498048	0.690909
INTERPRO	IPR000719:Protein kinase, core	14	5.14706	0.000541637	ENSRNOG00000015401, ENSRNOG00000000632, ENSRNOG00000002881, ENSRNOG00000018815, ENSRNOG00000008181, ENSRNOG00000002361, ENSRNOG00000015308, ENSRNOG00000018641, ENSRNOG00000016888, ENSRNOG00000005659, ENSRNOG00000004487, ENSRNOG00000004479, ENSRNOG00000018317, ENSRNOG00000004870	148	312	10240	3.10464	0.185185	0.0184454	0.746658
INTERPRO	IPR018525:DNA-dependent ATPase MCM, conserved site	3	1.10294	0.000608294	ENSRNOG00000014336, ENSRNOG00000003703, ENSRNOG00000001349	148	3	10240	69.1892	0.205471	0.0189846	0.838189
GOTERM_BP_FAT	GO:0007051~spindle organization	5	1.83824	0.000629594	ENSRNOG00000006731, ENSRNOG00000012835, ENSRNOG00000017209, ENSRNOG00000013727, ENSRNOG00000017259	204	24	12092	12.3489	0.644461	0.0237624	1.05229
GOTERM_MF_FAT	GO:0004386~helicase activity	8	2.94118	0.000662755	ENSRNOG00000000389, ENSRNOG00000002471, ENSRNOG00000003703, ENSRNOG00000001349, ENSRNOG00000039949, ENSRNOG00000011213, ENSRNOG00000013148, ENSRNOG00000013803	190	93	11963	5.41619	0.228349	0.0160709	0.917424
GOTERM_BP_FAT	GO:0031396~regulation of protein ubiquitination	8	2.94118	0.000681867	ENSRNOG00000028415, ENSRNOG00000007906, ENSRNOG00000018635, ENSRNOG00000015131, ENSRNOG00000000632, ENSRNOG00000020701, ENSRNOG00000018815, ENSRNOG00000005376	204	88	12092	5.38859	0.673723	0.0251335	1.13919
GOTERM_BP_FAT	GO:0006310~DNA recombination	7	2.57353	0.000693569	ENSRNOG00000003876, ENSRNOG00000014193, ENSRNOG00000010386, ENSRNOG00000020701, ENSRNOG00000015810, ENSRNOG00000001111, ENSRNOG00000006661	204	64	12092	6.48315	0.679936	0.0249986	1.15864
GOTERM_BP_FAT	GO:0030261~chromosome condensation	5	1.83824	0.000739745	ENSRNOG00000004921, ENSRNOG00000000632, ENSRNOG00000018771, ENSRNOG00000022325, ENSRNOG00000012051	204	25	12092	11.8549	0.703323	0.0260696	1.23532
SMART	SM00385:CYCLIN	5	1.83824	0.000741871	ENSRNOG00000018635, ENSRNOG00000020918, ENSRNOG00000012678, ENSRNOG00000007483, ENSRNOG00000015423	95	23	5083	11.6316	0.0653053	0.0332039	0.805817
GOTERM_BP_FAT	GO:0051438~regulation of ubiquitin-protein ligase activity	7	2.57353	0.00075358	ENSRNOG00000028415, ENSRNOG00000007906, ENSRNOG00000018635, ENSRNOG00000015131, ENSRNOG00000000632, ENSRNOG00000018815, ENSRNOG00000005376	204	65	12092	6.38341	0.709992	0.0259933	1.25829
GOTERM_BP_FAT	GO:0006271~DNA strand elongation during DNA replication	3	1.10294	0.000832085	ENSRNOG00000000389, ENSRNOG00000013322, ENSRNOG00000020531	204	3	12092	59.2745	0.745092	0.0280745	1.38851
GOTERM_BP_FAT	GO:0006273~lagging strand elongation	3	1.10294	0.000832085	ENSRNOG00000000389, ENSRNOG00000013322, ENSRNOG00000020531	204	3	12092	59.2745	0.745092	0.0280745	1.38851
GOTERM_BP_FAT	GO:0007093~mitotic cell cycle checkpoint	5	1.83824	0.000862853	ENSRNOG00000009339, ENSRNOG00000020918, ENSRNOG00000000632, ENSRNOG00000009303, ENSRNOG00000005376	204	26	12092	11.3989	0.757661	0.0285125	1.43951
GOTERM_BP_FAT	GO:0051340~regulation of ligase activity	7	2.57353	0.000885583	ENSRNOG00000028415, ENSRNOG00000007906, ENSRNOG00000018635, ENSRNOG00000015131, ENSRNOG00000000632, ENSRNOG00000018815, ENSRNOG00000005376	204	67	12092	6.19286	0.766546	0.0286762	1.47716
GOTERM_BP_FAT	GO:0016310~phosphorylation	25	9.19118	0.00091226	ENSRNOG00000029055, ENSRNOG00000015401, ENSRNOG00000001143, ENSRNOG00000002881, ENSRNOG00000032778, ENSRNOG00000018815, ENSRNOG00000008181, ENSRNOG00000015308, ENSRNOG00000018641, ENSRNOG00000002092, ENSRNOG00000005659, ENSRNOG00000007906, ENSRNOG00000004487, ENSRNOG00000011654, ENSRNOG00000024707, ENSRNOG00000018317, ENSRNOG00000004870, ENSRNOG00000019271, ENSRNOG00000020918, ENSRNOG00000000632,…	204	715	12092	2.07254	0.776561	0.0289571	1.52134
GOTERM_BP_FAT	GO:0007143~female meiosis	4	1.47059	0.000917129	ENSRNOG00000015810, ENSRNOG00000018815, ENSRNOG00000002771, ENSRNOG00000006661	204	12	12092	19.7582	0.778341	0.0285577	1.5294
UP_SEQ_FEATURE	domain:Kinesin-motor	4	1.47059	0.00101121	ENSRNOG00000025407, ENSRNOG00000020281, ENSRNOG00000019100, ENSRNOG00000021713	109	14	7317	19.1796	0.395791	0.395791	1.44555
GOTERM_BP_FAT	GO:0001556~oocyte maturation	4	1.47059	0.00117758	ENSRNOG00000018635, ENSRNOG00000015810, ENSRNOG00000001111, ENSRNOG00000002771	204	13	12092	18.2383	0.855536	0.035846	1.9597
INTERPRO	IPR001208:DNA-dependent ATPase MCM	3	1.10294	0.00120511	ENSRNOG00000014336, ENSRNOG00000003703, ENSRNOG00000001349	148	4	10240	51.8919	0.366065	0.0344546	1.65423
UP_SEQ_FEATURE	nucleotide phosphate-binding region:ATP	16	5.88235	0.00132141	ENSRNOG00000025407, ENSRNOG00000015401, ENSRNOG00000020281, ENSRNOG00000000632, ENSRNOG00000015810, ENSRNOG00000008841, ENSRNOG00000018815, ENSRNOG00000008181, ENSRNOG00000002361, ENSRNOG00000005659, ENSRNOG00000019100, ENSRNOG00000004479, ENSRNOG00000003703, ENSRNOG00000021713, ENSRNOG00000018317, ENSRNOG00000004870	109	424	7317	2.53315	0.48237	0.280535	1.88507
GOTERM_BP_FAT	GO:0032886~regulation of microtubule-based process	6	2.20588	0.00132865	ENSRNOG00000009339, ENSRNOG00000020013, ENSRNOG00000011654, ENSRNOG00000003388, ENSRNOG00000015275, ENSRNOG00000017259	204	49	12092	7.2581	0.887309	0.0396215	2.20849
GOTERM_BP_FAT	GO:0051656~establishment of organelle localization	6	2.20588	0.00145644	ENSRNOG00000004921, ENSRNOG00000032178, ENSRNOG00000013727, ENSRNOG00000003388, ENSRNOG00000017701, ENSRNOG00000005037	204	50	12092	7.11294	0.908665	0.04258	2.41846
GOTERM_CC_FAT	GO:0001673~male germ cell nucleus	4	1.47059	0.00160522	ENSRNOG00000010386, ENSRNOG00000015810, ENSRNOG00000009789, ENSRNOG00000011213	174	15	10776	16.5149	0.322113	0.0142959	2.05492
GOTERM_BP_FAT	GO:0022616~DNA strand elongation	3	1.10294	0.00164575	ENSRNOG00000000389, ENSRNOG00000013322, ENSRNOG00000020531	204	4	12092	44.4559	0.933099	0.0471478	2.72874
GOTERM_BP_FAT	GO:0000077~DNA damage checkpoint	5	1.83824	0.00170094	ENSRNOG00000020918, ENSRNOG00000000632, ENSRNOG00000010386, ENSRNOG00000020701, ENSRNOG00000008181	204	31	12092	9.5604	0.938904	0.0478576	2.81902
SMART	SM00350:MCM	3	1.10294	0.00198183	ENSRNOG00000014336, ENSRNOG00000003703, ENSRNOG00000001349	95	4	5083	40.1289	0.165168	0.0584004	2.1395
GOTERM_BP_FAT	GO:0031145~anaphase-promoting complex-dependent proteasomal ubiquitin-dependent protein catabolic process	6	2.20588	0.0020595	ENSRNOG00000028415, ENSRNOG00000007906, ENSRNOG00000018635, ENSRNOG00000015131, ENSRNOG00000000632, ENSRNOG00000005376	204	54	12092	6.58606	0.966129	0.0566946	3.40366
GOTERM_BP_FAT	GO:0006796~phosphate metabolic process	27	9.92647	0.00207865	ENSRNOG00000029055, ENSRNOG00000015401, ENSRNOG00000001143, ENSRNOG00000002881, ENSRNOG00000032778, ENSRNOG00000018815, ENSRNOG00000008181, ENSRNOG00000015308, ENSRNOG00000002092, ENSRNOG00000025298, ENSRNOG00000018641, ENSRNOG00000005659, ENSRNOG00000007906, ENSRNOG00000004487, ENSRNOG00000011654, ENSRNOG00000024707, ENSRNOG00000018317, ENSRNOG00000004870, ENSRNOG00000019271, ENSRNOG00000020918,…	204	849	12092	1.88506	0.967179	0.0562652	3.43479
GOTERM_CC_FAT	GO:0044454~nuclear chromosome part	8	2.94118	0.00214511	ENSRNOG00000032929, ENSRNOG00000013322, ENSRNOG00000012486, ENSRNOG00000010386, ENSRNOG00000032778, ENSRNOG00000011213, ENSRNOG00000016316, ENSRNOG00000015585	174	112	10776	4.42365	0.405286	0.0183886	2.73726
GOTERM_BP_FAT	GO:0006793~phosphorus metabolic process	27	9.92647	0.00214743	ENSRNOG00000029055, ENSRNOG00000015401, ENSRNOG00000001143, ENSRNOG00000002881, ENSRNOG00000032778, ENSRNOG00000018815, ENSRNOG00000008181, ENSRNOG00000015308, ENSRNOG00000002092, ENSRNOG00000025298, ENSRNOG00000018641, ENSRNOG00000005659, ENSRNOG00000007906, ENSRNOG00000004487, ENSRNOG00000011654, ENSRNOG00000024707, ENSRNOG00000018317, ENSRNOG00000004870, ENSRNOG00000019271, ENSRNOG00000020918,…	204	851	12092	1.88062	0.970692	0.0571342	3.54653
SMART	SM00220:S_TKc	10	3.67647	0.00229111	ENSRNOG00000005659, ENSRNOG00000004487, ENSRNOG00000004479, ENSRNOG00000000632, ENSRNOG00000018815, ENSRNOG00000002361, ENSRNOG00000008181, ENSRNOG00000004870, ENSRNOG00000016888, ENSRNOG00000018641	95	157	5083	3.40798	0.188386	0.0508444	2.46961
GOTERM_CC_FAT	GO:0045120~pronucleus	4	1.47059	0.00234308	ENSRNOG00000018771, ENSRNOG00000011213, ENSRNOG00000003388, ENSRNOG00000015423	174	17	10776	14.572	0.433167	0.0193852	2.98636
GOTERM_CC_FAT	GO:0005721~centromeric heterochromatin	3	1.10294	0.00248232	ENSRNOG00000032929, ENSRNOG00000039859, ENSRNOG00000013803	174	5	10776	37.1586	0.451994	0.0198493	3.16121
GOTERM_BP_FAT	GO:0042770~DNA damage response, signal transduction	6	2.20588	0.00261852	ENSRNOG00000020918, ENSRNOG00000000632, ENSRNOG00000010386, ENSRNOG00000020701, ENSRNOG00000001111, ENSRNOG00000008181	204	57	12092	6.23942	0.986503	0.0681448	4.30855
GOTERM_MF_FAT	GO:0042393~histone binding	5	1.83824	0.00265185	ENSRNOG00000016454, ENSRNOG00000018771, ENSRNOG00000010386, ENSRNOG00000022911, ENSRNOG00000005115	190	37	11963	8.50853	0.645927	0.059246	3.62416
GOTERM_MF_FAT	GO:0004520~endodeoxyribonuclease activity	4	1.47059	0.00265891	ENSRNOG00000000389, ENSRNOG00000003876, ENSRNOG00000020531, ENSRNOG00000006661	190	18	11963	13.9918	0.646905	0.0561936	3.63364
GOTERM_CC_FAT	GO:0043073~germ cell nucleus	4	1.47059	0.00277876	ENSRNOG00000010386, ENSRNOG00000015810, ENSRNOG00000009789, ENSRNOG00000011213	174	18	10776	13.7625	0.490027	0.0214882	3.5325
SP_PIR_KEYWORDS	microtubule	8	2.94118	0.00279617	ENSRNOG00000025407, ENSRNOG00000020281, ENSRNOG00000024428, ENSRNOG00000019100, ENSRNOG00000016715, ENSRNOG00000017209, ENSRNOG00000021713, ENSRNOG00000015275	140	122	8979	4.20562	0.435163	0.0689127	3.45973
GOTERM_BP_FAT	GO:0010038~response to metal ion	10	3.67647	0.0030028	ENSRNOG00000007682, ENSRNOG00000006396, ENSRNOG00000020918, ENSRNOG00000000632, ENSRNOG00000009620, ENSRNOG00000009957, ENSRNOG00000002981, ENSRNOG00000008336, ENSRNOG00000012878, ENSRNOG00000015949	204	177	12092	3.34884	0.992831	0.0765563	4.92596
GOTERM_BP_FAT	GO:0045596~negative regulation of cell differentiation	11	4.04412	0.00308634	ENSRNOG00000007108, ENSRNOG00000020918, ENSRNOG00000001143, ENSRNOG00000016037, ENSRNOG00000024707, ENSRNOG00000008336, ENSRNOG00000012318, ENSRNOG00000011130, ENSRNOG00000002771, ENSRNOG00000012199, ENSRNOG00000036924	204	212	12092	3.07556	0.993753	0.0774052	5.05968
GOTERM_MF_FAT	GO:0048256~flap endonuclease activity	3	1.10294	0.00357191	ENSRNOG00000000389, ENSRNOG00000003876, ENSRNOG00000020531	190	6	11963	31.4816	0.753185	0.0709918	4.8528
GOTERM_BP_FAT	GO:0048599~oocyte development	4	1.47059	0.00370455	ENSRNOG00000018635, ENSRNOG00000015810, ENSRNOG00000001111, ENSRNOG00000002771	204	19	12092	12.4788	0.997744	0.0908282	6.04378
GOTERM_BP_FAT	GO:0007141~male meiosis I	3	1.10294	0.00402398	ENSRNOG00000015810, ENSRNOG00000001111, ENSRNOG00000006661	204	6	12092	29.6373	0.998668	0.0968413	6.5485
GOTERM_BP_FAT	GO:0009994~oocyte differentiation	4	1.47059	0.0043049	ENSRNOG00000018635, ENSRNOG00000015810, ENSRNOG00000001111, ENSRNOG00000002771	204	20	12092	11.8549	0.999162	0.101772	6.99025
GOTERM_CC_FAT	GO:0000792~heterochromatin	5	1.83824	0.00446445	ENSRNOG00000032929, ENSRNOG00000010386, ENSRNOG00000039859, ENSRNOG00000013803, ENSRNOG00000015585	174	42	10776	7.37274	0.661359	0.0332719	5.61894
PIR_SUPERFAMILY	PIRSF001771:cyclin, A/B/D/E types	3	1.10294	0.00490718	ENSRNOG00000018635, ENSRNOG00000020918, ENSRNOG00000015423	70	7	4368	26.7429	0.328647	0.180639	5.10756
GOTERM_CC_FAT	GO:0000940~outer kinetochore of condensed chromosome	3	1.10294	0.00510363	ENSRNOG00000007906, ENSRNOG00000003388, ENSRNOG00000015275	174	7	10776	26.5419	0.710106	0.0368272	6.39914
SP_PIR_KEYWORDS	serine/threonine-protein kinase	10	3.67647	0.00524964	ENSRNOG00000005659, ENSRNOG00000015401, ENSRNOG00000004479, ENSRNOG00000000632, ENSRNOG00000018317, ENSRNOG00000018815, ENSRNOG00000002361, ENSRNOG00000008181, ENSRNOG00000004870, ENSRNOG00000016888	140	210	8979	3.05408	0.658275	0.112463	6.40433
GOTERM_MF_FAT	GO:0004536~deoxyribonuclease activity	4	1.47059	0.00544599	ENSRNOG00000000389, ENSRNOG00000003876, ENSRNOG00000020531, ENSRNOG00000006661	190	23	11963	10.9501	0.881779	0.101259	7.31062
GOTERM_BP_FAT	GO:0040001~establishment of mitotic spindle localization	3	1.10294	0.00557147	ENSRNOG00000004921, ENSRNOG00000032178, ENSRNOG00000013727	204	7	12092	25.4034	0.999896	0.127964	8.95773
INTERPRO	IPR006209:EGF	6	2.20588	0.00577663	ENSRNOG00000012575, ENSRNOG00000029212, ENSRNOG00000015285, ENSRNOG00000002771, ENSRNOG00000010392, ENSRNOG00000019093	148	80	10240	5.18919	0.888072	0.144801	7.70138
SP_PIR_KEYWORDS	motor protein	6	2.20588	0.00599831	ENSRNOG00000025407, ENSRNOG00000020281, ENSRNOG00000024428, ENSRNOG00000016715, ENSRNOG00000021713, ENSRNOG00000018997	140	75	8979	5.13086	0.706929	0.115501	7.28626
GOTERM_MF_FAT	GO:0003678~DNA helicase activity	4	1.47059	0.00615247	ENSRNOG00000000389, ENSRNOG00000003703, ENSRNOG00000001349, ENSRNOG00000011213	190	24	11963	10.4939	0.910458	0.108551	8.22176
UP_SEQ_FEATURE	binding site:ATP	11	4.04412	0.00618632	ENSRNOG00000005659, ENSRNOG00000015401, ENSRNOG00000019100, ENSRNOG00000014193, ENSRNOG00000004479, ENSRNOG00000000632, ENSRNOG00000018317, ENSRNOG00000018815, ENSRNOG00000002361, ENSRNOG00000008181, ENSRNOG00000004870	109	269	7317	2.74503	0.954514	0.643035	8.54397
GOTERM_BP_FAT	GO:0031398~positive regulation of protein ubiquitination	6	2.20588	0.00635436	ENSRNOG00000028415, ENSRNOG00000018635, ENSRNOG00000015131, ENSRNOG00000000632, ENSRNOG00000020701, ENSRNOG00000018815	204	70	12092	5.08067	0.999972	0.142667	10.1542
UP_SEQ_FEATURE	domain:Protein kinase	10	3.67647	0.0063657	ENSRNOG00000005659, ENSRNOG00000015401, ENSRNOG00000004479, ENSRNOG00000000632, ENSRNOG00000018317, ENSRNOG00000018815, ENSRNOG00000002361, ENSRNOG00000008181, ENSRNOG00000004870, ENSRNOG00000018641	109	228	7317	2.94423	0.958425	0.548447	8.78127
SP_PIR_KEYWORDS	nucleotide-binding	26	9.55882	0.00670667	ENSRNOG00000015401, ENSRNOG00000020281, ENSRNOG00000024428, ENSRNOG00000001349, ENSRNOG00000015810, ENSRNOG00000018815, ENSRNOG00000012878, ENSRNOG00000008181, ENSRNOG00000005659, ENSRNOG00000016715, ENSRNOG00000018317, ENSRNOG00000018997, ENSRNOG00000004870, ENSRNOG00000014336, ENSRNOG00000025407, ENSRNOG00000001134, ENSRNOG00000000632, ENSRNOG00000008841, ENSRNOG00000002361, ENSRNOG00000016888,…	140	966	8979	1.72622	0.746596	0.117324	8.11365
SP_PIR_KEYWORDS	kinase	15	5.51471	0.00691528	ENSRNOG00000015401, ENSRNOG00000000632, ENSRNOG00000002881, ENSRNOG00000018815, ENSRNOG00000008181, ENSRNOG00000002361, ENSRNOG00000015308, ENSRNOG00000016888, ENSRNOG00000005659, ENSRNOG00000007906, ENSRNOG00000004487, ENSRNOG00000009785, ENSRNOG00000004479, ENSRNOG00000018317, ENSRNOG00000004870	140	432	8979	2.22693	0.757224	0.111276	8.35602
GOTERM_BP_FAT	GO:0051293~establishment of spindle localization	3	1.10294	0.00734684	ENSRNOG00000004921, ENSRNOG00000032178, ENSRNOG00000013727	204	8	12092	22.2279	0.999994	0.160945	11.6498
GOTERM_BP_FAT	GO:0051653~spindle localization	3	1.10294	0.00734684	ENSRNOG00000004921, ENSRNOG00000032178, ENSRNOG00000013727	204	8	12092	22.2279	0.999994	0.160945	11.6498
GOTERM_BP_FAT	GO:0031399~regulation of protein modification process	12	4.41176	0.00754289	ENSRNOG00000028415, ENSRNOG00000007906, ENSRNOG00000018635, ENSRNOG00000007108, ENSRNOG00000015131, ENSRNOG00000020918, ENSRNOG00000000632, ENSRNOG00000020701, ENSRNOG00000024707, ENSRNOG00000018815, ENSRNOG00000039859, ENSRNOG00000005376	204	279	12092	2.54944	0.999996	0.162727	11.9424
GOTERM_BP_FAT	GO:0033043~regulation of organelle organization	9	3.30882	0.0085021	ENSRNOG00000004921, ENSRNOG00000009339, ENSRNOG00000001143, ENSRNOG00000020013, ENSRNOG00000011654, ENSRNOG00000039859, ENSRNOG00000015275, ENSRNOG00000002771, ENSRNOG00000005376	204	172	12092	3.10157	0.999999	0.179193	13.3611
UP_SEQ_FEATURE	short sequence motif:Nuclear localization signal	7	2.57353	0.00877947	ENSRNOG00000016454, ENSRNOG00000023633, ENSRNOG00000020701, ENSRNOG00000022261, ENSRNOG00000013774, ENSRNOG00000039859, ENSRNOG00000036924	109	121	7317	3.88346	0.987618	0.58451	11.9191
GOTERM_BP_FAT	GO:0010638~positive regulation of organelle organization	6	2.20588	0.00895032	ENSRNOG00000004921, ENSRNOG00000009339, ENSRNOG00000020013, ENSRNOG00000011654, ENSRNOG00000039859, ENSRNOG00000002771	204	76	12092	4.67957	1	0.185382	14.0166
GOTERM_BP_FAT	GO:0006268~DNA unwinding during replication	3	1.10294	0.00934209	ENSRNOG00000003703, ENSRNOG00000001349, ENSRNOG00000016316	204	9	12092	19.7582	1	0.190324	14.5858
GOTERM_BP_FAT	GO:0031401~positive regulation of protein modification process	9	3.30882	0.010338	ENSRNOG00000028415, ENSRNOG00000018635, ENSRNOG00000007108, ENSRNOG00000015131, ENSRNOG00000020918, ENSRNOG00000000632, ENSRNOG00000020701, ENSRNOG00000018815, ENSRNOG00000039859	204	178	12092	2.99703	1	0.205931	16.0167
GOTERM_BP_FAT	GO:0006302~double-strand break repair	5	1.83824	0.0104154	ENSRNOG00000013322, ENSRNOG00000010386, ENSRNOG00000020701, ENSRNOG00000015810, ENSRNOG00000001111	204	51	12092	5.81123	1	0.204849	16.1269
GOTERM_BP_FAT	GO:0040007~growth	10	3.67647	0.0104256	ENSRNOG00000018635, ENSRNOG00000007108, ENSRNOG00000007858, ENSRNOG00000012678, ENSRNOG00000026056, ENSRNOG00000015285, ENSRNOG00000001111, ENSRNOG00000008091, ENSRNOG00000002771, ENSRNOG00000036924	204	215	12092	2.75695	1	0.202626	16.1415
GOTERM_MF_FAT	GO:0015631~tubulin binding	6	2.20588	0.0105392	ENSRNOG00000004921, ENSRNOG00000020013, ENSRNOG00000018187, ENSRNOG00000015275, ENSRNOG00000001111, ENSRNOG00000005037	190	84	11963	4.49737	0.98412	0.171638	13.6959
GOTERM_BP_FAT	GO:0010604~positive regulation of macromolecule metabolic process	24	8.82353	0.0113186	ENSRNOG00000000389, ENSRNOG00000028415, ENSRNOG00000015131, ENSRNOG00000007108, ENSRNOG00000020918, ENSRNOG00000000632, ENSRNOG00000016037, ENSRNOG00000020701, ENSRNOG00000000640, ENSRNOG00000018815, ENSRNOG00000011213, ENSRNOG00000039859, ENSRNOG00000020792, ENSRNOG00000002771, ENSRNOG00000000008, ENSRNOG00000016708, ENSRNOG00000018635, ENSRNOG00000015488, ENSRNOG00000020013, ENSRNOG00000005936,…	204	825	12092	1.72435	1	0.215526	17.4036
GOTERM_BP_FAT	GO:0043161~proteasomal ubiquitin-dependent protein catabolic process	6	2.20588	0.0121999	ENSRNOG00000028415, ENSRNOG00000007906, ENSRNOG00000018635, ENSRNOG00000015131, ENSRNOG00000000632, ENSRNOG00000005376	204	82	12092	4.33716	1	0.227716	18.6316
GOTERM_BP_FAT	GO:0010498~proteasomal protein catabolic process	6	2.20588	0.0121999	ENSRNOG00000028415, ENSRNOG00000007906, ENSRNOG00000018635, ENSRNOG00000015131, ENSRNOG00000000632, ENSRNOG00000005376	204	82	12092	4.33716	1	0.227716	18.6316
SP_PIR_KEYWORDS	ubl conjugation	11	4.04412	0.0123437	ENSRNOG00000028415, ENSRNOG00000020281, ENSRNOG00000018635, ENSRNOG00000020918, ENSRNOG00000014193, ENSRNOG00000004479, ENSRNOG00000000632, ENSRNOG00000014960, ENSRNOG00000016037, ENSRNOG00000039859, ENSRNOG00000008181	140	283	8979	2.49291	0.920642	0.177089	14.4598
SP_PIR_KEYWORDS	dna-binding	17	6.25	0.0128514	ENSRNOG00000014336, ENSRNOG00000020281, ENSRNOG00000001349, ENSRNOG00000016188, ENSRNOG00000020701, ENSRNOG00000016037, ENSRNOG00000000640, ENSRNOG00000008841, ENSRNOG00000039859, ENSRNOG00000020792, ENSRNOG00000022537, ENSRNOG00000015477, ENSRNOG00000032178, ENSRNOG00000003703, ENSRNOG00000005936, ENSRNOG00000030034, ENSRNOG00000006200	140	561	8979	1.94351	0.928544	0.171781	15.011
GOTERM_BP_FAT	GO:0048477~oogenesis	4	1.47059	0.0135612	ENSRNOG00000018635, ENSRNOG00000015810, ENSRNOG00000001111, ENSRNOG00000002771	204	30	12092	7.90327	1	0.247079	20.4947
GOTERM_BP_FAT	GO:0006338~chromatin remodeling	4	1.47059	0.0148319	ENSRNOG00000016454, ENSRNOG00000022911, ENSRNOG00000013803, ENSRNOG00000015585	204	31	12092	7.64832	1	0.264132	22.1977
GOTERM_BP_FAT	GO:0007127~meiosis I	4	1.47059	0.0148319	ENSRNOG00000012835, ENSRNOG00000026056, ENSRNOG00000015810, ENSRNOG00000006661	204	31	12092	7.64832	1	0.264132	22.1977
GOTERM_BP_FAT	GO:0051437~positive regulation of ubiquitin-protein ligase activity during mitotic cell cycle	5	1.83824	0.0152365	ENSRNOG00000028415, ENSRNOG00000018635, ENSRNOG00000015131, ENSRNOG00000000632, ENSRNOG00000018815	204	57	12092	5.19952	1	0.267466	22.7327
GOTERM_BP_FAT	GO:0001655~urogenital system development	8	2.94118	0.0156593	ENSRNOG00000015477, ENSRNOG00000007108, ENSRNOG00000006396, ENSRNOG00000030034, ENSRNOG00000024707, ENSRNOG00000015285, ENSRNOG00000003840, ENSRNOG00000013803	204	155	12092	3.05933	1	0.270977	23.2881
INTERPRO	IPR012340:Nucleic acid-binding, OB-fold	4	1.47059	0.015768	ENSRNOG00000014336, ENSRNOG00000003703, ENSRNOG00000014193, ENSRNOG00000001349	148	37	10240	7.47991	0.99754	0.330028	19.7368
SP_PIR_KEYWORDS	chromosomal protein	5	1.83824	0.016194	ENSRNOG00000005659, ENSRNOG00000032178, ENSRNOG00000019100, ENSRNOG00000022261, ENSRNOG00000033335	140	63	8979	5.09014	0.964229	0.199118	18.5597
GOTERM_BP_FAT	GO:0042127~regulation of cell proliferation	20	7.35294	0.0163851	ENSRNOG00000002105, ENSRNOG00000012912, ENSRNOG00000007108, ENSRNOG00000020918, ENSRNOG00000000632, ENSRNOG00000002881, ENSRNOG00000011213, ENSRNOG00000038132, ENSRNOG00000039859, ENSRNOG00000020792, ENSRNOG00000002771, ENSRNOG00000019183, ENSRNOG00000036924, ENSRNOG00000015477, ENSRNOG00000016706, ENSRNOG00000005936, ENSRNOG00000001111, ENSRNOG00000003388, ENSRNOG00000012199, ENSRNOG00000015423	204	665	12092	1.78269	1	0.278796	24.2326
GOTERM_BP_FAT	GO:0032508~DNA duplex unwinding	3	1.10294	0.01657	ENSRNOG00000003703, ENSRNOG00000001349, ENSRNOG00000016316	204	12	12092	14.8186	1	0.27864	24.4715
GOTERM_BP_FAT	GO:0001701~in utero embryonic development	10	3.67647	0.0168955	ENSRNOG00000014372, ENSRNOG00000018635, ENSRNOG00000016454, ENSRNOG00000007858, ENSRNOG00000012678, ENSRNOG00000026056, ENSRNOG00000011654, ENSRNOG00000007843, ENSRNOG00000001111, ENSRNOG00000008091	204	233	12092	2.54397	1	0.28048	24.8903
GOTERM_BP_FAT	GO:0051443~positive regulation of ubiquitin-protein ligase activity	5	1.83824	0.017109	ENSRNOG00000028415, ENSRNOG00000018635, ENSRNOG00000015131, ENSRNOG00000000632, ENSRNOG00000018815	204	59	12092	5.02326	1	0.280709	25.1638
INTERPRO	IPR017441:Protein kinase, ATP binding site	10	3.67647	0.0171701	ENSRNOG00000005659, ENSRNOG00000015401, ENSRNOG00000004479, ENSRNOG00000000632, ENSRNOG00000018317, ENSRNOG00000018815, ENSRNOG00000002361, ENSRNOG00000008181, ENSRNOG00000004870, ENSRNOG00000016888	148	274	10240	2.52515	0.998565	0.335796	21.3041
GOTERM_BP_FAT	GO:0048609~reproductive process in a multicellular organism	15	5.51471	0.0173554	ENSRNOG00000020918, ENSRNOG00000001143, ENSRNOG00000026056, ENSRNOG00000015810, ENSRNOG00000018187, ENSRNOG00000033335, ENSRNOG00000012878, ENSRNOG00000002771, ENSRNOG00000036924, ENSRNOG00000018635, ENSRNOG00000014370, ENSRNOG00000010386, ENSRNOG00000024008, ENSRNOG00000001111, ENSRNOG00000006661	204	443	12092	2.00704	1	0.281389	25.4784
GOTERM_BP_FAT	GO:0032504~multicellular organism reproduction	15	5.51471	0.0173554	ENSRNOG00000020918, ENSRNOG00000001143, ENSRNOG00000026056, ENSRNOG00000015810, ENSRNOG00000018187, ENSRNOG00000033335, ENSRNOG00000012878, ENSRNOG00000002771, ENSRNOG00000036924, ENSRNOG00000018635, ENSRNOG00000014370, ENSRNOG00000010386, ENSRNOG00000024008, ENSRNOG00000001111, ENSRNOG00000006661	204	443	12092	2.00704	1	0.281389	25.4784
GOTERM_BP_FAT	GO:0051783~regulation of nuclear division	4	1.47059	0.017569	ENSRNOG00000004921, ENSRNOG00000009339, ENSRNOG00000002771, ENSRNOG00000005376	204	33	12092	7.18479	1	0.281605	25.75
GOTERM_BP_FAT	GO:0007088~regulation of mitosis	4	1.47059	0.017569	ENSRNOG00000004921, ENSRNOG00000009339, ENSRNOG00000002771, ENSRNOG00000005376	204	33	12092	7.18479	1	0.281605	25.75
GOTERM_BP_FAT	GO:0051351~positive regulation of ligase activity	5	1.83824	0.0191194	ENSRNOG00000028415, ENSRNOG00000018635, ENSRNOG00000015131, ENSRNOG00000000632, ENSRNOG00000018815	204	61	12092	4.85857	1	0.299638	27.6938
SP_PIR_KEYWORDS	centromere	3	1.10294	0.0191686	ENSRNOG00000005659, ENSRNOG00000019100, ENSRNOG00000033335	140	14	8979	13.7434	0.980714	0.218681	21.6025
GOTERM_BP_FAT	GO:0032392~DNA geometric change	3	1.10294	0.0193686	ENSRNOG00000003703, ENSRNOG00000001349, ENSRNOG00000016316	204	13	12092	13.6787	1	0.300113	28.0018
GOTERM_MF_FAT	GO:0005509~calcium ion binding	19	6.98529	0.0197512	ENSRNOG00000003741, ENSRNOG00000013064, ENSRNOG00000006950, ENSRNOG00000012575, ENSRNOG00000029212, ENSRNOG00000009957, ENSRNOG00000015285, ENSRNOG00000003823, ENSRNOG00000003262, ENSRNOG00000003596, ENSRNOG00000009955, ENSRNOG00000036924, ENSRNOG00000037357, ENSRNOG00000002981, ENSRNOG00000005345, ENSRNOG00000008761, ENSRNOG00000006753, ENSRNOG00000008444, ENSRNOG00000039969	190	672	11963	1.78021	0.99959	0.28761	24.2193
SP_PIR_KEYWORDS	dna repair	5	1.83824	0.0198799	ENSRNOG00000014193, ENSRNOG00000020701, ENSRNOG00000014960, ENSRNOG00000001111, ENSRNOG00000008181	140	67	8979	4.78625	0.983367	0.214129	22.3144
GOTERM_BP_FAT	GO:0048732~gland development	9	3.30882	0.0201938	ENSRNOG00000015477, ENSRNOG00000007108, ENSRNOG00000020918, ENSRNOG00000012878, ENSRNOG00000001111, ENSRNOG00000020792, ENSRNOG00000009559, ENSRNOG00000012199, ENSRNOG00000036924	204	201	12092	2.65408	1	0.307955	29.0127
GOTERM_BP_FAT	GO:0003006~reproductive developmental process	11	4.04412	0.0207491	ENSRNOG00000015477, ENSRNOG00000018635, ENSRNOG00000006396, ENSRNOG00000020918, ENSRNOG00000016706, ENSRNOG00000026056, ENSRNOG00000015810, ENSRNOG00000033335, ENSRNOG00000001111, ENSRNOG00000002771, ENSRNOG00000012199	204	282	12092	2.31213	1	0.312176	29.6854
GOTERM_BP_FAT	GO:0030879~mammary gland development	6	2.20588	0.0209193	ENSRNOG00000020918, ENSRNOG00000012878, ENSRNOG00000001111, ENSRNOG00000020792, ENSRNOG00000009559, ENSRNOG00000036924	204	94	12092	3.78348	1	0.311519	29.8904
COG_ONTOLOGY	Cell division and chromosome partitioning	5	1.83824	0.021319	ENSRNOG00000009339, ENSRNOG00000001143, ENSRNOG00000013727, ENSRNOG00000003388, ENSRNOG00000018929	24	81	1697	4.36471	0.211044	0.211044	12.5622
GOTERM_BP_FAT	GO:0045665~negative regulation of neuron differentiation	4	1.47059	0.0221674	ENSRNOG00000001143, ENSRNOG00000024707, ENSRNOG00000012318, ENSRNOG00000012199	204	36	12092	6.58606	1	0.324011	31.3767
GOTERM_BP_FAT	GO:0045137~development of primary sexual characteristics	7	2.57353	0.0222959	ENSRNOG00000006396, ENSRNOG00000020918, ENSRNOG00000016706, ENSRNOG00000033335, ENSRNOG00000001111, ENSRNOG00000002771, ENSRNOG00000012199	204	130	12092	3.1917	1	0.322759	31.528
GOTERM_BP_FAT	GO:0007098~centrosome cycle	3	1.10294	0.02235	ENSRNOG00000016715, ENSRNOG00000020701, ENSRNOG00000001111	204	14	12092	12.7017	1	0.320647	31.5916
GOTERM_BP_FAT	GO:0045124~regulation of bone resorption	3	1.10294	0.02235	ENSRNOG00000008336, ENSRNOG00000011130, ENSRNOG00000009559	204	14	12092	12.7017	1	0.320647	31.5916
GOTERM_BP_FAT	GO:0010605~negative regulation of macromolecule metabolic process	19	6.98529	0.0230949	ENSRNOG00000028415, ENSRNOG00000013970, ENSRNOG00000015131, ENSRNOG00000016188, ENSRNOG00000020701, ENSRNOG00000011213, ENSRNOG00000039859, ENSRNOG00000013803, ENSRNOG00000002771, ENSRNOG00000010392, ENSRNOG00000005376, ENSRNOG00000007906, ENSRNOG00000001111, ENSRNOG00000003388, ENSRNOG00000006200, ENSRNOG00000006921, ENSRNOG00000011130, ENSRNOG00000012199, ENSRNOG00000010208	204	643	12092	1.7515	1	0.326679	32.4619
GOTERM_BP_FAT	GO:0006333~chromatin assembly or disassembly	6	2.20588	0.0245438	ENSRNOG00000032178, ENSRNOG00000022911, ENSRNOG00000016316, ENSRNOG00000013803, ENSRNOG00000015585, ENSRNOG00000005115	204	98	12092	3.62905	1	0.340561	34.1249
GOTERM_BP_FAT	GO:0043009~chordate embryonic development	13	4.77941	0.0246482	ENSRNOG00000016454, ENSRNOG00000007858, ENSRNOG00000026056, ENSRNOG00000012678, ENSRNOG00000007843, ENSRNOG00000020701, ENSRNOG00000008091, ENSRNOG00000000008, ENSRNOG00000014372, ENSRNOG00000015477, ENSRNOG00000018635, ENSRNOG00000011654, ENSRNOG00000001111	204	376	12092	2.04938	1	0.338955	34.2431
KEGG_PATHWAY	rno03410:Base excision repair	4	1.47059	0.0247119	ENSRNOG00000014193, ENSRNOG00000037449, ENSRNOG00000020531, ENSRNOG00000011688	94	38	5590	6.2598	0.861483	0.246024	23.3065
GOTERM_BP_FAT	GO:0000725~recombinational repair	3	1.10294	0.0255073	ENSRNOG00000010386, ENSRNOG00000020701, ENSRNOG00000001111	204	15	12092	11.8549	1	0.345749	35.2093
GOTERM_BP_FAT	GO:0033261~regulation of S phase	3	1.10294	0.0255073	ENSRNOG00000002105, ENSRNOG00000013970, ENSRNOG00000001111	204	15	12092	11.8549	1	0.345749	35.2093
GOTERM_BP_FAT	GO:0000724~double-strand break repair via homologous recombination	3	1.10294	0.0255073	ENSRNOG00000010386, ENSRNOG00000020701, ENSRNOG00000001111	204	15	12092	11.8549	1	0.345749	35.2093
GOTERM_BP_FAT	GO:0046850~regulation of bone remodeling	3	1.10294	0.0255073	ENSRNOG00000008336, ENSRNOG00000011130, ENSRNOG00000009559	204	15	12092	11.8549	1	0.345749	35.2093
GOTERM_BP_FAT	GO:0051235~maintenance of location	4	1.47059	0.0255627	ENSRNOG00000012878, ENSRNOG00000013727, ENSRNOG00000012318, ENSRNOG00000017259	204	38	12092	6.23942	1	0.343602	35.2711
GOTERM_MF_FAT	GO:0004519~endonuclease activity	5	1.83824	0.0258139	ENSRNOG00000000389, ENSRNOG00000003876, ENSRNOG00000008986, ENSRNOG00000020531, ENSRNOG00000006661	190	71	11963	4.43403	0.999964	0.346933	30.4813
GOTERM_BP_FAT	GO:0031497~chromatin assembly	5	1.83824	0.0260015	ENSRNOG00000032178, ENSRNOG00000022911, ENSRNOG00000016316, ENSRNOG00000013803, ENSRNOG00000005115	204	67	12092	4.42347	1	0.345649	35.759
GOTERM_MF_FAT	GO:0043566~structure-specific DNA binding	7	2.57353	0.0266865	ENSRNOG00000013322, ENSRNOG00000003876, ENSRNOG00000003703, ENSRNOG00000001349, ENSRNOG00000011213, ENSRNOG00000039859, ENSRNOG00000001111	190	144	11963	3.06071	0.999974	0.344952	31.342
GOTERM_BP_FAT	GO:0009792~embryonic development ending in birth or egg hatching	13	4.77941	0.0270864	ENSRNOG00000016454, ENSRNOG00000007858, ENSRNOG00000026056, ENSRNOG00000012678, ENSRNOG00000007843, ENSRNOG00000020701, ENSRNOG00000008091, ENSRNOG00000000008, ENSRNOG00000014372, ENSRNOG00000015477, ENSRNOG00000018635, ENSRNOG00000011654, ENSRNOG00000001111	204	381	12092	2.02249	1	0.35452	36.9504
GOTERM_BP_FAT	GO:0045935~positive regulation of nucleobase, nucleoside, nucleotide and nucleic acid metabolic process	18	6.61765	0.0271436	ENSRNOG00000000389, ENSRNOG00000007108, ENSRNOG00000016037, ENSRNOG00000020701, ENSRNOG00000000640, ENSRNOG00000011213, ENSRNOG00000020792, ENSRNOG00000002771, ENSRNOG00000036924, ENSRNOG00000000008, ENSRNOG00000016708, ENSRNOG00000015488, ENSRNOG00000020013, ENSRNOG00000005936, ENSRNOG00000030034, ENSRNOG00000024707, ENSRNOG00000012199, ENSRNOG00000015423	204	608	12092	1.75484	1	0.352398	37.0126
SP_PIR_KEYWORDS	nucleus	34	12.5	0.0276049	ENSRNOG00000020281, ENSRNOG00000001349, ENSRNOG00000016037, ENSRNOG00000022261, ENSRNOG00000000640, ENSRNOG00000033335, ENSRNOG00000018815, ENSRNOG00000008181, ENSRNOG00000036924, ENSRNOG00000005659, ENSRNOG00000032178, ENSRNOG00000030034, ENSRNOG00000006200, ENSRNOG00000004870, ENSRNOG00000014336, ENSRNOG00000016454, ENSRNOG00000000632, ENSRNOG00000016188, ENSRNOG00000020701, ENSRNOG00000014960,…	140	1537	8979	1.41875	0.996689	0.271855	29.6721
GOTERM_BP_FAT	GO:0048610~reproductive cellular process	8	2.94118	0.0282092	ENSRNOG00000018635, ENSRNOG00000006396, ENSRNOG00000020918, ENSRNOG00000026056, ENSRNOG00000015810, ENSRNOG00000033335, ENSRNOG00000001111, ENSRNOG00000002771	204	175	12092	2.70969	1	0.360763	38.1615
INTERPRO	IPR002163:Calcitonin, beta type	2	0.735294	0.0285062	ENSRNOG00000011074, ENSRNOG00000011130	148	2	10240	69.1892	0.999982	0.474316	32.9721
INTERPRO	IPR002154:Neuregulin 1-related, C-terminal	2	0.735294	0.0285062	ENSRNOG00000010392, ENSRNOG00000019093	148	2	10240	69.1892	0.999982	0.474316	32.9721
INTERPRO	IPR015454:G2/mitotic-specific cyclin B	2	0.735294	0.0285062	ENSRNOG00000018635, ENSRNOG00000012678	148	2	10240	69.1892	0.999982	0.474316	32.9721
GOTERM_BP_FAT	GO:0034728~nucleosome organization	5	1.83824	0.0285857	ENSRNOG00000032178, ENSRNOG00000016454, ENSRNOG00000022911, ENSRNOG00000016316, ENSRNOG00000005115	204	69	12092	4.29525	1	0.3619	38.5627
GOTERM_BP_FAT	GO:0010212~response to ionizing radiation	5	1.83824	0.0285857	ENSRNOG00000020918, ENSRNOG00000020701, ENSRNOG00000009789, ENSRNOG00000011213, ENSRNOG00000001111	204	69	12092	4.29525	1	0.3619	38.5627
GOTERM_BP_FAT	GO:0070507~regulation of microtubule cytoskeleton organization	4	1.47059	0.0292212	ENSRNOG00000009339, ENSRNOG00000020013, ENSRNOG00000011654, ENSRNOG00000015275	204	40	12092	5.92745	1	0.365619	39.2344
GOTERM_CC_FAT	GO:0000794~condensed nuclear chromosome	4	1.47059	0.029547	ENSRNOG00000032929, ENSRNOG00000032778, ENSRNOG00000009789, ENSRNOG00000011213	174	42	10776	5.89819	0.999296	0.192228	32.134
GOTERM_BP_FAT	GO:0008284~positive regulation of cell proliferation	13	4.77941	0.0306755	ENSRNOG00000002105, ENSRNOG00000012912, ENSRNOG00000000632, ENSRNOG00000020918, ENSRNOG00000002881, ENSRNOG00000011213, ENSRNOG00000002771, ENSRNOG00000019183, ENSRNOG00000036924, ENSRNOG00000005936, ENSRNOG00000003388, ENSRNOG00000012199, ENSRNOG00000015423	204	388	12092	1.986	1	0.377296	40.7455
SP_PIR_KEYWORDS	DNA damage	5	1.83824	0.0312173	ENSRNOG00000014193, ENSRNOG00000020701, ENSRNOG00000014960, ENSRNOG00000001111, ENSRNOG00000008181	140	77	8979	4.16466	0.998451	0.288598	32.8877
GOTERM_BP_FAT	GO:0065004~protein-DNA complex assembly	5	1.83824	0.0313174	ENSRNOG00000032178, ENSRNOG00000022911, ENSRNOG00000016316, ENSRNOG00000013803, ENSRNOG00000005115	204	71	12092	4.17426	1	0.380794	41.4012
PIR_SUPERFAMILY	PIRSF500243:calcitonin/calcitonin gene-related peptide	2	0.735294	0.0313474	ENSRNOG00000011074, ENSRNOG00000011130	70	2	4368	62.4	0.92421	0.576809	28.7823
GOTERM_CC_FAT	GO:0031436~BRCA1-BARD1 complex	2	0.735294	0.0318521	ENSRNOG00000020701, ENSRNOG00000014960	174	2	10776	61.931	0.999604	0.20054	34.1882
INTERPRO	IPR013032:EGF-like region, conserved site	7	2.57353	0.0331299	ENSRNOG00000014288, ENSRNOG00000012575, ENSRNOG00000029212, ENSRNOG00000015285, ENSRNOG00000002771, ENSRNOG00000010392, ENSRNOG00000019093	148	167	10240	2.90015	0.999997	0.507132	37.2527
GOTERM_BP_FAT	GO:0033567~DNA replication, Okazaki fragment processing	2	0.735294	0.0332954	ENSRNOG00000000389, ENSRNOG00000020531	204	2	12092	59.2745	1	0.39678	43.379
GOTERM_BP_FAT	GO:0051782~negative regulation of cell division	2	0.735294	0.0332954	ENSRNOG00000011213, ENSRNOG00000012318	204	2	12092	59.2745	1	0.39678	43.379
GOTERM_BP_FAT	GO:0043137~DNA replication, removal of RNA primer	2	0.735294	0.0332954	ENSRNOG00000000389, ENSRNOG00000020531	204	2	12092	59.2745	1	0.39678	43.379
GOTERM_BP_FAT	GO:0032270~positive regulation of cellular protein metabolic process	9	3.30882	0.0337125	ENSRNOG00000028415, ENSRNOG00000018635, ENSRNOG00000007108, ENSRNOG00000015131, ENSRNOG00000020918, ENSRNOG00000000632, ENSRNOG00000020701, ENSRNOG00000018815, ENSRNOG00000039859	204	222	12092	2.40302	1	0.397882	43.7879
GOTERM_BP_FAT	GO:0051173~positive regulation of nitrogen compound metabolic process	18	6.61765	0.0344898	ENSRNOG00000000389, ENSRNOG00000007108, ENSRNOG00000016037, ENSRNOG00000020701, ENSRNOG00000000640, ENSRNOG00000011213, ENSRNOG00000020792, ENSRNOG00000002771, ENSRNOG00000036924, ENSRNOG00000000008, ENSRNOG00000016708, ENSRNOG00000015488, ENSRNOG00000020013, ENSRNOG00000005936, ENSRNOG00000030034, ENSRNOG00000024707, ENSRNOG00000012199, ENSRNOG00000015423	204	626	12092	1.70438	1	0.402243	44.5426
GOTERM_BP_FAT	GO:0034621~cellular macromolecular complex subunit organization	10	3.67647	0.0348518	ENSRNOG00000032178, ENSRNOG00000016454, ENSRNOG00000017209, ENSRNOG00000022911, ENSRNOG00000016316, ENSRNOG00000015285, ENSRNOG00000013803, ENSRNOG00000005037, ENSRNOG00000010392, ENSRNOG00000005115	204	265	12092	2.23677	1	0.402777	44.8908
GOTERM_BP_FAT	GO:0051052~regulation of DNA metabolic process	6	2.20588	0.0352974	ENSRNOG00000000389, ENSRNOG00000013970, ENSRNOG00000020701, ENSRNOG00000011213, ENSRNOG00000001111, ENSRNOG00000002771	204	108	12092	3.29303	1	0.404049	45.3167
INTERPRO	IPR006210:EGF-like	6	2.20588	0.0359421	ENSRNOG00000012575, ENSRNOG00000029212, ENSRNOG00000015285, ENSRNOG00000002771, ENSRNOG00000010392, ENSRNOG00000019093	148	127	10240	3.26878	0.999999	0.517235	39.7308
GOTERM_BP_FAT	GO:0010035~response to inorganic substance	10	3.67647	0.0372329	ENSRNOG00000007682, ENSRNOG00000006396, ENSRNOG00000020918, ENSRNOG00000000632, ENSRNOG00000009620, ENSRNOG00000009957, ENSRNOG00000002981, ENSRNOG00000008336, ENSRNOG00000012878, ENSRNOG00000015949	204	268	12092	2.21174	1	0.418283	47.1306
GOTERM_MF_FAT	GO:0003697~single-stranded DNA binding	4	1.47059	0.0378809	ENSRNOG00000003703, ENSRNOG00000001349, ENSRNOG00000011213, ENSRNOG00000001111	190	47	11963	5.35857	1	0.440516	41.5413
GOTERM_BP_FAT	GO:0043627~response to estrogen stimulus	7	2.57353	0.0386043	ENSRNOG00000007108, ENSRNOG00000020918, ENSRNOG00000004479, ENSRNOG00000020701, ENSRNOG00000008336, ENSRNOG00000001111, ENSRNOG00000015423	204	148	12092	2.80352	1	0.427234	48.3815
GOTERM_CC_FAT	GO:0016363~nuclear matrix	4	1.47059	0.0393967	ENSRNOG00000013322, ENSRNOG00000011213, ENSRNOG00000013774, ENSRNOG00000003388	174	47	10776	5.27073	0.99994	0.236767	40.5172
GOTERM_MF_FAT	GO:0042623~ATPase activity, coupled	8	2.94118	0.039493	ENSRNOG00000012332, ENSRNOG00000000389, ENSRNOG00000002471, ENSRNOG00000001134, ENSRNOG00000001349, ENSRNOG00000011213, ENSRNOG00000012878, ENSRNOG00000006661	190	200	11963	2.51853	1	0.442067	42.8883
GOTERM_BP_FAT	GO:0010165~response to X-ray	3	1.10294	0.0397644	ENSRNOG00000020918, ENSRNOG00000011213, ENSRNOG00000001111	204	19	12092	9.35913	1	0.434169	49.4178
COG_ONTOLOGY	Chromatin structure and dynamics / Cell division and chromosome partitioning	2	0.735294	0.0401347	ENSRNOG00000018771, ENSRNOG00000038572	24	3	1697	47.1389	0.362745	0.201718	22.5218
GOTERM_BP_FAT	GO:0045934~negative regulation of nucleobase, nucleoside, nucleotide and nucleic acid metabolic process	14	5.14706	0.0407836	ENSRNOG00000013970, ENSRNOG00000016188, ENSRNOG00000020701, ENSRNOG00000011213, ENSRNOG00000039859, ENSRNOG00000013803, ENSRNOG00000002771, ENSRNOG00000010392, ENSRNOG00000001111, ENSRNOG00000003388, ENSRNOG00000006200, ENSRNOG00000011130, ENSRNOG00000006921, ENSRNOG00000012199	204	451	12092	1.84001	1	0.439772	50.3121
GOTERM_BP_FAT	GO:0007548~sex differentiation	7	2.57353	0.0419052	ENSRNOG00000006396, ENSRNOG00000020918, ENSRNOG00000016706, ENSRNOG00000033335, ENSRNOG00000001111, ENSRNOG00000002771, ENSRNOG00000012199	204	151	12092	2.74782	1	0.446053	51.279
INTERPRO	IPR001693:Calcitonin-like	2	0.735294	0.0424552	ENSRNOG00000011074, ENSRNOG00000011130	148	3	10240	46.1261	1	0.55954	45.1256
INTERPRO	IPR018360:Calcitonin, conserved site	2	0.735294	0.0424552	ENSRNOG00000011074, ENSRNOG00000011130	148	3	10240	46.1261	1	0.55954	45.1256
GOTERM_BP_FAT	GO:0051247~positive regulation of protein metabolic process	9	3.30882	0.0429891	ENSRNOG00000028415, ENSRNOG00000018635, ENSRNOG00000007108, ENSRNOG00000015131, ENSRNOG00000020918, ENSRNOG00000000632, ENSRNOG00000020701, ENSRNOG00000018815, ENSRNOG00000039859	204	233	12092	2.28957	1	0.451875	52.1966
GOTERM_BP_FAT	GO:0034103~regulation of tissue remodeling	3	1.10294	0.0437043	ENSRNOG00000008336, ENSRNOG00000011130, ENSRNOG00000009559	204	20	12092	8.89118	1	0.454705	52.7932
GOTERM_BP_FAT	GO:0008406~gonad development	6	2.20588	0.0443205	ENSRNOG00000006396, ENSRNOG00000020918, ENSRNOG00000016706, ENSRNOG00000033335, ENSRNOG00000001111, ENSRNOG00000002771	204	115	12092	3.09258	1	0.456721	53.3015
GOTERM_BP_FAT	GO:0051172~negative regulation of nitrogen compound metabolic process	14	5.14706	0.0451719	ENSRNOG00000013970, ENSRNOG00000016188, ENSRNOG00000020701, ENSRNOG00000011213, ENSRNOG00000039859, ENSRNOG00000013803, ENSRNOG00000002771, ENSRNOG00000010392, ENSRNOG00000001111, ENSRNOG00000003388, ENSRNOG00000006200, ENSRNOG00000011130, ENSRNOG00000006921, ENSRNOG00000012199	204	458	12092	1.81188	1	0.460477	53.9954
GOTERM_BP_FAT	GO:0048608~reproductive structure development	7	2.57353	0.0453792	ENSRNOG00000015477, ENSRNOG00000006396, ENSRNOG00000020918, ENSRNOG00000016706, ENSRNOG00000033335, ENSRNOG00000001111, ENSRNOG00000002771	204	154	12092	2.6943	1	0.459343	54.1629
GOTERM_BP_FAT	GO:0001824~blastocyst development	4	1.47059	0.0464476	ENSRNOG00000016454, ENSRNOG00000026056, ENSRNOG00000001111, ENSRNOG00000008091	204	48	12092	4.93954	1	0.46461	55.017
GOTERM_MF_FAT	GO:0003887~DNA-directed DNA polymerase activity	3	1.10294	0.0466324	ENSRNOG00000013322, ENSRNOG00000002471, ENSRNOG00000037449	190	22	11963	8.58589	1	0.486682	48.515
GOTERM_MF_FAT	GO:0003828~alpha-N-acetylneuraminate alpha-2,8-sialyltransferase activity	2	0.735294	0.0466551	ENSRNOG00000022691, ENSRNOG00000012031	190	3	11963	41.9754	1	0.474911	48.532
GOTERM_MF_FAT	GO:0003896~DNA primase activity	2	0.735294	0.0466551	ENSRNOG00000013322, ENSRNOG00000012486	190	3	11963	41.9754	1	0.474911	48.532
PIR_SUPERFAMILY	PIRSF001830:calcitonin/calcitonin gene-related protein/amylin	2	0.735294	0.046656	ENSRNOG00000011074, ENSRNOG00000011130	70	3	4368	41.6	0.979144	0.619981	39.9024
GOTERM_BP_FAT	GO:0007276~gamete generation	11	4.04412	0.0468068	ENSRNOG00000018635, ENSRNOG00000001143, ENSRNOG00000010386, ENSRNOG00000014370, ENSRNOG00000026056, ENSRNOG00000024008, ENSRNOG00000015810, ENSRNOG00000018187, ENSRNOG00000001111, ENSRNOG00000002771, ENSRNOG00000006661	204	324	12092	2.01241	1	0.464584	55.3008
SP_PIR_KEYWORDS	egf-like domain	6	2.20588	0.0470082	ENSRNOG00000012575, ENSRNOG00000029212, ENSRNOG00000015285, ENSRNOG00000002771, ENSRNOG00000010392, ENSRNOG00000019093	140	127	8979	3.03003	0.999946	0.388059	45.4173
GOTERM_BP_FAT	GO:0048469~cell maturation	5	1.83824	0.0472151	ENSRNOG00000018635, ENSRNOG00000015810, ENSRNOG00000001111, ENSRNOG00000002771, ENSRNOG00000010208	204	81	12092	3.65892	1	0.464916	55.6213
SP_PIR_KEYWORDS	phosphoprotein	58	21.3235	0.0474759	ENSRNOG00000020281, ENSRNOG00000029212, ENSRNOG00000015810, ENSRNOG00000003620, ENSRNOG00000018815, ENSRNOG00000012878, ENSRNOG00000008181, ENSRNOG00000005659, ENSRNOG00000002981, ENSRNOG00000028415, ENSRNOG00000000632, ENSRNOG00000012575, ENSRNOG00000020701, ENSRNOG00000015285, ENSRNOG00000027468, ENSRNOG00000007332, ENSRNOG00000014288, ENSRNOG00000014372, ENSRNOG00000024870, ENSRNOG00000037225,…	140	3047	8979	1.22083	0.999951	0.376559	45.7532
GOTERM_BP_FAT	GO:0032268~regulation of cellular protein metabolic process	13	4.77941	0.048049	ENSRNOG00000028415, ENSRNOG00000007108, ENSRNOG00000015131, ENSRNOG00000000632, ENSRNOG00000020918, ENSRNOG00000020701, ENSRNOG00000018815, ENSRNOG00000039859, ENSRNOG00000005376, ENSRNOG00000007906, ENSRNOG00000018635, ENSRNOG00000024707, ENSRNOG00000010208	204	416	12092	1.85233	1	0.468301	56.2692
GOTERM_CC_FAT	GO:0034399~nuclear periphery	4	1.47059	0.0483262	ENSRNOG00000013322, ENSRNOG00000011213, ENSRNOG00000013774, ENSRNOG00000003388	174	51	10776	4.85734	0.999994	0.27673	47.2806
GOTERM_BP_FAT	GO:0001822~kidney development	6	2.20588	0.0485736	ENSRNOG00000007108, ENSRNOG00000006396, ENSRNOG00000030034, ENSRNOG00000024707, ENSRNOG00000015285, ENSRNOG00000003840	204	118	12092	3.01396	1	0.469427	56.6723
GOTERM_BP_FAT	GO:0043486~histone exchange	2	0.735294	0.0495271	ENSRNOG00000016454, ENSRNOG00000022911	204	3	12092	39.5163	1	0.473544	57.3959
GOTERM_BP_FAT	GO:0007091~mitotic metaphase/anaphase transition	2	0.735294	0.0495271	ENSRNOG00000007906, ENSRNOG00000001143	204	3	12092	39.5163	1	0.473544	57.3959
GOTERM_BP_FAT	GO:0033600~negative regulation of mammary gland epithelial cell proliferation	2	0.735294	0.0495271	ENSRNOG00000001111, ENSRNOG00000020792	204	3	12092	39.5163	1	0.473544	57.3959
GOTERM_BP_FAT	GO:0010216~maintenance of DNA methylation	2	0.735294	0.0495271	ENSRNOG00000039859, ENSRNOG00000013803	204	3	12092	39.5163	1	0.473544	57.3959
GOTERM_BP_FAT	GO:0035283~central nervous system segmentation	2	0.735294	0.0495271	ENSRNOG00000016037, ENSRNOG00000000640	204	3	12092	39.5163	1	0.473544	57.3959
GOTERM_BP_FAT	GO:0031055~chromatin remodeling at centromere	2	0.735294	0.0495271	ENSRNOG00000022911, ENSRNOG00000013803	204	3	12092	39.5163	1	0.473544	57.3959
GOTERM_BP_FAT	GO:0035284~brain segmentation	2	0.735294	0.0495271	ENSRNOG00000016037, ENSRNOG00000000640	204	3	12092	39.5163	1	0.473544	57.3959
KEGG_PATHWAY	rno03430:Mismatch repair	3	1.10294	0.0509875	ENSRNOG00000003876, ENSRNOG00000014193, ENSRNOG00000001134	94	22	5590	8.10928	0.983987	0.403569	42.5915
GOTERM_BP_FAT	GO:0043549~regulation of kinase activity	10	3.67647	0.0512638	ENSRNOG00000009339, ENSRNOG00000013064, ENSRNOG00000020918, ENSRNOG00000024707, ENSRNOG00000011213, ENSRNOG00000006921, ENSRNOG00000011130, ENSRNOG00000002771, ENSRNOG00000010392, ENSRNOG00000025298	204	285	12092	2.07981	1	0.482949	58.6848
GOTERM_BP_FAT	GO:0006289~nucleotide-excision repair	4	1.47059	0.0513855	ENSRNOG00000014193, ENSRNOG00000037449, ENSRNOG00000001111, ENSRNOG00000011688	204	50	12092	4.74196	1	0.481187	58.7737
GOTERM_BP_FAT	GO:0051785~positive regulation of nuclear division	3	1.10294	0.0519935	ENSRNOG00000004921, ENSRNOG00000009339, ENSRNOG00000002771	204	22	12092	8.08289	1	0.482732	59.2153
GOTERM_BP_FAT	GO:0045840~positive regulation of mitosis	3	1.10294	0.0519935	ENSRNOG00000004921, ENSRNOG00000009339, ENSRNOG00000002771	204	22	12092	8.08289	1	0.482732	59.2153
GOTERM_BP_FAT	GO:0016055~Wnt receptor signaling pathway	5	1.83824	0.0527139	ENSRNOG00000005770, ENSRNOG00000006396, ENSRNOG00000020918, ENSRNOG00000007843, ENSRNOG00000007078	204	84	12092	3.52824	1	0.485001	59.7328
SMART	SM00113:CALCITONIN	2	0.735294	0.0544699	ENSRNOG00000011074, ENSRNOG00000011130	95	3	5083	35.6702	0.993884	0.639179	45.6981
GOTERM_BP_FAT	GO:0007389~pattern specification process	9	3.30882	0.0554507	ENSRNOG00000014644, ENSRNOG00000015477, ENSRNOG00000005770, ENSRNOG00000007108, ENSRNOG00000007858, ENSRNOG00000016037, ENSRNOG00000000640, ENSRNOG00000015285, ENSRNOG00000000008	204	246	12092	2.16858	1	0.500359	61.6429
GOTERM_BP_FAT	GO:0051297~centrosome organization	3	1.10294	0.0563314	ENSRNOG00000016715, ENSRNOG00000020701, ENSRNOG00000001111	204	23	12092	7.73146	1	0.503428	62.2393
INTERPRO	IPR018039:Intermediate filament protein, conserved site	4	1.47059	0.057071	ENSRNOG00000011907, ENSRNOG00000014099, ENSRNOG00000014370, ENSRNOG00000013774	148	61	10240	4.537	1	0.652766	55.6429
UP_SEQ_FEATURE	domain:BRCT 2	2	0.735294	0.0577578	ENSRNOG00000020701, ENSRNOG00000014960	109	4	7317	33.5642	1	0.99283	57.5244
UP_SEQ_FEATURE	domain:BRCT 1	2	0.735294	0.0577578	ENSRNOG00000020701, ENSRNOG00000014960	109	4	7317	33.5642	1	0.99283	57.5244
GOTERM_BP_FAT	GO:0007283~spermatogenesis	9	3.30882	0.0578892	ENSRNOG00000001143, ENSRNOG00000010386, ENSRNOG00000014370, ENSRNOG00000026056, ENSRNOG00000024008, ENSRNOG00000015810, ENSRNOG00000018187, ENSRNOG00000001111, ENSRNOG00000006661	204	248	12092	2.15109	1	0.51067	63.2728
GOTERM_BP_FAT	GO:0048232~male gamete generation	9	3.30882	0.0578892	ENSRNOG00000001143, ENSRNOG00000010386, ENSRNOG00000014370, ENSRNOG00000026056, ENSRNOG00000024008, ENSRNOG00000015810, ENSRNOG00000018187, ENSRNOG00000001111, ENSRNOG00000006661	204	248	12092	2.15109	1	0.51067	63.2728
GOTERM_BP_FAT	GO:0007292~female gamete generation	4	1.47059	0.0592474	ENSRNOG00000018635, ENSRNOG00000015810, ENSRNOG00000001111, ENSRNOG00000002771	204	53	12092	4.47355	1	0.516501	64.1521
INTERPRO	IPR001664:Intermediate filament protein	4	1.47059	0.0593654	ENSRNOG00000011907, ENSRNOG00000014099, ENSRNOG00000014370, ENSRNOG00000013774	148	62	10240	4.46382	1	0.6506	57.1129
GOTERM_BP_FAT	GO:0030178~negative regulation of Wnt receptor signaling pathway	3	1.10294	0.060791	ENSRNOG00000020918, ENSRNOG00000015285, ENSRNOG00000012199	204	24	12092	7.40931	1	0.523303	65.1274
GOTERM_BP_FAT	GO:0045638~negative regulation of myeloid cell differentiation	3	1.10294	0.060791	ENSRNOG00000016037, ENSRNOG00000008336, ENSRNOG00000011130	204	24	12092	7.40931	1	0.523303	65.1274
GOTERM_BP_FAT	GO:0045670~regulation of osteoclast differentiation	3	1.10294	0.060791	ENSRNOG00000008336, ENSRNOG00000011130, ENSRNOG00000009559	204	24	12092	7.40931	1	0.523303	65.1274
INTERPRO	IPR016044:Filament	4	1.47059	0.0617029	ENSRNOG00000011907, ENSRNOG00000014099, ENSRNOG00000014370, ENSRNOG00000013774	148	63	10240	4.39296	1	0.648908	58.5639
GOTERM_MF_FAT	GO:0017108~5'-flap endonuclease activity	2	0.735294	0.0617205	ENSRNOG00000000389, ENSRNOG00000020531	190	4	11963	31.4816	1	0.56409	58.7555
GOTERM_MF_FAT	GO:0008409~5'-3' exonuclease activity	2	0.735294	0.0617205	ENSRNOG00000003876, ENSRNOG00000020531	190	4	11963	31.4816	1	0.56409	58.7555
GOTERM_MF_FAT	GO:0043125~ErbB-3 class receptor binding	2	0.735294	0.0617205	ENSRNOG00000010392, ENSRNOG00000019093	190	4	11963	31.4816	1	0.56409	58.7555
GOTERM_BP_FAT	GO:0042476~odontogenesis	4	1.47059	0.0619867	ENSRNOG00000005770, ENSRNOG00000007108, ENSRNOG00000006396, ENSRNOG00000015285	204	54	12092	4.3907	1	0.527881	65.8657
GOTERM_BP_FAT	GO:0051436~negative regulation of ubiquitin-protein ligase activity during mitotic cell cycle	4	1.47059	0.0619867	ENSRNOG00000028415, ENSRNOG00000007906, ENSRNOG00000015131, ENSRNOG00000005376	204	54	12092	4.3907	1	0.527881	65.8657
GOTERM_BP_FAT	GO:0045449~regulation of transcription	36	13.2353	0.0625267	ENSRNOG00000007108, ENSRNOG00000021669, ENSRNOG00000001349, ENSRNOG00000016037, ENSRNOG00000022261, ENSRNOG00000000640, ENSRNOG00000011213, ENSRNOG00000013803, ENSRNOG00000010392, ENSRNOG00000036924, ENSRNOG00000015488, ENSRNOG00000010649, ENSRNOG00000030034, ENSRNOG00000024707, ENSRNOG00000006200, ENSRNOG00000006921, ENSRNOG00000012199, ENSRNOG00000019093, ENSRNOG00000015423, ENSRNOG00000016188,…	204	1608	12092	1.32704	1	0.528534	66.1942
GOTERM_CC_FAT	GO:0031262~Ndc80 complex	2	0.735294	0.0626954	ENSRNOG00000006731, ENSRNOG00000013727	174	4	10776	30.9655	1	0.337898	56.6914
GOTERM_CC_FAT	GO:0000796~condensin complex	2	0.735294	0.0626954	ENSRNOG00000022325, ENSRNOG00000012051	174	4	10776	30.9655	1	0.337898	56.6914
GOTERM_MF_FAT	GO:0016887~ATPase activity	9	3.30882	0.0636696	ENSRNOG00000012332, ENSRNOG00000000389, ENSRNOG00000002471, ENSRNOG00000001134, ENSRNOG00000001349, ENSRNOG00000011213, ENSRNOG00000012878, ENSRNOG00000018929, ENSRNOG00000006661	190	269	11963	2.10657	1	0.563847	59.9307
GOTERM_BP_FAT	GO:0030900~forebrain development	7	2.57353	0.0641715	ENSRNOG00000016708, ENSRNOG00000013064, ENSRNOG00000007858, ENSRNOG00000024707, ENSRNOG00000012318, ENSRNOG00000017259, ENSRNOG00000012199	204	168	12092	2.46977	1	0.535558	67.1768
GOTERM_BP_FAT	GO:0048589~developmental growth	6	2.20588	0.064438	ENSRNOG00000018635, ENSRNOG00000015285, ENSRNOG00000001111, ENSRNOG00000008091, ENSRNOG00000002771, ENSRNOG00000036924	204	128	12092	2.77849	1	0.534585	67.3335
GOTERM_BP_FAT	GO:0051352~negative regulation of ligase activity	4	1.47059	0.064784	ENSRNOG00000028415, ENSRNOG00000007906, ENSRNOG00000015131, ENSRNOG00000005376	204	55	12092	4.31087	1	0.534076	67.5358
GOTERM_BP_FAT	GO:0051444~negative regulation of ubiquitin-protein ligase activity	4	1.47059	0.064784	ENSRNOG00000028415, ENSRNOG00000007906, ENSRNOG00000015131, ENSRNOG00000005376	204	55	12092	4.31087	1	0.534076	67.5358
GOTERM_BP_FAT	GO:0021543~pallium development	4	1.47059	0.064784	ENSRNOG00000013064, ENSRNOG00000024707, ENSRNOG00000017259, ENSRNOG00000012199	204	55	12092	4.31087	1	0.534076	67.5358
GOTERM_BP_FAT	GO:0051338~regulation of transferase activity	10	3.67647	0.0653379	ENSRNOG00000009339, ENSRNOG00000013064, ENSRNOG00000020918, ENSRNOG00000024707, ENSRNOG00000011213, ENSRNOG00000006921, ENSRNOG00000011130, ENSRNOG00000002771, ENSRNOG00000010392, ENSRNOG00000025298	204	299	12092	1.98243	1	0.534747	67.8573
GOTERM_BP_FAT	GO:0045005~maintenance of fidelity during DNA-dependent DNA replication	2	0.735294	0.0654876	ENSRNOG00000011213, ENSRNOG00000001111	204	4	12092	29.6373	1	0.533144	67.9436
GOTERM_BP_FAT	GO:0034508~centromere complex assembly	2	0.735294	0.0654876	ENSRNOG00000022911, ENSRNOG00000013803	204	4	12092	29.6373	1	0.533144	67.9436
GOTERM_BP_FAT	GO:0000320~re-entry into mitotic cell cycle	2	0.735294	0.0654876	ENSRNOG00000020918, ENSRNOG00000007483	204	4	12092	29.6373	1	0.533144	67.9436
GOTERM_BP_FAT	GO:0021571~rhombomere 5 development	2	0.735294	0.0654876	ENSRNOG00000016037, ENSRNOG00000000640	204	4	12092	29.6373	1	0.533144	67.9436
COG_ONTOLOGY	Transcription / DNA replication, recombination, and repair	2	0.735294	0.0660302	ENSRNOG00000013148, ENSRNOG00000013803	24	5	1697	28.2833	0.528305	0.221569	34.6585
GOTERM_MF_FAT	GO:0008017~microtubule binding	4	1.47059	0.0663326	ENSRNOG00000004921, ENSRNOG00000020013, ENSRNOG00000015275, ENSRNOG00000005037	190	59	11963	4.26869	1	0.5677	61.4862
KEGG_PATHWAY	rno00240:Pyrimidine metabolism	5	1.83824	0.0663607	ENSRNOG00000013322, ENSRNOG00000012486, ENSRNOG00000037225, ENSRNOG00000037449, ENSRNOG00000013215	94	92	5590	3.23196	0.995593	0.452683	51.7208
GOTERM_MF_FAT	GO:0005200~structural constituent of cytoskeleton	3	1.10294	0.0673408	ENSRNOG00000014099, ENSRNOG00000017209, ENSRNOG00000014370	190	27	11963	6.99591	1	0.562213	62.0604
INTERPRO	IPR002957:Keratin, type I	3	1.10294	0.0685529	ENSRNOG00000011907, ENSRNOG00000014099, ENSRNOG00000014370	148	30	10240	6.91892	1	0.67323	62.5579
INTERPRO	IPR001025:Bromo adjacent region	2	0.735294	0.0697592	ENSRNOG00000008841, ENSRNOG00000039859	148	5	10240	27.6757	1	0.664909	63.2232
GOTERM_BP_FAT	GO:0031023~microtubule organizing center organization	3	1.10294	0.0700541	ENSRNOG00000016715, ENSRNOG00000020701, ENSRNOG00000001111	204	26	12092	6.83937	1	0.555706	70.4757
GOTERM_BP_FAT	GO:0050673~epithelial cell proliferation	3	1.10294	0.0700541	ENSRNOG00000015477, ENSRNOG00000020918, ENSRNOG00000009559	204	26	12092	6.83937	1	0.555706	70.4757
GOTERM_BP_FAT	GO:0043085~positive regulation of catalytic activity	13	4.77941	0.0710869	ENSRNOG00000009339, ENSRNOG00000013064, ENSRNOG00000028415, ENSRNOG00000015131, ENSRNOG00000000632, ENSRNOG00000020918, ENSRNOG00000018815, ENSRNOG00000002771, ENSRNOG00000010392, ENSRNOG00000036924, ENSRNOG00000018635, ENSRNOG00000024707, ENSRNOG00000011130	204	444	12092	1.73551	1	0.558738	71.0216
SP_PIR_KEYWORDS	coiled coil	17	6.25	0.0719285	ENSRNOG00000025407, ENSRNOG00000020281, ENSRNOG00000016454, ENSRNOG00000011907, ENSRNOG00000022261, ENSRNOG00000013774, ENSRNOG00000015275, ENSRNOG00000006731, ENSRNOG00000019100, ENSRNOG00000014099, ENSRNOG00000014370, ENSRNOG00000020013, ENSRNOG00000021713, ENSRNOG00000018997, ENSRNOG00000006200, ENSRNOG00000016377, ENSRNOG00000006009	140	697	8979	1.56429	1	0.499514	60.8844
GOTERM_BP_FAT	GO:0042325~regulation of phosphorylation	12	4.41176	0.074441	ENSRNOG00000009339, ENSRNOG00000013064, ENSRNOG00000007108, ENSRNOG00000020918, ENSRNOG00000014960, ENSRNOG00000024707, ENSRNOG00000011213, ENSRNOG00000006921, ENSRNOG00000011130, ENSRNOG00000002771, ENSRNOG00000010392, ENSRNOG00000025298	204	399	12092	1.78269	1	0.573647	72.7299
GOTERM_BP_FAT	GO:0051651~maintenance of location in cell	3	1.10294	0.0748476	ENSRNOG00000013727, ENSRNOG00000012318, ENSRNOG00000017259	204	27	12092	6.58606	1	0.573275	72.9305
SP_PIR_KEYWORDS	cell cycle control	2	0.735294	0.0750594	ENSRNOG00000018635, ENSRNOG00000020918	140	5	8979	25.6543	1	0.499453	62.5117
UP_SEQ_FEATURE	glycosylation site:N-linked (GlcNAc...)	35	12.8676	0.0760735	ENSRNOG00000003741, ENSRNOG00000005770, ENSRNOG00000029212, ENSRNOG00000011086, ENSRNOG00000010392, ENSRNOG00000002981, ENSRNOG00000008336, ENSRNOG00000008312, ENSRNOG00000003840, ENSRNOG00000019093, ENSRNOG00000005185, ENSRNOG00000012912, ENSRNOG00000006396, ENSRNOG00000012575, ENSRNOG00000015285, ENSRNOG00000027468, ENSRNOG00000003262, ENSRNOG00000007332, ENSRNOG00000018824, ENSRNOG00000007078,…	109	1831	7317	1.28318	1	0.996408	67.9784
SP_PIR_KEYWORDS	Intermediate filament	4	1.47059	0.076501	ENSRNOG00000011907, ENSRNOG00000014099, ENSRNOG00000014370, ENSRNOG00000013774	140	64	8979	4.00848	1	0.491595	63.2399
GOTERM_BP_FAT	GO:0006275~regulation of DNA replication	4	1.47059	0.0765388	ENSRNOG00000000389, ENSRNOG00000013970, ENSRNOG00000001111, ENSRNOG00000002771	204	59	12092	4.01861	1	0.579316	73.7498
GOTERM_BP_FAT	GO:0010628~positive regulation of gene expression	15	5.51471	0.0769091	ENSRNOG00000007108, ENSRNOG00000016037, ENSRNOG00000000640, ENSRNOG00000011213, ENSRNOG00000039859, ENSRNOG00000020792, ENSRNOG00000000008, ENSRNOG00000016708, ENSRNOG00000015488, ENSRNOG00000020013, ENSRNOG00000005936, ENSRNOG00000024707, ENSRNOG00000030034, ENSRNOG00000012199, ENSRNOG00000015423	204	547	12092	1.62544	1	0.578741	73.926
GOTERM_CC_FAT	GO:0005658~alpha DNA polymerase:primase complex	2	0.735294	0.0777486	ENSRNOG00000013322, ENSRNOG00000012486	174	5	10776	24.7724	1	0.394819	64.8685
KEGG_PATHWAY	rno05200:Pathways in cancer	10	3.67647	0.0796632	ENSRNOG00000024457, ENSRNOG00000014288, ENSRNOG00000016708, ENSRNOG00000015477, ENSRNOG00000012912, ENSRNOG00000020918, ENSRNOG00000007843, ENSRNOG00000001111, ENSRNOG00000008444, ENSRNOG00000017409	94	317	5590	1.87596	0.998582	0.480985	58.5363
GOTERM_MF_FAT	GO:0003684~damaged DNA binding	3	1.10294	0.08096	ENSRNOG00000010386, ENSRNOG00000020701, ENSRNOG00000011688	190	30	11963	6.29632	1	0.621256	69.0771
GOTERM_BP_FAT	GO:0000731~DNA synthesis during DNA repair	2	0.735294	0.0811813	ENSRNOG00000013322, ENSRNOG00000037449	204	5	12092	23.7098	1	0.596929	75.8806
SP_PIR_KEYWORDS	Secreted	18	6.61765	0.0818544	ENSRNOG00000013768, ENSRNOG00000005185, ENSRNOG00000012912, ENSRNOG00000005770, ENSRNOG00000029212, ENSRNOG00000010392, ENSRNOG00000036924, ENSRNOG00000007078, ENSRNOG00000014288, ENSRNOG00000011074, ENSRNOG00000019445, ENSRNOG00000008336, ENSRNOG00000003840, ENSRNOG00000011130, ENSRNOG00000017701, ENSRNOG00000009559, ENSRNOG00000019093, ENSRNOG00000010208	140	765	8979	1.50908	1	0.501852	65.8313
GOTERM_CC_FAT	GO:0005667~transcription factor complex	7	2.57353	0.0825573	ENSRNOG00000016708, ENSRNOG00000015488, ENSRNOG00000016037, ENSRNOG00000006921, ENSRNOG00000012199, ENSRNOG00000000008, ENSRNOG00000022537	174	188	10776	2.30594	1	0.406251	67.1638
INTERPRO	IPR000742:EGF-like, type 3	5	1.83824	0.0834687	ENSRNOG00000012575, ENSRNOG00000029212, ENSRNOG00000002771, ENSRNOG00000010392, ENSRNOG00000019093	148	115	10240	3.00823	1	0.718369	70.0514
SMART	SM00181:EGF	6	2.20588	0.0851157	ENSRNOG00000012575, ENSRNOG00000029212, ENSRNOG00000015285, ENSRNOG00000002771, ENSRNOG00000010392, ENSRNOG00000019093	95	127	5083	2.52781	0.999695	0.74055	62.0845
INTERPRO	IPR003959:ATPase, AAA-type, core	3	1.10294	0.0852282	ENSRNOG00000001134, ENSRNOG00000015810, ENSRNOG00000008841	148	34	10240	6.10493	1	0.712671	70.837
GOTERM_MF_FAT	GO:0034061~DNA polymerase activity	3	1.10294	0.0856742	ENSRNOG00000013322, ENSRNOG00000002471, ENSRNOG00000037449	190	31	11963	6.09321	1	0.632343	71.2107
GOTERM_MF_FAT	GO:0017048~Rho GTPase binding	3	1.10294	0.0856742	ENSRNOG00000001143, ENSRNOG00000024365, ENSRNOG00000008986	190	31	11963	6.09321	1	0.632343	71.2107
GOTERM_BP_FAT	GO:0031397~negative regulation of protein ubiquitination	4	1.47059	0.0859251	ENSRNOG00000028415, ENSRNOG00000007906, ENSRNOG00000015131, ENSRNOG00000005376	204	62	12092	3.82416	1	0.616315	77.8891
GOTERM_BP_FAT	GO:0046546~development of primary male sexual characteristics	4	1.47059	0.0859251	ENSRNOG00000006396, ENSRNOG00000020918, ENSRNOG00000016706, ENSRNOG00000012199	204	62	12092	3.82416	1	0.616315	77.8891
GOTERM_CC_FAT	GO:0005882~intermediate filament	5	1.83824	0.0861715	ENSRNOG00000011907, ENSRNOG00000014099, ENSRNOG00000014370, ENSRNOG00000013774, ENSRNOG00000006009	174	104	10776	2.97745	1	0.412502	68.797
GOTERM_BP_FAT	GO:0045859~regulation of protein kinase activity	9	3.30882	0.0865938	ENSRNOG00000009339, ENSRNOG00000013064, ENSRNOG00000020918, ENSRNOG00000024707, ENSRNOG00000011213, ENSRNOG00000011130, ENSRNOG00000002771, ENSRNOG00000010392, ENSRNOG00000025298	204	271	12092	1.96853	1	0.616918	78.1592
SP_PIR_KEYWORDS	allosteric enzyme	3	1.10294	0.0873213	ENSRNOG00000024457, ENSRNOG00000013215, ENSRNOG00000017597	140	32	8979	6.01272	1	0.511743	68.3033
SP_PIR_KEYWORDS	calcium	12	4.41176	0.0879789	ENSRNOG00000003741, ENSRNOG00000006950, ENSRNOG00000012575, ENSRNOG00000029212, ENSRNOG00000002981, ENSRNOG00000015285, ENSRNOG00000005345, ENSRNOG00000003823, ENSRNOG00000008761, ENSRNOG00000003262, ENSRNOG00000039969, ENSRNOG00000036924	140	449	8979	1.71409	1	0.501328	68.5893
SMART	SM00439:BAH	2	0.735294	0.0891416	ENSRNOG00000008841, ENSRNOG00000039859	95	5	5083	21.4021	0.999796	0.702928	63.8643
GOTERM_MF_FAT	GO:0003682~chromatin binding	6	2.20588	0.0892501	ENSRNOG00000013322, ENSRNOG00000037449, ENSRNOG00000027787, ENSRNOG00000013803, ENSRNOG00000015585, ENSRNOG00000012199	190	150	11963	2.51853	1	0.637732	72.7371
UP_SEQ_FEATURE	region of interest:Coil 2	3	1.10294	0.0892612	ENSRNOG00000014099, ENSRNOG00000014370, ENSRNOG00000013774	109	34	7317	5.9231	1	0.997033	73.9634
SP_PIR_KEYWORDS	isopeptide bond	6	2.20588	0.0905591	ENSRNOG00000014288, ENSRNOG00000014193, ENSRNOG00000000632, ENSRNOG00000014960, ENSRNOG00000016037, ENSRNOG00000008181	140	154	8979	2.49879	1	0.499225	69.6886
GOTERM_BP_FAT	GO:0051174~regulation of phosphorus metabolic process	12	4.41176	0.0906155	ENSRNOG00000009339, ENSRNOG00000013064, ENSRNOG00000007108, ENSRNOG00000020918, ENSRNOG00000014960, ENSRNOG00000024707, ENSRNOG00000011213, ENSRNOG00000006921, ENSRNOG00000011130, ENSRNOG00000002771, ENSRNOG00000010392, ENSRNOG00000025298	204	415	12092	1.71396	1	0.632048	79.7195
GOTERM_BP_FAT	GO:0019220~regulation of phosphate metabolic process	12	4.41176	0.0906155	ENSRNOG00000009339, ENSRNOG00000013064, ENSRNOG00000007108, ENSRNOG00000020918, ENSRNOG00000014960, ENSRNOG00000024707, ENSRNOG00000011213, ENSRNOG00000006921, ENSRNOG00000011130, ENSRNOG00000002771, ENSRNOG00000010392, ENSRNOG00000025298	204	415	12092	1.71396	1	0.632048	79.7195
GOTERM_MF_FAT	GO:0008092~cytoskeletal protein binding	11	4.04412	0.0914677	ENSRNOG00000004921, ENSRNOG00000006396, ENSRNOG00000020013, ENSRNOG00000009945, ENSRNOG00000018997, ENSRNOG00000008986, ENSRNOG00000018187, ENSRNOG00000015275, ENSRNOG00000001111, ENSRNOG00000005037, ENSRNOG00000016724	190	391	11963	1.77134	1	0.637123	73.6456
GOTERM_BP_FAT	GO:0031328~positive regulation of cellular biosynthetic process	17	6.25	0.0918163	ENSRNOG00000000389, ENSRNOG00000007108, ENSRNOG00000016037, ENSRNOG00000000640, ENSRNOG00000011213, ENSRNOG00000020792, ENSRNOG00000002771, ENSRNOG00000036924, ENSRNOG00000000008, ENSRNOG00000016708, ENSRNOG00000015488, ENSRNOG00000020013, ENSRNOG00000005936, ENSRNOG00000030034, ENSRNOG00000024707, ENSRNOG00000012199, ENSRNOG00000015423	204	663	12092	1.51986	1	0.634779	80.1647
GOTERM_BP_FAT	GO:0006334~nucleosome assembly	4	1.47059	0.0924411	ENSRNOG00000032178, ENSRNOG00000022911, ENSRNOG00000016316, ENSRNOG00000005115	204	64	12092	3.70466	1	0.635063	80.3927
GOTERM_BP_FAT	GO:0007281~germ cell development	5	1.83824	0.0925638	ENSRNOG00000018635, ENSRNOG00000026056, ENSRNOG00000015810, ENSRNOG00000001111, ENSRNOG00000002771	204	102	12092	2.90561	1	0.633254	80.4371
GOTERM_CC_FAT	GO:0045111~intermediate filament cytoskeleton	5	1.83824	0.0933102	ENSRNOG00000011907, ENSRNOG00000014099, ENSRNOG00000014370, ENSRNOG00000013774, ENSRNOG00000006009	174	107	10776	2.89397	1	0.431303	71.8047
GOTERM_BP_FAT	GO:0007052~mitotic spindle organization	2	0.735294	0.0966128	ENSRNOG00000006731, ENSRNOG00000013727	204	6	12092	19.7582	1	0.647502	81.8528
GOTERM_BP_FAT	GO:0000132~establishment of mitotic spindle orientation	2	0.735294	0.0966128	ENSRNOG00000032178, ENSRNOG00000013727	204	6	12092	19.7582	1	0.647502	81.8528
GOTERM_BP_FAT	GO:0051784~negative regulation of nuclear division	2	0.735294	0.0966128	ENSRNOG00000009339, ENSRNOG00000005376	204	6	12092	19.7582	1	0.647502	81.8528
GOTERM_BP_FAT	GO:0007094~mitotic cell cycle spindle assembly checkpoint	2	0.735294	0.0966128	ENSRNOG00000009339, ENSRNOG00000005376	204	6	12092	19.7582	1	0.647502	81.8528
GOTERM_BP_FAT	GO:0033599~regulation of mammary gland epithelial cell proliferation	2	0.735294	0.0966128	ENSRNOG00000001111, ENSRNOG00000020792	204	6	12092	19.7582	1	0.647502	81.8528
GOTERM_BP_FAT	GO:0045841~negative regulation of mitotic metaphase/anaphase transition	2	0.735294	0.0966128	ENSRNOG00000009339, ENSRNOG00000005376	204	6	12092	19.7582	1	0.647502	81.8528
GOTERM_BP_FAT	GO:0051294~establishment of spindle orientation	2	0.735294	0.0966128	ENSRNOG00000032178, ENSRNOG00000013727	204	6	12092	19.7582	1	0.647502	81.8528
GOTERM_BP_FAT	GO:0045839~negative regulation of mitosis	2	0.735294	0.0966128	ENSRNOG00000009339, ENSRNOG00000005376	204	6	12092	19.7582	1	0.647502	81.8528
GOTERM_BP_FAT	GO:0019953~sexual reproduction	11	4.04412	0.0980711	ENSRNOG00000018635, ENSRNOG00000001143, ENSRNOG00000010386, ENSRNOG00000014370, ENSRNOG00000026056, ENSRNOG00000024008, ENSRNOG00000015810, ENSRNOG00000018187, ENSRNOG00000001111, ENSRNOG00000002771, ENSRNOG00000006661	204	373	12092	1.74804	1	0.65101	82.3386
PIR_SUPERFAMILY	PIRSF002282:cytoskeletal keratin	3	1.10294	0.0998895	ENSRNOG00000014099, ENSRNOG00000014370, ENSRNOG00000013774	70	34	4368	5.50588	0.999801	0.818201	67.4227
