# Supplementary material for: The Gene Desert Mammary Carcinoma Susceptibility Locus Mcs1a Regulates Nr2f1 Modifying Mammary Epithelial Cell Differentiation and Proliferation
Source: PLoS Genet. 2013 Jun 13;9(6):e1003549. doi: 10.1371/journal.pgen.1003549 (PMC3681674; doi:10.1371/journal.pgen.1003549)
Supplement: Table S6 — The same groups and background list were run using 2 online GO enrichment tools, GOrilla and DAVID. The enriched terms printed in red reach best significance, as determined by an adjusted P-value<0.05 (FDR adjust in GOrilla, Benjamini-Hochsberg adjust in DAVID). (XLSX) [file pgen.1003549.s010.xlsx]

## Sheet: Input genes 
Table S6:	GO category enrichment analysis on 412 human genes orthologous to 412 DE mouse genes in 3 groups with correlated expression
The same groups and background list were run using 2 online GO enrichment tools, GOrilla and DAVID.
The enriched terms printed in red reach best significance, as determined by an adjusted P-value <0.05 (FDR adjust in GOrilla, Benjamini-Hochsberg adjust in DAVID)
INPUT gene lists
Background (n=9829)	Probe set background	Name background		Group1 (n=38)	Probe set1	Name1	Group2a (n=115)	Probe set2a	Name2a	Group2b (n=133)	Probe set2b	Name2b	Group3 (n=126)	Probe set3	Name3
ENSRNOG00000020996	217969_at	1110014n23rik		ENSRNOG00000000640	205249_at	egr2	ENSRNOG00000000001	219973_at	arsj	ENSRNOG00000000008	208330_at	alx4	ENSRNOG00000000389	213647_at	loc687919
ENSRNOG00000008195	200639_s_at	1433z		ENSRNOG00000002881	205168_at	ddr2	ENSRNOG00000000597	210861_s_at	wisp3	ENSRNOG00000000196	203475_at	cyp19a1	ENSRNOG00000000632	203214_x_at	cdc2
ENSRNOG00000036637	219883_at	1700019n12rik		ENSRNOG00000003262	62987_r_at	cacng4	ENSRNOG00000001628	205549_at	pcp4	ENSRNOG00000000781	219916_s_at	rnf39	ENSRNOG00000001111	208368_s_at	brca2
ENSRNOG00000020535	218213_s_at	1810006k21rik		ENSRNOG00000003748	220252_x_at	rgd1565785	ENSRNOG00000001688	206558_at	sim2	ENSRNOG00000001066	204987_at	itih2	ENSRNOG00000001134	203209_at	rfc5
ENSRNOG00000005568	219972_s_at	1810048j11rik		ENSRNOG00000003840	209897_s_at	slit2	ENSRNOG00000001777	204895_x_at	q63658	ENSRNOG00000001794	218687_s_at	muc13	ENSRNOG00000001143	212801_at	cit
ENSRNOG00000006341	218784_s_at	1810063b07rik		ENSRNOG00000005457	219463_at	rgd1306991	ENSRNOG00000001951	207803_s_at	csn3	ENSRNOG00000002092	219535_at	hunk	ENSRNOG00000001349	208795_s_at	mcm7
ENSRNOG00000015560	219012_s_at	2210018m11rik		ENSRNOG00000005964	209959_at	nr4a3	ENSRNOG00000002305	205317_s_at	slc15a2	ENSRNOG00000002331	205623_at	aldh3a1	ENSRNOG00000001692	204775_at	chaf1b
ENSRNOG00000031182	218507_at	2310016c08rik		ENSRNOG00000006396	201287_s_at	sdc1	ENSRNOG00000002471	219510_at	polq	ENSRNOG00000002361	207505_at	prkg2	ENSRNOG00000001851	220615_s_at	far2
ENSRNOG00000011279	218447_at	2310061c15rik		ENSRNOG00000006631	206941_x_at	sema3e	ENSRNOG00000002771	205767_at	ereg	ENSRNOG00000002592	220738_s_at	rps6ka6	ENSRNOG00000002105	204510_at	cdc7
ENSRNOG00000017557	213143_at	2810459m11rik		ENSRNOG00000007034	213763_at	hipk2	ENSRNOG00000002811	217562_at	fam5c	ENSRNOG00000002800	220291_at	gdpd2	ENSRNOG00000002587	220840_s_at	loc498265
ENSRNOG00000003698	221182_at	4921528o07rik		ENSRNOG00000007078	211312_s_at	wisp1	ENSRNOG00000002827	221217_s_at	a2bp1	ENSRNOG00000002981	211314_at	cacna1g	ENSRNOG00000003202	207165_at	hmmr
ENSRNOG00000014028	219655_at	5033411d12rik		ENSRNOG00000007258	214725_at	rpesp	ENSRNOG00000003312	216546_s_at	chi3l1	ENSRNOG00000002987	204631_at	myh1	ENSRNOG00000003208	219650_at	ercc6l
ENSRNOG00000010417	217444_at	8430427h17rik		ENSRNOG00000007607	210226_at	nr4a1	ENSRNOG00000003388	207828_s_at	cenpf	ENSRNOG00000003233	205075_at	serpinf2	ENSRNOG00000003703	201930_at	mcm6
ENSRNOG00000042309	205496_at	9330159f19rik		ENSRNOG00000007853	214158_s_at	prdm10	ENSRNOG00000003620	40665_at	fmo3	ENSRNOG00000003336	206304_at	mybph	ENSRNOG00000003876	204603_at	exo1
ENSRNOG00000017122	214204_at	a0jpp9		ENSRNOG00000009620	217889_s_at	cybrd1	ENSRNOG00000004479	204092_s_at	aurka	ENSRNOG00000003544	220634_at	tbx4	ENSRNOG00000004195	218585_s_at	dtl
ENSRNOG00000025990	216852_x_at	a0na94		ENSRNOG00000010152	59437_at	rgd1306233	ENSRNOG00000004626	204124_at	slc34a2	ENSRNOG00000003596	219829_at	itgb1bp2	ENSRNOG00000004487	204641_at	loc690209
ENSRNOG00000020614	209803_s_at	a0t2w6		ENSRNOG00000010208	201666_at	timp1	ENSRNOG00000004854	206432_at	has2	ENSRNOG00000003671	211223_at	prop1	ENSRNOG00000004682	220060_s_at	loc100310874
ENSRNOG00000013237	207450_s_at	a1a5r6		ENSRNOG00000010335	219909_at	mmp28	ENSRNOG00000004882	202966_at	capn6	ENSRNOG00000003694	207401_at	prox1	ENSRNOG00000004921	218039_at	nusap1
ENSRNOG00000033195	220951_s_at	a1cf		ENSRNOG00000010883	211907_s_at	pard6b	ENSRNOG00000005345	203798_s_at	vsnl1	ENSRNOG00000003741	204684_at	nptx1	ENSRNOG00000004968	219588_s_at	luzp5
ENSRNOG00000020580	218429_s_at	a230050p20rik		ENSRNOG00000012477	204540_at	eef1a2	ENSRNOG00000005543	214087_s_at	mybpc1	ENSRNOG00000003742	216923_at	cdkl5	ENSRNOG00000005037	221258_s_at	kif18a
ENSRNOG00000002827	221217_s_at	a2bp1		ENSRNOG00000012658	210170_at	pdlim3	ENSRNOG00000005687	219795_at	slc6a14	ENSRNOG00000003823	214264_s_at	loc500705	ENSRNOG00000005115	218115_at	asf1b
ENSRNOG00000028896	217757_at	a2m		ENSRNOG00000012698	203044_at	chsy1	ENSRNOG00000005770	213456_at	sostdc1	ENSRNOG00000003894	210819_x_at	dio2	ENSRNOG00000005376	203362_s_at	mad2l1
ENSRNOG00000033378	221063_x_at	a2vcx0		ENSRNOG00000012878	204624_at	atp7b	ENSRNOG00000006009	219703_at	mns1	ENSRNOG00000004405	204213_at	pigr	ENSRNOG00000005659	209464_at	aurkb
ENSRNOG00000032561	218151_x_at	a3kn99		ENSRNOG00000013215	210137_s_at	dctd	ENSRNOG00000006200	206135_at	st18	ENSRNOG00000004438	211203_s_at	cntn1	ENSRNOG00000005936	202580_x_at	foxm1
ENSRNOG00000042649	221131_at	a4gnt		ENSRNOG00000014288	214702_at	fn1	ENSRNOG00000006293	208006_at	foxi1	ENSRNOG00000004601	220224_at	hao1	ENSRNOG00000006661	206066_s_at	rad51c
ENSRNOG00000013053	221102_s_at	a7l641		ENSRNOG00000014795	209506_s_at	nr2f1	ENSRNOG00000006471	205336_at	pvalb	ENSRNOG00000004870	210151_s_at	dyrk3	ENSRNOG00000006731	209891_at	spc25
ENSRNOG00000006619	213088_s_at	a8qic3		ENSRNOG00000015036	209101_at	ctgf	ENSRNOG00000006950	220779_at	padi3	ENSRNOG00000004878	206372_at	myf6	ENSRNOG00000006921	205296_at	rbl1
ENSRNOG00000033641	211380_s_at	a9lnm8		ENSRNOG00000015477	211497_x_at	nkx3−1	ENSRNOG00000007108	211260_at	bmp7	ENSRNOG00000005185	221991_at	nxph3	ENSRNOG00000007483	204826_at	ccnf
ENSRNOG00000016306	215396_at	a9ni05		ENSRNOG00000016037	218559_s_at	mafb	ENSRNOG00000007495	219772_s_at	smpx	ENSRNOG00000005302	219991_at	slc2a9	ENSRNOG00000007805	201710_at	mybl2
ENSRNOG00000006939	202785_at	a9umv9		ENSRNOG00000016724	212681_at	epb4.1l3	ENSRNOG00000007682	206730_at	gria3	ENSRNOG00000005343	211118_x_at	esr2	ENSRNOG00000007858	205339_at	stil
ENSRNOG00000013445	218075_at	aaas		ENSRNOG00000017597	209696_at	f16p1	ENSRNOG00000007843	205648_at	wnt2	ENSRNOG00000005798	208204_s_at	cav3	ENSRNOG00000007906	203755_at	bub1b
ENSRNOG00000000967	218434_s_at	aacs		ENSRNOG00000020272	221874_at	b2ryc5	ENSRNOG00000008161	219630_at	pdzk1ip1	ENSRNOG00000006198	219392_x_at	prr11	ENSRNOG00000008040	221591_s_at	fam64a
ENSRNOG00000013950	205969_at	aadac		ENSRNOG00000020918	214019_at	ccnd1	ENSRNOG00000008336	204932_at	tnfrsf11b	ENSRNOG00000006753	206004_at	tgm3	ENSRNOG00000008091	206102_at	gins1
ENSRNOG00000018317	211186_s_at	aak1		ENSRNOG00000022844	220595_at	pdzrn4	ENSRNOG00000009198	210127_at	rab6b	ENSRNOG00000006783	205054_at	neb	ENSRNOG00000008165	210052_s_at	tpx2
ENSRNOG00000014399	201511_at	aamp		ENSRNOG00000029212	211571_s_at	vcan	ENSRNOG00000009559	211153_s_at	tnfsf11	ENSRNOG00000006930	219645_at	casq1	ENSRNOG00000008181	205394_at	chek1
ENSRNOG00000011182	207225_at	aanat		ENSRNOG00000029543	221223_x_at	cish	ENSRNOG00000009945	205190_at	pls1	ENSRNOG00000007332	214491_at	sstr3	ENSRNOG00000008761	218266_s_at	freq
ENSRNOG00000018404	201000_at	aars		ENSRNOG00000031779	202018_s_at	ltf	ENSRNOG00000010649	209618_at	ctnd2	ENSRNOG00000008310	203948_s_at	mpo	ENSRNOG00000008841	205085_at	orc1l
ENSRNOG00000020658	222064_s_at	aarsd1		ENSRNOG00000043451	209875_s_at	spp1	ENSRNOG00000010811	207816_at	lalba	ENSRNOG00000008312	221701_s_at	stra6	ENSRNOG00000009303	218349_s_at	zwilch
ENSRNOG00000005795	202170_s_at	aasdhppt					ENSRNOG00000010905	213707_s_at	dlx5	ENSRNOG00000008444	206607_at	cbl	ENSRNOG00000009339	205046_at	cenpe
ENSRNOG00000039494	210852_s_at	aass					ENSRNOG00000011074	214636_at	calcb	ENSRNOG00000008700	206982_at	cryba1	ENSRNOG00000009503	220295_x_at	depdc1
ENSRNOG00000002778	209165_at	aatf					ENSRNOG00000011086	219508_at	gcnt3	ENSRNOG00000008986	220997_s_at	diaph3	ENSRNOG00000009785	209714_s_at	b2rz50
ENSRNOG00000004392	205986_at	aatk					ENSRNOG00000011171	210991_s_at	rims3	ENSRNOG00000009073	205177_at	tnni1	ENSRNOG00000009789	202633_at	topbp1
ENSRNOG00000002636	206527_at	abat					ENSRNOG00000011452	202022_at	aldoc	ENSRNOG00000009491	215521_at	phc3	ENSRNOG00000009955	216634_at	plch1
ENSRNOG00000015248	215465_at	abca12					ENSRNOG00000011483	203535_at	s100a9	ENSRNOG00000010337	207567_at	slc13a2	ENSRNOG00000009957	203775_at	slc25a13
ENSRNOG00000014268	210099_at	abca2					ENSRNOG00000011557	202917_s_at	s100a8	ENSRNOG00000010386	205436_s_at	h2afx	ENSRNOG00000010721	203764_at	dlgap5
ENSRNOG00000012892	210082_at	abca4					ENSRNOG00000011754	205826_at	myom2	ENSRNOG00000010392	208230_s_at	nrg1	ENSRNOG00000011167	204727_at	wdhd1
ENSRNOG00000004378	213353_at	abca5					ENSRNOG00000011907	218963_s_at	krt23	ENSRNOG00000010555	205325_at	phyhip	ENSRNOG00000011213	205733_at	blm
ENSRNOG00000012939	219577_s_at	abca7					ENSRNOG00000012144	214595_at	kcng1	ENSRNOG00000010725	205615_at	cpa1	ENSRNOG00000011654	204887_s_at	plk4
ENSRNOG00000029207	207819_s_at	abcb4					ENSRNOG00000012199	213722_at	sox2	ENSRNOG00000011130	217495_x_at	calca	ENSRNOG00000011688	219502_at	neil3
ENSRNOG00000018697	203191_at	abcb6					ENSRNOG00000012332	216880_at	rad51l1	ENSRNOG00000011178	207797_s_at	lrp2bp	ENSRNOG00000011777	203145_at	q9qy92
ENSRNOG00000002790	209620_s_at	abcb7					ENSRNOG00000012575	208153_s_at	fat2	ENSRNOG00000011274	217574_at	cdh8	ENSRNOG00000012051	212949_at	ncaph
ENSRNOG00000008557	206317_s_at	abcb8					ENSRNOG00000013062	206504_at	cyp24a1	ENSRNOG00000011332	219621_at	clspn	ENSRNOG00000012318	219918_s_at	aspm
ENSRNOG00000001082	214209_s_at	abcb9					ENSRNOG00000013261	220443_s_at	vax2	ENSRNOG00000011659	214846_s_at	alpk3	ENSRNOG00000012486	205628_at	prim2
ENSRNOG00000018863	213485_s_at	abcc10					ENSRNOG00000013399	215081_at	loc501033	ENSRNOG00000011770	219728_at	myot	ENSRNOG00000012543	201555_at	mcm3
ENSRNOG00000002948	208161_s_at	abcc3					ENSRNOG00000013573	205473_at	atp6v1b1	ENSRNOG00000012031	215362_at	st8sia2	ENSRNOG00000012678	202705_at	ccnb2
ENSRNOG00000029178	209380_s_at	abcc5					ENSRNOG00000013729	206044_s_at	rgd1306271	ENSRNOG00000012134	206981_at	scn4a	ENSRNOG00000012835	38158_at	espl1
ENSRNOG00000021130	210245_at	abcc8					ENSRNOG00000013768	210397_at	defb1	ENSRNOG00000012303	206160_at	apobec2	ENSRNOG00000013064	208433_s_at	lrp8
ENSRNOG00000018857	205142_x_at	abcd1					ENSRNOG00000013973	212531_at	lcn2	ENSRNOG00000012546	206774_at	frmpd1	ENSRNOG00000013148	204558_at	b5dfe8
ENSRNOG00000015538	207583_at	abcd2					ENSRNOG00000014099	204734_at	krt15	ENSRNOG00000012609	222287_at	trdn	ENSRNOG00000013322	204835_at	dpola
ENSRNOG00000011929	202850_at	abcd3					ENSRNOG00000014370	208188_at	krt9	ENSRNOG00000012912	221376_at	fgf17	ENSRNOG00000013598	204825_at	melk
ENSRNOG00000011964	203982_s_at	abcd4					ENSRNOG00000014372	205490_x_at	gjb3	ENSRNOG00000012920	222008_at	col9a1	ENSRNOG00000013727	204162_at	ndc80
ENSRNOG00000018345	201873_s_at	abce1					ENSRNOG00000014532	214461_at	lbp	ENSRNOG00000013330	213369_at	pcdh21	ENSRNOG00000013774	203276_at	lmnb1
ENSRNOG00000000799	200045_at	abcf1					ENSRNOG00000014644	206373_at	zic1	ENSRNOG00000013532	205736_at	pgam2	ENSRNOG00000013803	220085_at	hells
ENSRNOG00000001710	202394_s_at	abcf3					ENSRNOG00000014826	220283_at	rgd1311317	ENSRNOG00000013838	207619_at	hcrtr1	ENSRNOG00000013970	209832_s_at	cdt1
ENSRNOG00000001158	204567_s_at	abcg1					ENSRNOG00000015321	209708_at	moxd1	ENSRNOG00000014010	205722_s_at	gfra2	ENSRNOG00000014080	204709_s_at	kif23
ENSRNOG00000008862	207593_at	abcg4					ENSRNOG00000015585	219262_at	suv39h2	ENSRNOG00000014327	205553_s_at	csrp3	ENSRNOG00000014193	202726_at	lig1
ENSRNOG00000005250	220383_at	abcg5					ENSRNOG00000015949	205568_at	aqp9	ENSRNOG00000014603	207302_at	sgcg	ENSRNOG00000014336	201755_at	b2gux3
ENSRNOG00000043107	218633_x_at	abhd10					ENSRNOG00000016403	219975_x_at	olah	ENSRNOG00000014641	206768_at	rpl3l	ENSRNOG00000014960	205345_at	bard1
ENSRNOG00000017120	205566_at	abhd2					ENSRNOG00000016454	201970_s_at	nasp	ENSRNOG00000014916	219813_at	rgd1564085	ENSRNOG00000015131	202954_at	ube2c
ENSRNOG00000029370	213017_at	abhd3					ENSRNOG00000016706	203805_s_at	fanca	ENSRNOG00000015155	205388_at	tnnc2	ENSRNOG00000015275	217640_x_at	ska1
ENSRNOG00000009244	218581_at	abhd4					ENSRNOG00000016837	204810_s_at	ckm	ENSRNOG00000015285	212850_s_at	lrp4	ENSRNOG00000015308	219148_at	pbk
ENSRNOG00000000221	218739_at	abhd5					ENSRNOG00000016888	213534_s_at	pask	ENSRNOG00000015401	204707_s_at	mapk4	ENSRNOG00000015423	203418_at	ccna2
ENSRNOG00000008167	221552_at	abhd6					ENSRNOG00000017083	205775_at	rgd1563458	ENSRNOG00000015478	219841_at	aicda	ENSRNOG00000015810	204033_at	trip13
ENSRNOG00000000054	219101_x_at	abhd8					ENSRNOG00000017510	210605_s_at	mfge8	ENSRNOG00000015488	214600_at	tead1	ENSRNOG00000016148	204315_s_at	gtse1
ENSRNOG00000031325	209028_s_at	abi1					ENSRNOG00000017514	207395_at	btn1a1	ENSRNOG00000015623	215841_at	guca1b	ENSRNOG00000016188	221250_s_at	mxd3
ENSRNOG00000017707	207268_x_at	abi2					ENSRNOG00000017557	213143_at	2810459m11rik	ENSRNOG00000015860	208105_at	gipr	ENSRNOG00000016245	218888_s_at	neto2
ENSRNOG00000013687	210461_s_at	ablim1					ENSRNOG00000017786	203872_at	acta1	ENSRNOG00000016714	207089_at	nrap	ENSRNOG00000016316	202107_s_at	mcm2
ENSRNOG00000019365	205730_s_at	ablim3					ENSRNOG00000019445	204885_s_at	msln	ENSRNOG00000016854	220003_at	lrrc36	ENSRNOG00000016377	218542_at	cep55
ENSRNOG00000007882	215928_at	ablm2					ENSRNOG00000019584	209560_s_at	dlk1	ENSRNOG00000016983	216265_x_at	myh7	ENSRNOG00000016689	213008_at	fanci
ENSRNOG00000022216	212895_s_at	abr					ENSRNOG00000019627	206394_at	mybpc2	ENSRNOG00000017175	208484_at	hist1h1a	ENSRNOG00000016708	2028_s_at	e2f1
ENSRNOG00000008510	213497_at	abtb2					ENSRNOG00000019733	219932_at	slc27a6	ENSRNOG00000017409	222086_s_at	wnt6	ENSRNOG00000016715	204444_at	kif11
ENSRNOG00000013766	202002_at	acaa2					ENSRNOG00000019851	206353_at	cx6a2	ENSRNOG00000017645	205163_at	mylpf	ENSRNOG00000017209	202154_x_at	tubb3
ENSRNOG00000034013	214358_at	acaca					ENSRNOG00000019902	204437_s_at	folr1	ENSRNOG00000017701	214498_at	asip	ENSRNOG00000017259	218308_at	tacc3
ENSRNOG00000000658	214584_x_at	acacb					ENSRNOG00000020142	206397_x_at	lass1	ENSRNOG00000017725	205912_at	pnlip	ENSRNOG00000017981	220651_s_at	mcm10
ENSRNOG00000012966	206069_s_at	acadl					ENSRNOG00000020248	204465_s_at	ina	ENSRNOG00000017833	203864_s_at	actn2	ENSRNOG00000018187	222077_s_at	racgap1
ENSRNOG00000009845	202502_at	acadm					ENSRNOG00000020276	206393_at	tnni2	ENSRNOG00000017842	207295_at	scnn1g	ENSRNOG00000018635	214710_s_at	ccnb1
ENSRNOG00000001177	202366_at	acads					ENSRNOG00000020455	206595_at	cst6	ENSRNOG00000017917	220186_s_at	pcdh24	ENSRNOG00000018771	201774_s_at	ncapd2
ENSRNOG00000020624	205355_at	acadsb					ENSRNOG00000020557	205485_at	q9r272	ENSRNOG00000018317	211186_s_at	aak1	ENSRNOG00000018815	202240_at	plk1
ENSRNOG00000018114	200710_at	acadvl					ENSRNOG00000020701	211851_x_at	brca1	ENSRNOG00000018393	220784_s_at	uts2	ENSRNOG00000018824	201195_s_at	slc7a5
ENSRNOG00000028992	217161_x_at	acan					ENSRNOG00000020733	210244_at	camp	ENSRNOG00000018641	219365_s_at	camkv	ENSRNOG00000018929	205235_s_at	kif20b
ENSRNOG00000015674	205212_s_at	acap1					ENSRNOG00000020908	219879_s_at	loc303566	ENSRNOG00000018656	206121_at	ampd1	ENSRNOG00000019100	209408_at	kif2c
ENSRNOG00000001730	212477_at	acap2					ENSRNOG00000023093	206500_s_at	loc689296	ENSRNOG00000018853	220475_at	slc28a3	ENSRNOG00000020013	201896_s_at	psrc1
ENSRNOG00000007862	205412_at	acat1					ENSRNOG00000023633	205350_at	crabp1	ENSRNOG00000018997	215795_at	myh7b	ENSRNOG00000020281	202183_s_at	kif22
ENSRNOG00000003185	202323_s_at	acbd3					ENSRNOG00000023851	202421_at	igsf3	ENSRNOG00000019093	208062_s_at	nrg2	ENSRNOG00000020531	204767_s_at	fen1
ENSRNOG00000003108	219413_at	acbd4					ENSRNOG00000024870	219989_s_at	anks1b	ENSRNOG00000019183	207328_at	alox15	ENSRNOG00000021669	213906_at	mybl1
ENSRNOG00000007019	206690_at	accn1					ENSRNOG00000025298	205777_at	dusp9	ENSRNOG00000019271	220958_at	rgd1565726	ENSRNOG00000021713	222039_at	kif18b
ENSRNOG00000008380	207561_s_at	accn3					ENSRNOG00000025757	204737_s_at	myh6	ENSRNOG00000019321	205827_at	cck	ENSRNOG00000022030	220011_at	loc689656
ENSRNOG00000019985	221226_s_at	accn4					ENSRNOG00000026056	217988_at	ccnb1ip1	ENSRNOG00000019695	220273_at	il17b	ENSRNOG00000022261	218883_s_at	mlf1ip
ENSRNOG00000038973	204617_s_at	acd					ENSRNOG00000027468	206376_at	slc6a15	ENSRNOG00000019776	205636_at	sh3gl3	ENSRNOG00000022325	213253_at	smc2
ENSRNOG00000007467	209749_s_at	ace					ENSRNOG00000027842	222067_x_at	hist1h2bm	ENSRNOG00000020251	207919_at	art1	ENSRNOG00000022537	219990_at	e2f8
ENSRNOG00000031665	219962_at	ace2					ENSRNOG00000028041	213201_s_at	tnnt1	ENSRNOG00000020332	205693_at	tnnt3	ENSRNOG00000022911	218726_at	hjurp
ENSRNOG00000013533	201715_s_at	acin1					ENSRNOG00000028624	220002_at	kif26b	ENSRNOG00000020382	220130_x_at	ltb4r2	ENSRNOG00000023262	218741_at	cenpm
ENSRNOG00000016924	201127_s_at	acly					ENSRNOG00000029061	204504_s_at	hirip3	ENSRNOG00000020685	207367_at	atp12a	ENSRNOG00000024365	219787_s_at	ect2
ENSRNOG00000011283	218981_at	acn9					ENSRNOG00000030034	204913_s_at	sox11	ENSRNOG00000020706	205903_s_at	kcnn3	ENSRNOG00000024428	218755_at	kif20a
ENSRNOG00000005849	207071_s_at	aco1					ENSRNOG00000030981	205464_at	scnn1b	ENSRNOG00000020719	207066_at	hrc	ENSRNOG00000024798	219544_at	rgd1309522
ENSRNOG00000024128	217307_at	aco2					ENSRNOG00000031189	210029_at	ido1	ENSRNOG00000020792	211603_s_at	etv4	ENSRNOG00000025407	219306_at	kif15
ENSRNOG00000007837	214763_at	acot11					ENSRNOG00000032929	219769_at	incenp	ENSRNOG00000021000	207895_at	naldl	ENSRNOG00000025604	218782_s_at	atad2
ENSRNOG00000010580	208002_s_at	acot7					ENSRNOG00000033527	201982_s_at	pappa	ENSRNOG00000021090	205577_at	pygm	ENSRNOG00000027787	203967_at	cdc6
ENSRNOG00000015187	204212_at	acot8					ENSRNOG00000036924	210355_at	pthr	ENSRNOG00000021256	210961_s_at	adra1d	ENSRNOG00000028137	212020_s_at	rgd1564824
ENSRNOG00000008755	209600_s_at	acox1					ENSRNOG00000037357	218677_at	loc685385	ENSRNOG00000021355	206873_at	car6	ENSRNOG00000028415	202870_s_at	cdc20
ENSRNOG00000007378	205364_at	acox2					ENSRNOG00000037449	216026_s_at	pole	ENSRNOG00000022637	208195_at	p97851	ENSRNOG00000029055	204822_at	ttk
ENSRNOG00000008474	204241_at	acox3					ENSRNOG00000038132	204787_at	vsig4	ENSRNOG00000022691	206258_at	st8sia5	ENSRNOG00000030101	205598_at	traip
ENSRNOG00000016179	220845_at	acoxl<sup>tn(sb-t2/bart3)2.342mcwi</sup>					ENSRNOG00000039326	207951_at	csn2	ENSRNOG00000024008	205167_s_at	cdc25c	ENSRNOG00000031040	204649_at	troap
ENSRNOG00000005260	215227_x_at	acp1					ENSRNOG00000042978	211685_s_at	ncald	ENSRNOG00000024457	221110_x_at	cyct	ENSRNOG00000031431	221520_s_at	cdca8
ENSRNOG00000013594	202767_at	acp2					ENSRNOG00000043219	215717_s_at	fbn2	ENSRNOG00000024707	220804_s_at	tp73	ENSRNOG00000032178	204962_s_at	cenpa
ENSRNOG00000017494	218795_at	acp6								ENSRNOG00000024923	204239_s_at	nnat	ENSRNOG00000032404	201292_at	top2a
ENSRNOG00000011820	204393_s_at	acpp								ENSRNOG00000026502	219000_s_at	dscc1	ENSRNOG00000032778	209642_at	bub1
ENSRNOG00000029762	207427_at	acr								ENSRNOG00000026910	216579_at	gjb4	ENSRNOG00000033335	214804_at	cenpi
ENSRNOG00000011381	206465_at	acsbg1								ENSRNOG00000027380	210064_s_at	upk1b	ENSRNOG00000033658	206316_s_at	kntc1
ENSRNOG00000003330	218844_at	acsf2								ENSRNOG00000027770	216489_at	trpm3	ENSRNOG00000037225	202589_at	tyms
ENSRNOG00000010633	201963_at	acsl1								ENSRNOG00000027954	206327_s_at	cdh15	ENSRNOG00000038140	209053_s_at	whsc1
ENSRNOG00000014718	201662_s_at	acsl3								ENSRNOG00000028008	214389_at	slc5a12	ENSRNOG00000038572	218662_s_at	rgd1562646
ENSRNOG00000019180	202422_s_at	acsl4								ENSRNOG00000028996	205900_at	krt1	ENSRNOG00000038829	208496_x_at	hist1h3g
ENSRNOG00000016265	218322_s_at	acsl5								ENSRNOG00000029811	221095_s_at	kcne2	ENSRNOG00000039859	201697_s_at	dnmt1
ENSRNOG00000026745	211207_s_at	acsl6								ENSRNOG00000029814	207341_at	prtn3	ENSRNOG00000039949	219494_at	rgd1306507
ENSRNOG00000032246	210377_at	acsm3								ENSRNOG00000030848	209742_s_at	myl2	ENSRNOG00000039969	204750_s_at	dsc2
ENSRNOG00000031211	220061_at	acsm5								ENSRNOG00000032328	219619_at	diras2
ENSRNOG00000017786	203872_at	acta1								ENSRNOG00000033685	206871_at	elane
ENSRNOG00000008536	205132_at	actc1								ENSRNOG00000036625	210254_at	ms4a3
ENSRNOG00000036701	211983_x_at	actg1								ENSRNOG00000037343	207720_at	lor
ENSRNOG00000029401	202274_at	actg2								ENSRNOG00000038455	202831_at	gpx2
ENSRNOG00000011553	202666_s_at	actl6a								ENSRNOG00000040122	219509_at	myoz1
ENSRNOG00000001408	206014_at	actl6b								ENSRNOG00000043124	211174_s_at	cckar
ENSRNOG00000016641	220501_at	actl7a
ENSRNOG00000016621	220498_at	actl7b
ENSRNOG00000004309	211160_x_at	actn1
ENSRNOG00000017833	203864_s_at	actn2
ENSRNOG00000020433	200601_at	actn4
ENSRNOG00000019725	200721_s_at	actr1a
ENSRNOG00000016789	202135_s_at	actr1b
ENSRNOG00000003206	213101_s_at	actr3
ENSRNOG00000031855	218868_at	actr3b
ENSRNOG00000023989	222147_s_at	actr5
ENSRNOG00000007875	218395_at	actr6
ENSRNOG00000015280	218658_s_at	actr8
ENSRNOG00000005033	203935_at	acvr1
ENSRNOG00000006934	208222_at	acvr1b
ENSRNOG00000005334	205327_s_at	acvr2a
ENSRNOG00000014477	220028_at	acvr2b
ENSRNOG00000028713	210838_s_at	acvrl1
ENSRNOG00000042419	206833_s_at	acyp2
ENSRNOG00000010265	216705_s_at	ada
ENSRNOG00000015038	202604_x_at	adam10
ENSRNOG00000002753	207880_at	adam11
ENSRNOG00000018384	204943_at	adam12
ENSRNOG00000020590	217007_s_at	adam15
ENSRNOG00000007503	205746_s_at	adam17
ENSRNOG00000017683	207597_at	adam18
ENSRNOG00000042980	221128_at	adam19
ENSRNOG00000017027	207664_at	adam2
ENSRNOG00000012424	206046_at	adam23
ENSRNOG00000014518	208269_s_at	adam28
ENSRNOG00000019044	221446_at	adam30
ENSRNOG00000025728	220859_at	adam32
ENSRNOG00000014054	211238_at	adam7
ENSRNOG00000017231	202381_at	adam9
ENSRNOG00000030724	206134_at	adamdec1
ENSRNOG00000001607	222162_s_at	adamts1
ENSRNOG00000018865	221421_s_at	adamts12
ENSRNOG00000005780	220208_at	adamts13
ENSRNOG00000003572	214454_at	adamts2
ENSRNOG00000033397	220717_at	adamts20
ENSRNOG00000027463	214913_at	adamts3
ENSRNOG00000001606	219935_at	adamts5
ENSRNOG00000012655	222342_at	adamts6
ENSRNOG00000028036	220705_s_at	adamts7
ENSRNOG00000005574	220676_at	adamts8
ENSRNOG00000023257	220287_at	adamts9
ENSRNOG00000010840	213974_at	adamtsl3
ENSRNOG00000001291	219150_s_at	adap1
ENSRNOG00000037148	219358_s_at	adap2
ENSRNOG00000020744	201786_s_at	adar
ENSRNOG00000030775	220648_at	adarb2
ENSRNOG00000019434	219384_s_at	adat1
ENSRNOG00000010005	44120_at	adck2
ENSRNOG00000020848	220434_at	adck4
ENSRNOG00000008276	215348_at	adcy1
ENSRNOG00000003153	214547_at	adcy10
ENSRNOG00000032150	217687_at	adcy2
ENSRNOG00000003999	209320_at	adcy3
ENSRNOG00000011587	216743_at	adcy6
ENSRNOG00000014776	203741_s_at	adcy7
ENSRNOG00000004890	206811_at	adcy8
ENSRNOG00000005297	204498_s_at	adcy9
ENSRNOG00000012098	207151_at	adcyap1r1
ENSRNOG00000013039	214726_x_at	add1
ENSRNOG00000015903	205268_s_at	add2
ENSRNOG00000012820	205882_x_at	add3
ENSRNOG00000007060	209122_at	adfp
ENSRNOG00000033854	208847_s_at	adh5
ENSRNOG00000032959	210505_at	adh7
ENSRNOG00000008950	217761_at	adi1
ENSRNOG00000001821	207175_at	adipoq<i><sup>m1mcwi</i></sup>
ENSRNOG00000004143	217748_at	adipor1
ENSRNOG00000007990	201346_at	adipor2
ENSRNOG00000012325	204120_s_at	adk
ENSRNOG00000027030	202912_at	adm
ENSRNOG00000029830	220538_at	adm2
ENSRNOG00000010975	222366_at	adnp
ENSRNOG00000017667	203321_s_at	adnp2
ENSRNOG00000000639	212502_at	ado
ENSRNOG00000015354	205082_s_at	ado
ENSRNOG00000003442	205481_at	adora1
ENSRNOG00000001302	205013_s_at	adora2a<i><sup>m1mcwi</i></sup>
ENSRNOG00000002922	205891_at	adora2b
ENSRNOG00000026178	220980_s_at	adpgk
ENSRNOG00000027260	207863_at	adprh
ENSRNOG00000009522	211492_s_at	adra1a<i><sup>m1mcwi</i></sup>
ENSRNOG00000004166	207589_at	adra1b
ENSRNOG00000021256	210961_s_at	adra1d
ENSRNOG00000013887	208544_at	adra2b
ENSRNOG00000009299	206128_at	adra2c
ENSRNOG00000017002	208214_at	adrb1
ENSRNOG00000019217	206170_at	adrb2
ENSRNOG00000012674	217303_s_at	adrb3
ENSRNOG00000018985	201402_at	adrbk1
ENSRNOG00000004481	221761_at	adss
ENSRNOG00000013720	201792_at	aebp1
ENSRNOG00000018421	219361_s_at	aen
ENSRNOG00000024533	221935_s_at	aer61
ENSRNOG00000029133	217729_s_at	aes
ENSRNOG00000007599	203563_at	afap1
ENSRNOG00000002232	211826_s_at	aff1
ENSRNOG00000023333	216364_s_at	aff2
ENSRNOG00000006965	219199_at	aff4
ENSRNOG00000017965	202486_at	afg3l2
ENSRNOG00000002878	206840_at	afm
ENSRNOG00000002889	204694_at	afp
ENSRNOG00000005411	217939_s_at	aftph
ENSRNOG00000000108	204333_s_at	aga
ENSRNOG00000025584	215080_s_at	agap2
ENSRNOG00000008467	220390_at	agbl2
ENSRNOG00000010397	220649_at	agbl3
ENSRNOG00000000439	217046_s_at	ager
ENSRNOG00000015619	213928_s_at	agfg1
ENSRNOG00000001404	206820_at	agfg2
ENSRNOG00000011509	222132_s_at	agk
ENSRNOG00000016214	203566_s_at	agl
ENSRNOG00000012315	221648_s_at	agmat
ENSRNOG00000000437	215535_s_at	agpat1
ENSRNOG00000019466	210678_s_at	agpat2
ENSRNOG00000001205	219723_x_at	agpat3
ENSRNOG00000017731	219693_at	agpat4
ENSRNOG00000028623	218096_at	agpat5
ENSRNOG00000001547	205401_at	agps
ENSRNOG00000005023	209173_at	agr2
ENSRNOG00000020205	212283_at	agrn
ENSRNOG00000039001	207193_at	agrp
ENSRNOG00000018445	202834_at	agt
ENSRNOG00000018651	204500_s_at	agtpbp1
ENSRNOG00000023856	206957_at	agxt
ENSRNOG00000023541	214766_s_at	ahctf1
ENSRNOG00000018569	200849_s_at	ahcyl1
ENSRNOG00000039300	215672_s_at	ahcyl2
ENSRNOG00000042855	205002_at	ahdc1
ENSRNOG00000013969	220842_at	ahi1
ENSRNOG00000020192	220016_at	ahnak
ENSRNOG00000037559	220726_at	ahnak2
ENSRNOG00000004342	202820_at	ahr
ENSRNOG00000014721	222381_at	ahrr
ENSRNOG00000015478	219841_at	aicda
ENSRNOG00000000853	207823_s_at	aif1
ENSRNOG00000006067	205512_s_at	aifm1
ENSRNOG00000010753	216179_x_at	aig1
ENSRNOG00000025998	212543_at	aim1
ENSRNOG00000023423	220289_s_at	aim1l
ENSRNOG00000003480	206513_at	aim2
ENSRNOG00000001044	202138_x_at	aimp2
ENSRNOG00000022289	201781_s_at	aip
ENSRNOG00000007889	219977_at	aipl1
ENSRNOG00000001213	208090_s_at	aire
ENSRNOG00000000122	212175_s_at	ak2
ENSRNOG00000011630	204347_at	ak3l1
ENSRNOG00000002373	210626_at	akap1
ENSRNOG00000002899	213396_s_at	akap10
ENSRNOG00000009987	215336_at	akap11
ENSRNOG00000019549	210517_s_at	akap12
ENSRNOG00000010964	208324_at	akap13
ENSRNOG00000019783	207344_at	akap3
ENSRNOG00000002921	207019_s_at	akap4
ENSRNOG00000006410	207800_at	akap5
ENSRNOG00000004841	217669_s_at	akap6
ENSRNOG00000013202	205772_s_at	akap7
ENSRNOG00000006559	203847_s_at	akap8
ENSRNOG00000006355	215741_x_at	akap8l
ENSRNOG00000026319	207870_at	akap9
ENSRNOG00000026610	217893_s_at	akirin1
ENSRNOG00000008288	213810_s_at	akirin2
ENSRNOG00000016727	201900_s_at	akr1a1
ENSRNOG00000013004	207102_at	akr1d1
ENSRNOG00000028629	207163_s_at	akt1
ENSRNOG00000018677	203808_at	akt2
ENSRNOG00000021497	219393_s_at	akt3
ENSRNOG00000013028	222168_at	al1a3
ENSRNOG00000000167	205633_s_at	alas2
ENSRNOG00000002911	214842_s_at	alb
ENSRNOG00000001989	201951_at	alcam
ENSRNOG00000016042	207015_s_at	aldh1a2
ENSRNOG00000011497	209645_s_at	aldh1b1
ENSRNOG00000001344	201425_at	aldh2
ENSRNOG00000002331	205623_at	aldh3a1
ENSRNOG00000002342	202053_s_at	aldh3a2
ENSRNOG00000011419	204289_at	aldh6a1
ENSRNOG00000014645	208950_s_at	aldh7a1
ENSRNOG00000004027	201612_at	aldh9a1
ENSRNOG00000006807	214424_s_at	aldob
ENSRNOG00000011452	202022_at	aldoc
ENSRNOG00000004591	218444_at	alg12
ENSRNOG00000001712	207396_s_at	alg3
ENSRNOG00000013485	218203_at	alg5
ENSRNOG00000009045	219649_at	alg6
ENSRNOG00000012292	203545_at	alg8
ENSRNOG00000010877	219374_s_at	alg9
ENSRNOG00000008683	208211_s_at	alk
ENSRNOG00000012264	205621_at	alkbh
ENSRNOG00000001428	222228_s_at	alkbh4
ENSRNOG00000008299	220365_at	allc
ENSRNOG00000022343	214220_s_at	alms1
ENSRNOG00000027037	207206_s_at	alox12
ENSRNOG00000022210	207381_at	alox12b
ENSRNOG00000019183	207328_at	alox15
ENSRNOG00000007778	206714_at	alox15b
ENSRNOG00000012972	213952_s_at	alox5
ENSRNOG00000000907	204174_at	alox5ap
ENSRNOG00000007454	222383_s_at	aloxe3
ENSRNOG00000022636	207133_x_at	alpk1
ENSRNOG00000011659	214846_s_at	alpk3
ENSRNOG00000013954	215783_s_at	alpl
ENSRNOG00000033921	222333_at	als2cl
ENSRNOG00000004390	206837_at	alx1
ENSRNOG00000018290	207690_at	alx3
ENSRNOG00000000008	208330_at	alx4
ENSRNOG00000003718	221114_at	ambn
ENSRNOG00000006889	205477_s_at	ambp
ENSRNOG00000006460	219082_at	amdhd2
ENSRNOG00000019444	202204_s_at	amfr
ENSRNOG00000019377	206516_at	amh
ENSRNOG00000014850	206892_at	amhr2
ENSRNOG00000007032	222108_at	amigo2
ENSRNOG00000022166	204976_s_at	ammecr1
ENSRNOG00000009050	220989_s_at	amn
ENSRNOG00000007345	209521_s_at	amot
ENSRNOG00000008487	207755_at	amotl2
ENSRNOG00000018656	206121_at	ampd1
ENSRNOG00000019240	212360_at	ampd2
ENSRNOG00000018262	209491_s_at	ampd3
ENSRNOG00000012490	205257_s_at	amph
ENSRNOG00000021881	202015_x_at	ampm2
ENSRNOG00000000246	218167_at	amz2
ENSRNOG00000018296	207845_s_at	anapc10
ENSRNOG00000011295	218555_at	anapc2
ENSRNOG00000010567	36865_at	angel1
ENSRNOG00000003795	217630_at	angel2
ENSRNOG00000005854	205608_s_at	angpt1
ENSRNOG00000016696	205572_at	angpt2
ENSRNOG00000005008	221134_at	angpt4
ENSRNOG00000016678	219514_at	angptl2
ENSRNOG00000008638	219803_at	angptl3
ENSRNOG00000007545	221009_s_at	angptl4
ENSRNOG00000009589	206423_at	angptl7
ENSRNOG00000018241	205389_s_at	ank1
ENSRNOG00000024011	207950_s_at	ank3
ENSRNOG00000016212	219868_s_at	ankfy1
ENSRNOG00000010960	220076_at	ankh
ENSRNOG00000037441	212200_at	ankle2
ENSRNOG00000005623	212798_s_at	ankmy2
ENSRNOG00000018598	206029_at	ankrd1
ENSRNOG00000027906	219437_s_at	ankrd11
ENSRNOG00000012733	212286_at	ankrd12
ENSRNOG00000002940	222329_x_at	ankrd17
ENSRNOG00000013840	221232_s_at	ankrd2
ENSRNOG00000012882	221522_at	ankrd27
ENSRNOG00000019697	213035_at	ankrd28
ENSRNOG00000002935	211717_at	ankrd40
ENSRNOG00000002890	216496_s_at	ankrd45
ENSRNOG00000025504	212731_at	ankrd46
ENSRNOG00000009233	219069_at	ankrd49
ENSRNOG00000005792	220144_s_at	ankrd5
ENSRNOG00000013555	220112_at	ankrd55
ENSRNOG00000007110	204672_s_at	ankrd6
ENSRNOG00000028409	206112_at	ankrd7
ENSRNOG00000000498	212747_at	anks1a
ENSRNOG00000024870	219989_s_at	anks1b
ENSRNOG00000000219	218910_at	ano10
ENSRNOG00000021168	208103_s_at	anp32e
ENSRNOG00000014610	202888_s_at	anpep
ENSRNOG00000008678	220093_at	antxr1
ENSRNOG00000017469	201012_at	anxa1
ENSRNOG00000014339	210143_at	anxa10
ENSRNOG00000010984	206200_s_at	anxa11
ENSRNOG00000007980	208323_s_at	anxa13
ENSRNOG00000010362	211241_at	anxa2
ENSRNOG00000002045	209369_at	anxa3
ENSRNOG00000018159	201301_s_at	anxa4
ENSRNOG00000014453	200782_at	anxa5
ENSRNOG00000010668	200982_s_at	anxa6
ENSRNOG00000021134	210085_s_at	anxa9
ENSRNOG00000027672	205639_at	aoah
ENSRNOG00000023861	204953_at	ap180
ENSRNOG00000024492	219023_at	ap1ar
ENSRNOG00000008786	205423_at	ap1b1
ENSRNOG00000015390	203350_at	ap1g1
ENSRNOG00000025619	201613_s_at	ap1g2
ENSRNOG00000001415	205195_at	ap1s1
ENSRNOG00000038686	203299_s_at	ap1s2
ENSRNOG00000019534	215764_x_at	ap2a2
ENSRNOG00000009988	200615_s_at	ap2b1
ENSRNOG00000001709	200613_at	ap2m1
ENSRNOG00000015865	211047_x_at	ap2s1
ENSRNOG00000010624	203141_s_at	ap3b1
ENSRNOG00000019249	205678_at	ap3b2
ENSRNOG00000018977	206592_s_at	ap3d1
ENSRNOG00000018650	203410_at	ap3m2
ENSRNOG00000022938	220229_s_at	ap4e1
ENSRNOG00000001353	209837_at	ap4m1
ENSRNOG00000005765	210952_at	ap4s1
ENSRNOG00000008022	211553_x_at	apaf1
ENSRNOG00000014928	206679_at	apba1
ENSRNOG00000016358	209871_s_at	apba2
ENSRNOG00000020466	205146_x_at	apba3
ENSRNOG00000018020	202652_at	apbb1
ENSRNOG00000017803	219994_at	apbb1ip
ENSRNOG00000025509	212972_x_at	apbb2
ENSRNOG00000017849	204650_s_at	apbb3
ENSRNOG00000020423	203527_s_at	apc
ENSRNOG00000033791	217174_s_at	apc2
ENSRNOG00000001316	208721_s_at	apc5
ENSRNOG00000009086	206350_at	apcs
ENSRNOG00000029572	201284_s_at	apeh
ENSRNOG00000023816	218389_s_at	aph1a
ENSRNOG00000009689	214960_at	api5
ENSRNOG00000007446	218698_at	apip
ENSRNOG00000003500	219466_s_at	apoa2
ENSRNOG00000005542	205108_s_at	apob
ENSRNOG00000017403	220023_at	apob48r
ENSRNOG00000015411	207158_at	apobec1
ENSRNOG00000012303	206160_at	apobec2
ENSRNOG00000018426	213553_x_at	apoc1
ENSRNOG00000018454	212874_at	apoe
ENSRNOG00000033619	207262_at	apof
ENSRNOG00000003566	205216_s_at	apoh
ENSRNOG00000000850	205682_x_at	apom
ENSRNOG00000004512	222269_at	apool
ENSRNOG00000006997	211277_x_at	app
ENSRNOG00000027654	215402_at	appbp2
ENSRNOG00000008174	218218_at	appl2
ENSRNOG00000014405	213892_s_at	aprt
ENSRNOG00000006582	218527_at	aptx
ENSRNOG00000000297	206672_at	aqp2
ENSRNOG00000009797	39249_at	aqp3
ENSRNOG00000016043	210067_at	aqp4
ENSRNOG00000017685	213611_at	aqp5
ENSRNOG00000000296	208435_s_at	aqp6
ENSRNOG00000009686	206955_at	aqp7
ENSRNOG00000014652	206784_at	aqp8
ENSRNOG00000015949	205568_at	aqp9
ENSRNOG00000008912	212584_at	aqr
ENSRNOG00000005639	211110_s_at	ar
ENSRNOG00000010838	201895_at	araf
ENSRNOG00000027025	218950_at	arap3
ENSRNOG00000043465	210090_at	arc
ENSRNOG00000013843	201176_s_at	arcn1
ENSRNOG00000029373	203025_at	ard1a
ENSRNOG00000002031	210603_at	ard1b
ENSRNOG00000030591	200065_s_at	arf1
ENSRNOG00000033155	200734_s_at	arf3
ENSRNOG00000012623	201096_s_at	arf4
ENSRNOG00000020770	203587_at	arf4l
ENSRNOG00000007806	201526_at	arf5
ENSRNOG00000004791	203312_x_at	arf6
ENSRNOG00000043150	217888_s_at	arfgap1
ENSRNOG00000014429	211975_at	arfgap2
ENSRNOG00000005703	202955_s_at	arfgef1
ENSRNOG00000007485	215931_s_at	arfgef2
ENSRNOG00000010533	214483_s_at	arfip1
ENSRNOG00000018440	202109_at	arfip2
ENSRNOG00000013992	215984_s_at	arfrp1
ENSRNOG00000013304	206177_s_at	arg1
ENSRNOG00000011139	203945_at	arg2
ENSRNOG00000013391	220858_at	argbp2
ENSRNOG00000024142	218067_s_at	arglu1
ENSRNOG00000016610	217153_at	arhgap1
ENSRNOG00000013152	219431_at	arhgap10
ENSRNOG00000017791	207606_s_at	arhgap12
ENSRNOG00000024728	206298_at	arhgap22
ENSRNOG00000002095	221030_s_at	arhgap24
ENSRNOG00000009347	38149_at	arhgap25
ENSRNOG00000013920	205069_s_at	arhgap26
ENSRNOG00000017065	220381_at	arhgap28
ENSRNOG00000012563	203910_at	arhgap29
ENSRNOG00000024677	215256_x_at	arhgap33
ENSRNOG00000037273	204425_at	arhgap4
ENSRNOG00000004696	217936_at	arhgap5
ENSRNOG00000003956	208085_s_at	arhgap6
ENSRNOG00000015026	202913_at	arhgb
ENSRNOG00000036688	213606_s_at	arhgdia
ENSRNOG00000005809	201288_at	arhgdib
ENSRNOG00000020130	203055_s_at	arhgef1
ENSRNOG00000008924	201333_s_at	arhgef12
ENSRNOG00000004566	217348_x_at	arhgef15
ENSRNOG00000019192	203756_at	arhgef17
ENSRNOG00000028090	213039_at	arhgef18
ENSRNOG00000020027	209435_s_at	arhgef2
ENSRNOG00000014363	218501_at	arhgef3
ENSRNOG00000014035	211891_s_at	arhgef4
ENSRNOG00000005506	204765_at	arhgef5
ENSRNOG00000000869	209539_at	arhgef6
ENSRNOG00000012934	202547_s_at	arhgef7
ENSRNOG00000007733	203263_s_at	arhgef9
ENSRNOG00000019504	206712_at	arhl1
ENSRNOG00000006137	207591_s_at	arid1a
ENSRNOG00000026435	205865_at	arid3a
ENSRNOG00000019677	218964_at	arid3b
ENSRNOG00000026239	205062_x_at	arid4a
ENSRNOG00000016391	214139_at	arid4b
ENSRNOG00000015382	213138_at	arid5a
ENSRNOG00000000635	212614_at	arid5b
ENSRNOG00000009887	201878_at	arih1
ENSRNOG00000031827	201228_s_at	arih2
ENSRNOG00000005763	201657_at	arl1
ENSRNOG00000011105	219842_at	arl15
ENSRNOG00000019973	213433_at	arl3
ENSRNOG00000004282	205020_s_at	arl4a
ENSRNOG00000019313	213759_at	arl4c
ENSRNOG00000006839	218150_at	arl5a
ENSRNOG00000017751	211935_at	arl6ip1
ENSRNOG00000006523	217580_x_at	arl6ip2
ENSRNOG00000001080	218216_x_at	arl6ip4
ENSRNOG00000006818	200760_s_at	arl6ip5
ENSRNOG00000007312	217852_s_at	arl8b
ENSRNOG00000013253	218185_s_at	armc1
ENSRNOG00000018905	221077_at	armc4
ENSRNOG00000042691	219096_at	armc7
ENSRNOG00000025418	220754_at	armc9
ENSRNOG00000037709	218694_at	armcx1
ENSRNOG00000025705	203404_at	armcx2
ENSRNOG00000025730	217858_s_at	armcx3
ENSRNOG00000003187	219335_at	armcx5
ENSRNOG00000037707	214749_s_at	armcx6
ENSRNOG00000031174	218222_x_at	arnt
ENSRNOG00000013017	202986_at	arnt2
ENSRNOG00000014448	210971_s_at	arntl
ENSRNOG00000001830	220658_s_at	arntl2
ENSRNOG00000000991	201954_at	arpc1b
ENSRNOG00000014289	207988_s_at	arpc2
ENSRNOG00000008673	208736_at	arpc3
ENSRNOG00000014317	220966_x_at	arpc5l
ENSRNOG00000008919	220359_s_at	arpp-21
ENSRNOG00000002904	207136_at	arr3
ENSRNOG00000030404	218832_x_at	arrb1
ENSRNOG00000012953	204443_at	arsa
ENSRNOG00000011150	206129_s_at	arsb
ENSRNOG00000000001	219973_at	arsj
ENSRNOG00000020251	207919_at	art1
ENSRNOG00000002256	210147_at	art3
ENSRNOG00000005670	207220_at	art4
ENSRNOG00000019842	207675_x_at	artn
ENSRNOG00000001888	217516_x_at	arvcf
ENSRNOG00000010034	210979_at	asah1
ENSRNOG00000005739	221039_s_at	asap1
ENSRNOG00000006056	206414_s_at	asap2
ENSRNOG00000020322	212818_s_at	asb1
ENSRNOG00000017967	218862_at	asb13
ENSRNOG00000009197	217229_at	asb4
ENSRNOG00000024786	221657_s_at	asb6
ENSRNOG00000013795	219996_at	asb7
ENSRNOG00000010099	218841_at	asb8
ENSRNOG00000003441	205673_s_at	asb9
ENSRNOG00000000575	219336_s_at	ascc1
ENSRNOG00000007349	215684_s_at	ascc2
ENSRNOG00000037604	212815_at	ascc3
ENSRNOG00000012157	217114_at	ascc3l1
ENSRNOG00000004294	209985_s_at	ascl1
ENSRNOG00000020434	207607_at	ascl2
ENSRNOG00000013702	221161_at	ascl3
ENSRNOG00000000415	203428_s_at	asf1a
ENSRNOG00000005115	218115_at	asf1b
ENSRNOG00000018693	206743_s_at	asgr1
ENSRNOG00000030726	206130_s_at	asgr2
ENSRNOG00000020386	218554_s_at	ash1l
ENSRNOG00000014875	209517_s_at	ash2l
ENSRNOG00000017701	214498_at	asip
ENSRNOG00000003747	202024_at	asna1
ENSRNOG00000007546	205047_s_at	asns
ENSRNOG00000003942	217987_at	asnsd1
ENSRNOG00000019659	206030_at	aspa
ENSRNOG00000007445	207284_s_at	asph
ENSRNOG00000012318	219918_s_at	aspm
ENSRNOG00000015410	219087_at	aspn
ENSRNOG00000020202	218857_s_at	asrgl1
ENSRNOG00000008837	207076_s_at	ass1
ENSRNOG00000013059	221135_s_at	aste1
ENSRNOG00000005667	213197_at	astn1
ENSRNOG00000010313	216132_at	astn2
ENSRNOG00000023335	212238_at	asxl1
ENSRNOG00000011908	218659_at	asxl2
ENSRNOG00000001596	207507_s_at	at5g3
ENSRNOG00000025604	218782_s_at	atad2
ENSRNOG00000021903	220223_at	atad5
ENSRNOG00000032162	222103_at	atf1
ENSRNOG00000001597	205446_s_at	atf2
ENSRNOG00000003745	202672_s_at	atf3
ENSRNOG00000017801	200779_at	atf4
ENSRNOG00000020060	217389_s_at	atf5
ENSRNOG00000024632	203952_at	atf6
ENSRNOG00000000431	216208_s_at	atf6b
ENSRNOG00000015269	206684_s_at	atf7
ENSRNOG00000008870	218987_at	atf7ip
ENSRNOG00000025522	219870_at	atf7ip2
ENSRNOG00000016342	207774_at	atg10
ENSRNOG00000000157	204833_at	atg12
ENSRNOG00000017913	220521_s_at	atg16l1
ENSRNOG00000021028	213300_at	atg2a
ENSRNOG00000002094	220237_at	atg3
ENSRNOG00000000322	202511_s_at	atg5
ENSRNOG00000007486	218673_s_at	atg7
ENSRNOG00000018975	202492_at	atg9a
ENSRNOG00000014783	219359_at	athl1
ENSRNOG00000015511	208758_at	atic
ENSRNOG00000029773	212672_at	atm
ENSRNOG00000014611	211076_x_at	atn1
ENSRNOG00000016469	217091_at	atng
ENSRNOG00000006383	221336_at	atoh1
ENSRNOG00000013118	203454_s_at	atox1
ENSRNOG00000022581	214256_at	atp10a
ENSRNOG00000003781	214070_s_at	atp10b
ENSRNOG00000017154	215842_s_at	atp11a
ENSRNOG00000020685	207367_at	atp12a
ENSRNOG00000010776	218052_s_at	atp13a1
ENSRNOG00000001724	212297_at	atp13a3
ENSRNOG00000030019	220948_s_at	atp1a1
ENSRNOG00000007290	203295_s_at	atp1a2
ENSRNOG00000020263	214432_at	atp1a3
ENSRNOG00000002934	201242_s_at	atp1b1
ENSRNOG00000011227	204311_at	atp1b2
ENSRNOG00000011501	208836_at	atp1b3
ENSRNOG00000007059	220556_at	atp1b4
ENSRNOG00000001285	209186_at	atp2a2
ENSRNOG00000017912	213042_s_at	atp2a3
ENSRNOG00000004026	215716_s_at	atp2b1
ENSRNOG00000030269	216120_s_at	atp2b2
ENSRNOG00000017798	207026_s_at	atp2b3
ENSRNOG00000003031	205410_s_at	atp2b4
ENSRNOG00000013305	209934_s_at	atp2c1
ENSRNOG00000020985	207139_at	atp4a
ENSRNOG00000018543	207546_at	atp4b
ENSRNOG00000017032	213738_s_at	atp5a1
ENSRNOG00000002840	201322_at	atp5b
ENSRNOG00000014625	213041_s_at	atp5d
ENSRNOG00000016000	211755_s_at	atp5f1
ENSRNOG00000000064	207335_x_at	atp5i
ENSRNOG00000001551	202325_s_at	atp5j
ENSRNOG00000004893	206993_at	atp5s
ENSRNOG00000020596	218038_at	atp5sl
ENSRNOG00000037244	207809_s_at	atp6ap1
ENSRNOG00000003858	201443_s_at	atp6ap2
ENSRNOG00000036814	205095_s_at	atp6v0a1
ENSRNOG00000013428	220197_at	atp6v0a4
ENSRNOG00000017235	212041_at	atp6v0d1
ENSRNOG00000003269	201171_at	atp6v0e1
ENSRNOG00000008218	213587_s_at	atp6v0e2
ENSRNOG00000001992	201972_at	atp6v1a1
ENSRNOG00000013573	205473_at	atp6v1b1
ENSRNOG00000011891	201089_at	atp6v1b2
ENSRNOG00000004846	202872_at	atp6v1c1
ENSRNOG00000009080	214923_at	atp6v1d
ENSRNOG00000011905	208678_at	atp6v1e1
ENSRNOG00000030862	221504_s_at	atp6v1h
ENSRNOG00000002515	205197_s_at	atp7a
ENSRNOG00000012878	204624_at	atp7b
ENSRNOG00000034200	210192_at	atp8a1
ENSRNOG00000024952	214594_x_at	atp8b1
ENSRNOG00000024975	215319_at	atp8b3
ENSRNOG00000031598	220416_at	atp8b4
ENSRNOG00000032039	214010_s_at	atp9b
ENSRNOG00000003719	213057_at	atpaf2
ENSRNOG00000021240	212517_at	atrn
ENSRNOG00000017406	213744_at	atrnl1
ENSRNOG00000002550	211022_s_at	atrx
ENSRNOG00000016998	203231_s_at	atxn1
ENSRNOG00000014637	208833_s_at	atxn10
ENSRNOG00000005470	205416_s_at	atxn3
ENSRNOG00000007246	209964_s_at	atxn7
ENSRNOG00000011684	205052_at	auh
ENSRNOG00000007842	220525_s_at	aup1
ENSRNOG00000004479	204092_s_at	aurka
ENSRNOG00000019156	218580_x_at	aurkaip1
ENSRNOG00000005659	209464_at	aurkb
ENSRNOG00000015825	211107_s_at	aurkc
ENSRNOG00000006419	219366_at	aven
ENSRNOG00000021229	207848_at	avp
ENSRNOG00000004400	206250_x_at	avpr1a
ENSRNOG00000006891	208260_at	avpr1b
ENSRNOG00000037270	208111_at	avpr2
ENSRNOG00000020414	212849_at	axin1
ENSRNOG00000020716	202685_s_at	axl
ENSRNOG00000001333	215060_at	azgp1
ENSRNOG00000004430	214742_at	azi1
ENSRNOG00000010096	218043_s_at	azi2
ENSRNOG00000005333	201772_at	azin1
ENSRNOG00000017706	220453_at	b0bmy1
ENSRNOG00000008373	219873_at	b0bn33
ENSRNOG00000012794	216308_x_at	b0bn46
ENSRNOG00000002556	213079_at	b0bn59
ENSRNOG00000015371	207644_at	b0bn92
ENSRNOG00000004316	209779_at	b0bn98
ENSRNOG00000001106	221509_at	b0bnb2
ENSRNOG00000009309	218165_at	b0bnb4
ENSRNOG00000022218	214059_at	b0bnb7
ENSRNOG00000002100	208095_s_at	b0bnd9
ENSRNOG00000006644	209984_at	b0bnj6
ENSRNOG00000019655	200078_s_at	b0k022
ENSRNOG00000017060	207557_s_at	b0lpn4
ENSRNOG00000020125	205049_s_at	b1h254
ENSRNOG00000005286	205229_s_at	b1h259
ENSRNOG00000027569	221836_s_at	b1h266
ENSRNOG00000027630	220168_at	b1h288
ENSRNOG00000031916	203046_s_at	b1wbq6
ENSRNOG00000005641	209943_at	b1wbr8
ENSRNOG00000020851	209462_at	b1wbv6
ENSRNOG00000020178	201264_at	b1wbx7
ENSRNOG00000015699	221274_s_at	b1wbz8
ENSRNOG00000020086	218089_at	b1wc03
ENSRNOG00000036678	218908_at	b1wc71
ENSRNOG00000039850	221689_s_at	b2gut8
ENSRNOG00000002682	220661_s_at	b2guw5
ENSRNOG00000014336	201755_at	b2gux3
ENSRNOG00000006576	203082_at	b2gv18
ENSRNOG00000015140	219130_at	b2gv29
ENSRNOG00000020539	213693_s_at	b2gv31
ENSRNOG00000010930	217829_s_at	b2gv41
ENSRNOG00000014526	218153_at	b2gv57
ENSRNOG00000014646	218017_s_at	b2gv61
ENSRNOG00000021718	221925_s_at	b2gv67
ENSRNOG00000009653	207545_s_at	b2gva9
ENSRNOG00000017123	216231_s_at	b2m
ENSRNOG00000020272	221874_at	b2ryc5
ENSRNOG00000023577	212261_at	b2rye6
ENSRNOG00000001493	220160_s_at	b2ryg4
ENSRNOG00000012016	202679_at	b2ryh4
ENSRNOG00000020280	221758_at	b2ryl4
ENSRNOG00000000378	220815_at	b2ryn9
ENSRNOG00000008313	208414_s_at	b2ryq0
ENSRNOG00000011093	210378_s_at	b2rz20
ENSRNOG00000017623	208051_s_at	b2rz22
ENSRNOG00000020635	218481_at	b2rz47
ENSRNOG00000009785	209714_s_at	b2rz50
ENSRNOG00000028956	202463_s_at	b2rz64
ENSRNOG00000018686	201806_s_at	b3dma1
ENSRNOG00000012019	211379_x_at	b3galnt1
ENSRNOG00000007625	220829_s_at	b3galt1
ENSRNOG00000003251	217452_s_at	b3galt2
ENSRNOG00000030983	206947_at	b3galt5
ENSRNOG00000007142	219521_at	b3gat1
ENSRNOG00000019804	35179_at	b3gat3
ENSRNOG00000018764	204856_at	b3gnt3
ENSRNOG00000008544	221240_s_at	b3gnt4
ENSRNOG00000006440	205037_at	b4f765
ENSRNOG00000033581	216654_at	b4f7a0
ENSRNOG00000014521	219094_at	b4f7a2
ENSRNOG00000000024	218450_at	b4f7c7
ENSRNOG00000004839	206435_at	b4galnt1
ENSRNOG00000007966	211631_x_at	b4galt1
ENSRNOG00000019609	209413_at	b4galt2
ENSRNOG00000003551	210243_s_at	b4galt3
ENSRNOG00000003114	212876_at	b4galt4
ENSRNOG00000008283	221484_at	b4galt5
ENSRNOG00000015895	206232_s_at	b4galt6
ENSRNOG00000021886	53076_at	b4galt7
ENSRNOG00000033879	221698_s_at	b5buz1
ENSRNOG00000008052	218608_at	b5deh6
ENSRNOG00000008709	210791_s_at	b5dei5
ENSRNOG00000039871	219288_at	b5deq1
ENSRNOG00000017724	200687_s_at	b5df12
ENSRNOG00000007681	212547_at	b5df71
ENSRNOG00000002749	212470_at	b5df76
ENSRNOG00000011367	207786_at	b5dfa4
ENSRNOG00000011740	219479_at	b5dfa5
ENSRNOG00000016071	204854_at	b5dfb0
ENSRNOG00000001256	202622_s_at	b5dfb6
ENSRNOG00000013148	204558_at	b5dfe8
ENSRNOG00000006238	204413_at	b5dfh7
ENSRNOG00000003847	220058_at	b5dfj9
ENSRNOG00000002474	204485_s_at	b5dfm1
ENSRNOG00000015540	217928_s_at	b6id03
ENSRNOG00000026636	208101_s_at	b6id11
ENSRNOG00000002462	205662_at	b9d1
ENSRNOG00000028753	219766_at	b9d2
ENSRNOG00000004697	218899_s_at	baalc
ENSRNOG00000007395	206913_at	baat
ENSRNOG00000016847	217904_s_at	bace1
ENSRNOG00000001953	217867_x_at	bace2
ENSRNOG00000001582	210818_s_at	bach1
ENSRNOG00000006170	221234_s_at	bach2
ENSRNOG00000021147	209364_at	bad_v1
ENSRNOG00000012709	209406_at	bag2
ENSRNOG00000020298	217911_s_at	bag3
ENSRNOG00000038418	219624_at	bag4
ENSRNOG00000011527	202985_s_at	bag5
ENSRNOG00000010428	203051_at	bahd1
ENSRNOG00000029450	206083_at	bai1
ENSRNOG00000014375	204966_at	bai2
ENSRNOG00000012045	205638_at	bai3
ENSRNOG00000004049	207832_at	baiap2
ENSRNOG00000012215	221178_at	baiap2l2
ENSRNOG00000000485	203728_at	bak1
ENSRNOG00000016066	203304_at	bambi
ENSRNOG00000020460	210125_s_at	banf1
ENSRNOG00000019097	201419_at	bap1
ENSRNOG00000014960	205345_at	bard1
ENSRNOG00000016915	219845_at	barx1
ENSRNOG00000008592	210419_at	barx2
ENSRNOG00000000841	212384_at	bat1
ENSRNOG00000000852	214201_x_at	bat2
ENSRNOG00000010217	212069_s_at	bat2l
ENSRNOG00000000851	201255_x_at	bat3
ENSRNOG00000008588	205965_at	batf
ENSRNOG00000003716	220358_at	batf3
ENSRNOG00000006828	217986_s_at	baz1a
ENSRNOG00000001453	211313_s_at	baz1b
ENSRNOG00000028816	215437_x_at	baz2a
ENSRNOG00000025148	203080_s_at	baz2b
ENSRNOG00000004536	205363_at	bbox1
ENSRNOG00000026913	219487_at	bbs10
ENSRNOG00000026171	212744_at	bbs4
ENSRNOG00000015816	219688_at	bbs7
ENSRNOG00000015189	216239_at	bbs9
ENSRNOG00000001971	213015_at	bbx
ENSRNOG00000007532	218116_at	bc005624
ENSRNOG00000024107	219506_at	bc028528
ENSRNOG00000000040	215367_at	bc034090
ENSRNOG00000029399	203009_at	bcam
ENSRNOG00000007884	216777_at	bcap29
ENSRNOG00000019053	200837_at	bcap31
ENSRNOG00000013737	204032_at	bcar3
ENSRNOG00000012906	204378_at	bcas1
ENSRNOG00000018783	203053_at	bcas2
ENSRNOG00000003419	220488_s_at	bcas3
ENSRNOG00000015514	214452_at	bcat1
ENSRNOG00000020956	203576_at	bcat2
ENSRNOG00000018066	218264_at	bccip
ENSRNOG00000009826	205433_at	bche
ENSRNOG00000009928	213321_at	bckdhb
ENSRNOG00000019485	202030_at	bckdk
ENSRNOG00000042389	205263_at	bcl10
ENSRNOG00000007049	219498_s_at	bcl11a
ENSRNOG00000005776	219528_s_at	bcl11b
ENSRNOG00000002791	207004_at	bcl2
ENSRNOG00000009308	221320_at	bcl2l10
ENSRNOG00000016551	222343_at	bcl2l11
ENSRNOG00000012394	217955_at	bcl2l13
ENSRNOG00000028632	221241_s_at	bcl2l14
ENSRNOG00000043416	204907_s_at	bcl3
ENSRNOG00000001843	215990_s_at	bcl6
ENSRNOG00000032705	202518_at	bcl7b
ENSRNOG00000018916	219072_at	bcl7c
ENSRNOG00000017516	222350_at	bcl9
ENSRNOG00000013052	214499_s_at	bclaf1
ENSRNOG00000012027	220087_at	bcmo1
ENSRNOG00000034240	219433_at	bcor
ENSRNOG00000005076	219444_at	bcorl1
ENSRNOG00000001304	217223_s_at	bcr
ENSRNOG00000016754	207618_s_at	bcs1l
ENSRNOG00000001736	211715_s_at	bdh1
ENSRNOG00000014490	218285_s_at	bdh2
ENSRNOG00000004488	207510_at	bdkrb1
ENSRNOG00000004454	205870_at	bdkrb2
ENSRNOG00000013301	214068_at	bean
ENSRNOG00000020513	208945_s_at	becn1
ENSRNOG00000004650	220795_s_at	begain
ENSRNOG00000008025	219670_at	bend5
ENSRNOG00000020346	215488_at	best1
ENSRNOG00000003737	207432_at	best2
ENSRNOG00000011008	202710_at	bet1
ENSRNOG00000013165	220470_at	bet1l
ENSRNOG00000003151	218056_at	bfar
ENSRNOG00000005707	206746_at	bfsp1
ENSRNOG00000000913	202605_at	bglr
ENSRNOG00000017440	201262_s_at	bgn
ENSRNOG00000003191	213709_at	bhlhb9
ENSRNOG00000007152	201169_s_at	bhlhe40
ENSRNOG00000040120	219902_at	bhmt2
ENSRNOG00000016911	200803_s_at	bi1
ENSRNOG00000000614	220580_at	bicc1
ENSRNOG00000036911	204741_at	bicd1
ENSRNOG00000016031	213154_s_at	bicd2
ENSRNOG00000012439	211725_s_at	bid
ENSRNOG00000010359	205780_at	bik
ENSRNOG00000012852	210202_s_at	bin1
ENSRNOG00000031930	219191_s_at	bin2
ENSRNOG00000018023	222199_s_at	bin3
ENSRNOG00000010602	202076_at	birc2
ENSRNOG00000005731	210538_s_at	birc3
ENSRNOG00000043311	220451_s_at	birc7
ENSRNOG00000024437	201032_at	blcap
ENSRNOG00000020551	221534_at	bles03
ENSRNOG00000010798	206255_at	blk
ENSRNOG00000011213	205733_at	blm
ENSRNOG00000003563	202179_at	blmh
ENSRNOG00000013967	207655_s_at	blnk
ENSRNOG00000007784	202592_at	bloc1s1
ENSRNOG00000011778	203772_at	blvra
ENSRNOG00000015088	212806_at	bmcc1
ENSRNOG00000016585	202265_at	bmi1
ENSRNOG00000010890	206725_x_at	bmp1
ENSRNOG00000009316	208292_at	bmp10
ENSRNOG00000002984	221332_at	bmp15
ENSRNOG00000021276	205290_s_at	bmp2
ENSRNOG00000002381	208244_at	bmp3
ENSRNOG00000009694	211518_s_at	bmp4
ENSRNOG00000010917	205431_s_at	bmp5
ENSRNOG00000013717	215042_at	bmp6
ENSRNOG00000007108	211260_at	bmp7
ENSRNOG00000015357	216259_at	bmper
ENSRNOG00000010814	204832_s_at	bmpr1a
ENSRNOG00000016289	210523_at	bmpr1b
ENSRNOG00000003705	206464_at	bmx
ENSRNOG00000042556	202431_s_at	bmyc
ENSRNOG00000019770	206581_at	bnc1
ENSRNOG00000006553	220272_at	bnc2
ENSRNOG00000020753	204930_s_at	bnip1
ENSRNOG00000017243	201848_s_at	bnip3
ENSRNOG00000018214	221454_at	bok
ENSRNOG00000021185	219345_at	bola1
ENSRNOG00000010133	203502_at	bpgm
ENSRNOG00000017577	205750_at	bphl
ENSRNOG00000034195	205557_at	bpi
ENSRNOG00000002378	219391_at	bpnt1
ENSRNOG00000020701	211851_x_at	brca1
ENSRNOG00000001111	208368_s_at	brca2
ENSRNOG00000004538	204520_x_at	brd1
ENSRNOG00000000461	214911_s_at	brd2
ENSRNOG00000006770	202103_at	brd4
ENSRNOG00000014419	221776_s_at	brd7
ENSRNOG00000020340	210352_at	brd8
ENSRNOG00000015676	220155_s_at	brd9
ENSRNOG00000002073	206787_at	brdt
ENSRNOG00000004364	212645_x_at	bre
ENSRNOG00000014595	215677_s_at	brf1
ENSRNOG00000012739	218954_s_at	brf2
ENSRNOG00000027475	221703_at	brip1
ENSRNOG00000020117	215631_s_at	brms1
ENSRNOG00000003150	202427_s_at	brp44
ENSRNOG00000008142	204481_at	brpf1
ENSRNOG00000000873	207369_at	brs3
ENSRNOG00000001632	219280_at	brwd1
ENSRNOG00000020430	218090_s_at	brwd2
ENSRNOG00000019636	208906_at	bscl2
ENSRNOG00000008338	218004_at	bsdc1
ENSRNOG00000008414	208677_s_at	bsg
ENSRNOG00000030714	204586_at	bsn
ENSRNOG00000015105	218792_s_at	bspry
ENSRNOG00000003064	205715_at	bst1
ENSRNOG00000023370	201641_at	bst2
ENSRNOG00000017938	209430_at	btaf1
ENSRNOG00000019529	217945_at	btbd1
ENSRNOG00000018231	212993_at	btbd14a
ENSRNOG00000018788	207722_s_at	btbd2
ENSRNOG00000008088	202946_s_at	btbd3
ENSRNOG00000008598	220297_at	btbd7
ENSRNOG00000000540	215261_at	btbd9
ENSRNOG00000002728	207326_at	btc
ENSRNOG00000019656	214116_at	btd
ENSRNOG00000016912	217467_at	btf3
ENSRNOG00000004284	200921_s_at	btg1
ENSRNOG00000003300	201235_s_at	btg2
ENSRNOG00000011277	220766_at	btg4
ENSRNOG00000017514	207395_at	btn1a1
ENSRNOG00000016280	222374_at	btrc
ENSRNOG00000032778	209642_at	bub1
ENSRNOG00000007906	203755_at	bub1b
ENSRNOG00000020643	209974_s_at	bub3
ENSRNOG00000042084	215432_at	bucs1
ENSRNOG00000000989	205690_s_at	bud31
ENSRNOG00000018021	219177_at	bxdc2
ENSRNOG00000015969	218462_at	bxdc5
ENSRNOG00000007957	205839_s_at	bzrap1
ENSRNOG00000005096	217809_at	bzw2
ENSRNOG00000042235	216807_at	c030017k20rik
ENSRNOG00000012473	214618_at	c0h5y5
ENSRNOG00000005982	200056_s_at	c1d
ENSRNOG00000007804	219439_at	c1galt1
ENSRNOG00000002536	219283_at	c1galt1c1
ENSRNOG00000012807	218232_at	c1qa
ENSRNOG00000012749	202953_at	c1qb
ENSRNOG00000006949	214214_s_at	c1qbp
ENSRNOG00000002963	205575_at	c1ql1
ENSRNOG00000003259	220975_s_at	c1qtnf1
ENSRNOG00000018570	217113_at	c1qtnf3
ENSRNOG00000011718	218983_at	c1rl
ENSRNOG00000009719	204757_s_at	c2cd2l
ENSRNOG00000017608	36552_at	c2cd3
ENSRNOG00000009211	209906_at	c3ar1
ENSRNOG00000042449	215846_at	c42s2
ENSRNOG00000004062	205654_at	c4bpa
ENSRNOG00000018899	205500_at	c5
ENSRNOG00000024115	210168_at	c6
ENSRNOG00000007697	206305_s_at	c8a
ENSRNOG00000007639	206979_at	c8b
ENSRNOG00000028701	210324_at	c8g
ENSRNOG00000013736	206727_at	c9
ENSRNOG00000026542	203429_s_at	ca009
ENSRNOG00000012724	203197_s_at	ca123
ENSRNOG00000017297	217873_at	cab39
ENSRNOG00000011603	221003_s_at	cab39l
ENSRNOG00000043201	218168_s_at	cabc1
ENSRNOG00000001237	202624_s_at	cabin1
ENSRNOG00000001173	210181_s_at	cabp1
ENSRNOG00000018339	207745_at	cabp2
ENSRNOG00000014787	221160_s_at	cabp5
ENSRNOG00000002559	206399_x_at	cacna1a
ENSRNOG00000004560	207162_s_at	cacna1b
ENSRNOG00000007090	220827_at	cacna1c
ENSRNOG00000013147	207998_s_at	cacna1d_v1
ENSRNOG00000002863	208432_s_at	cacna1e
ENSRNOG00000010348	208377_s_at	cacna1f
ENSRNOG00000002981	211314_at	cacna1g
ENSRNOG00000033893	205845_at	cacna1h
ENSRNOG00000029914	208299_at	cacna1i
ENSRNOG00000033531	207050_at	cacna2d1
ENSRNOG00000015835	204811_s_at	cacna2d2
ENSRNOG00000031287	219714_s_at	cacna2d3
ENSRNOG00000004518	206996_x_at	cacnb1
ENSRNOG00000018378	207776_s_at	cacnb2
ENSRNOG00000012489	209530_at	cacnb3
ENSRNOG00000007666	207693_at	cacnb4
ENSRNOG00000003245	206612_at	cacng1
ENSRNOG00000006226	214495_at	cacng2
ENSRNOG00000012362	206384_at	cacng3
ENSRNOG00000003262	62987_r_at	cacng4
ENSRNOG00000002572	201381_x_at	cacybp
ENSRNOG00000026474	202715_at	cad
ENSRNOG00000013535	210602_s_at	cadh6
ENSRNOG00000018778	209032_s_at	cadm1
ENSRNOG00000003365	221921_s_at	cadm3
ENSRNOG00000024243	215258_at	cadm4
ENSRNOG00000008570	204814_at	cadps
ENSRNOG00000007636	219572_at	cadps2
ENSRNOG00000007456	205625_s_at	calb1
ENSRNOG00000016977	205428_s_at	calb2
ENSRNOG00000011130	217495_x_at	calca
ENSRNOG00000011074	214636_at	calcb
ENSRNOG00000015447	209002_s_at	calcoco1
ENSRNOG00000010053	207886_s_at	calcr
ENSRNOG00000004622	206331_at	calcrl
ENSRNOG00000010233	201615_x_at	cald1
ENSRNOG00000020325	221565_s_at	calhm2
ENSRNOG00000028576	220414_at	calm4
ENSRNOG00000031955	210019_at	calml3
ENSRNOG00000038202	64408_s_at	calml4
ENSRNOG00000003029	212953_x_at	calr
ENSRNOG00000006197	200756_x_at	calu
ENSRNOG00000003343	200068_s_at	calx
ENSRNOG00000018337	219896_at	caly
ENSRNOG00000021781	204392_at	camk1
ENSRNOG00000006470	215161_at	camk1g
ENSRNOG00000018712	207613_s_at	camk2a
ENSRNOG00000004005	211483_x_at	camk2b
ENSRNOG00000009783	212669_at	camk2g
ENSRNOG00000016322	218309_at	camk2n1
ENSRNOG00000020478	210349_at	camk4
ENSRNOG00000001309	210787_s_at	camkk2
ENSRNOG00000018641	219365_s_at	camkv
ENSRNOG00000021911	203538_at	camlg
ENSRNOG00000020733	210244_at	camp
ENSRNOG00000017883	212710_at	camsap1
ENSRNOG00000018602	213268_at	camta1
ENSRNOG00000004283	212948_at	camta2
ENSRNOG00000007834	207483_s_at	cand1
ENSRNOG00000010473	213547_at	cand2
ENSRNOG00000003239	221732_at	cant1
ENSRNOG00000013492	213798_s_at	cap1
ENSRNOG00000013668	201850_at	capg
ENSRNOG00000020935	200752_s_at	capn1
ENSRNOG00000026025	207962_at	capn11
ENSRNOG00000034015	214888_at	capn2
ENSRNOG00000008609	211890_x_at	capn3
ENSRNOG00000014251	205166_at	capn5
ENSRNOG00000004882	202966_at	capn6
ENSRNOG00000019273	203356_at	capn7
ENSRNOG00000018480	210641_at	capn9
ENSRNOG00000001503	200001_at	capns1
ENSRNOG00000009152	200722_s_at	caprin1
ENSRNOG00000013538	208374_s_at	capza1
ENSRNOG00000028549	201238_s_at	capza2
ENSRNOG00000007330	215097_at	capzb
ENSRNOG00000010698	205950_s_at	car1
ENSRNOG00000002626	220889_s_at	car10
ENSRNOG00000021017	209726_at	car11
ENSRNOG00000017766	204509_at	car12
ENSRNOG00000023162	219464_at	car14
ENSRNOG00000009629	209301_at	car2
ENSRNOG00000010079	204865_at	car3
ENSRNOG00000002916	206208_at	car4
ENSRNOG00000019098	207421_at	car5a
ENSRNOG00000029330	207129_at	car5b
ENSRNOG00000021355	206873_at	car6
ENSRNOG00000012371	207504_at	car7
ENSRNOG00000005669	220234_at	car8
ENSRNOG00000017073	205199_at	car9
ENSRNOG00000008401	210025_s_at	card10
ENSRNOG00000018794	220162_s_at	card9
ENSRNOG00000017491	219834_at	carf
ENSRNOG00000002610	218384_at	carhsp1
ENSRNOG00000015021	217940_s_at	carkd
ENSRNOG00000031129	212512_s_at	carm1
ENSRNOG00000020651	212971_at	cars
ENSRNOG00000017712	206339_at	cartpt
ENSRNOG00000009716	207842_s_at	casc3
ENSRNOG00000003054	207620_s_at	cask
ENSRNOG00000004310	61297_at	caskin2
ENSRNOG00000007372	211368_s_at	casp1
ENSRNOG00000016707	208050_s_at	casp2
ENSRNOG00000009508	209790_s_at	casp6
ENSRNOG00000016836	207181_s_at	casp7
ENSRNOG00000012331	207686_s_at	casp8
ENSRNOG00000006487	222201_s_at	casp8ap2
ENSRNOG00000012944	210775_x_at	casp9
ENSRNOG00000006930	219645_at	casq1
ENSRNOG00000016243	207317_s_at	casq2
ENSRNOG00000002265	211384_s_at	casr
ENSRNOG00000021560	220888_s_at	cass4
ENSRNOG00000010286	208908_s_at	cast
ENSRNOG00000013474	220015_at	casz1
ENSRNOG00000008364	215573_at	cat
ENSRNOG00000023064	217588_at	catsper2
ENSRNOG00000027696	220293_at	catsperb
ENSRNOG00000006694	203065_s_at	cav1
ENSRNOG00000006411	213426_s_at	cav2
ENSRNOG00000005798	208204_s_at	cav3
ENSRNOG00000043436	216903_s_at	cbara1
ENSRNOG00000016352	209145_s_at	cbfa2t2
ENSRNOG00000014723	208056_s_at	cbfa2t3
ENSRNOG00000014647	206788_s_at	cbfb
ENSRNOG00000008444	206607_at	cbl
ENSRNOG00000001982	208348_s_at	cblb
ENSRNOG00000018953	220638_s_at	cblc
ENSRNOG00000007253	220018_at	cbll1
ENSRNOG00000000010	205747_at	cbln1
ENSRNOG00000030904	205509_at	cbpb1
ENSRNOG00000001701	205379_at	cbr3
ENSRNOG00000024411	213626_at	cbr4
ENSRNOG00000029528	212816_s_at	cbs
ENSRNOG00000008689	210921_at	cbx1
ENSRNOG00000036841	209715_at	cbx5
ENSRNOG00000016875	212914_at	cbx7
ENSRNOG00000013892	203450_at	cby1
ENSRNOG00000006747	207083_s_at	cc2d1a
ENSRNOG00000016097	206037_at	ccbl1
ENSRNOG00000019472	206887_at	ccbp2
ENSRNOG00000019245	221822_at	ccdc101
ENSRNOG00000015997	207006_s_at	ccdc106
ENSRNOG00000009433	218802_at	ccdc109b
ENSRNOG00000008319	208094_s_at	ccdc130
ENSRNOG00000009894	207045_at	ccdc132
ENSRNOG00000007262	220077_at	ccdc134
ENSRNOG00000032180	220466_at	ccdc15
ENSRNOG00000008492	220308_at	ccdc19
ENSRNOG00000016249	219611_s_at	ccdc21
ENSRNOG00000010846	214037_s_at	ccdc22
ENSRNOG00000015939	218125_s_at	ccdc25
ENSRNOG00000012885	209479_at	ccdc28a
ENSRNOG00000008560	221171_at	ccdc30
ENSRNOG00000008219	220908_at	ccdc33
ENSRNOG00000017959	220824_at	ccdc37
ENSRNOG00000007859	219644_at	ccdc41
ENSRNOG00000008405	221069_s_at	ccdc44
ENSRNOG00000024557	213644_at	ccdc46
ENSRNOG00000009006	217814_at	ccdc47
ENSRNOG00000004091	218655_s_at	ccdc49
ENSRNOG00000020688	218722_s_at	ccdc51
ENSRNOG00000039024	215094_at	ccdc52
ENSRNOG00000005102	218628_at	ccdc53
ENSRNOG00000020487	218026_at	ccdc56
ENSRNOG00000004183	218936_s_at	ccdc59
ENSRNOG00000024019	204716_at	ccdc6
ENSRNOG00000001145	215015_at	ccdc64
ENSRNOG00000021381	220180_at	ccdc68
ENSRNOG00000021370	212886_at	ccdc69
ENSRNOG00000033733	220389_at	ccdc81
ENSRNOG00000005713	220693_at	ccdc82
ENSRNOG00000020565	204609_at	ccdc85b
ENSRNOG00000020925	203119_at	ccdc86
ENSRNOG00000025247	219887_at	ccdc87
ENSRNOG00000004057	219387_at	ccdc88a
ENSRNOG00000021117	204632_at	ccdc88b
ENSRNOG00000004482	215343_at	ccdc88c
ENSRNOG00000017988	220094_s_at	ccdc90a
ENSRNOG00000009462	218288_s_at	ccdc90b
ENSRNOG00000001847	218545_at	ccdc91
ENSRNOG00000021691	218175_at	ccdc92
ENSRNOG00000002514	219774_at	ccdc93
ENSRNOG00000007292	221685_s_at	ccdc99
ENSRNOG00000003288	221401_at	ccg5
ENSRNOG00000014831	210642_at	ccin
ENSRNOG00000019321	205827_at	cck
ENSRNOG00000043124	211174_s_at	cckar
ENSRNOG00000017679	210381_s_at	cckbr
ENSRNOG00000021851	207533_at	ccl1
ENSRNOG00000007335	210133_at	ccl11
ENSRNOG00000029768	214038_at	ccl12
ENSRNOG00000016278	207900_at	ccl17
ENSRNOG00000007159	216598_s_at	ccl2
ENSRNOG00000015992	205476_at	ccl20
ENSRNOG00000016535	207861_at	ccl22
ENSRNOG00000031162	221463_at	ccl24
ENSRNOG00000028531	206988_at	ccl25
ENSRNOG00000039530	207955_at	ccl27
ENSRNOG00000010906	1405_i_at	ccl5
ENSRNOG00000014052	205899_at	ccna1
ENSRNOG00000015423	203418_at	ccna2
ENSRNOG00000018635	214710_s_at	ccnb1
ENSRNOG00000026056	217988_at	ccnb1ip1
ENSRNOG00000012678	202705_at	ccnb2
ENSRNOG00000007719	201955_at	ccnc
ENSRNOG00000020918	214019_at	ccnd1
ENSRNOG00000019939	200951_s_at	ccnd2
ENSRNOG00000014786	213523_at	ccne1
ENSRNOG00000008055	205034_at	ccne2
ENSRNOG00000007483	204826_at	ccnf
ENSRNOG00000003256	208796_s_at	ccng1
ENSRNOG00000002089	211559_s_at	ccng2
ENSRNOG00000031656	204093_at	ccnh
ENSRNOG00000002125	208656_s_at	ccni
ENSRNOG00000014551	219470_x_at	ccnj
ENSRNOG00000003893	219227_at	ccnjl
ENSRNOG00000006985	219273_at	ccnk
ENSRNOG00000011586	220046_s_at	ccnl1
ENSRNOG00000010454	210021_s_at	ccno
ENSRNOG00000011512	206967_at	ccnt1
ENSRNOG00000017113	204645_at	ccnt2
ENSRNOG00000020275	220565_at	ccr10
ENSRNOG00000006736	208304_at	ccr3
ENSRNOG00000010315	208376_at	ccr4
ENSRNOG00000010665	206337_at	ccr7
ENSRNOG00000026759	208059_at	ccr8
ENSRNOG00000006311	207445_s_at	ccr9
ENSRNOG00000017991	205271_s_at	ccrk
ENSRNOG00000033234	211434_s_at	ccrl2
ENSRNOG00000010799	220671_at	ccrn4l
ENSRNOG00000019691	203522_at	ccs
ENSRNOG00000021317	201946_s_at	cct2
ENSRNOG00000009642	200877_at	cct4
ENSRNOG00000011632	208696_at	cct5
ENSRNOG00000007523	206587_at	cct6b
ENSRNOG00000015630	200812_at	cct7
ENSRNOG00000001592	200873_s_at	cct8
ENSRNOG00000017819	201743_at	cd14
ENSRNOG00000019215	204306_s_at	cd151
ENSRNOG00000000097	207840_at	cd160
ENSRNOG00000010253	216233_at	cd163
ENSRNOG00000000304	208653_s_at	cd164
ENSRNOG00000010266	206206_at	cd180
ENSRNOG00000018311	206398_s_at	cd19
ENSRNOG00000015821	205831_at	cd2
ENSRNOG00000002141	209582_s_at	cd200
ENSRNOG00000013222	220428_at	cd207
ENSRNOG00000024000	217422_s_at	cd22
ENSRNOG00000038197	207315_at	cd226<sup>tn(sb-t2/bart3)2.141mcwi</sup>
ENSRNOG00000003298	210031_at	cd247
ENSRNOG00000020197	219025_at	cd248
ENSRNOG00000027466	206150_at	cd27
ENSRNOG00000010283	211861_x_at	cd28
ENSRNOG00000011987	203593_at	cd2ap
ENSRNOG00000017201	202256_at	cd2bp2
ENSRNOG00000006901	218529_at	cd320
ENSRNOG00000007695	209543_s_at	cd34
ENSRNOG00000020699	204192_at	cd37
ENSRNOG00000003069	205692_s_at	cd38
ENSRNOG00000015994	213539_at	cd3d
ENSRNOG00000016069	205456_at	cd3e
ENSRNOG00000016825	205264_at	cd3eap
ENSRNOG00000015945	206804_at	cd3g
ENSRNOG00000016294	203547_at	cd4
ENSRNOG00000018488	35150_at	cd40
ENSRNOG00000000871	207892_at	cd40lg
ENSRNOG00000006094	216062_at	cd44
ENSRNOG00000004737	204118_at	cd48
ENSRNOG00000020872	206485_at	cd5
ENSRNOG00000017874	203416_at	cd53
ENSRNOG00000023068	206680_at	cd5l
ENSRNOG00000020884	208602_x_at	cd6
ENSRNOG00000007650	200663_at	cd63
ENSRNOG00000007909	209795_at	cd69
ENSRNOG00000036674	214049_x_at	cd7
ENSRNOG00000017485	215925_s_at	cd72
ENSRNOG00000018735	209619_at	cd74
ENSRNOG00000011917	205297_s_at	cd79b
ENSRNOG00000001527	207176_s_at	cd80
ENSRNOG00000020451	200675_at	cd81
ENSRNOG00000000047	203904_x_at	cd82
ENSRNOG00000018092	204440_at	cd83
ENSRNOG00000022884	205988_at	cd84
ENSRNOG00000038835	205686_s_at	cd86
ENSRNOG00000007178	205758_at	cd8a
ENSRNOG00000019556	201005_at	cd9
ENSRNOG00000024799	202877_s_at	cd93
ENSRNOG00000023030	206761_at	cd96
ENSRNOG00000004489	202910_s_at	cd97
ENSRNOG00000015677	205627_at	cda
ENSRNOG00000017770	201725_at	cdc123
ENSRNOG00000014515	210440_s_at	cdc14a
ENSRNOG00000018999	216158_at	cdc14b
ENSRNOG00000017536	209659_s_at	cdc16
ENSRNOG00000000632	203214_x_at	cdc2
ENSRNOG00000028415	202870_s_at	cdc20
ENSRNOG00000024241	202892_at	cdc23
ENSRNOG00000020737	204695_at	cdc25a
ENSRNOG00000021248	201853_s_at	cdc25b
ENSRNOG00000024008	205167_s_at	cdc25c
ENSRNOG00000005904	217878_s_at	cdc27
ENSRNOG00000013620	213987_s_at	cdc2l5
ENSRNOG00000000583	211706_s_at	cdc2l6
ENSRNOG00000008348	212540_at	cdc34
ENSRNOG00000033426	209953_s_at	cdc37
ENSRNOG00000010967	219343_at	cdc37l1
ENSRNOG00000000581	203377_s_at	cdc40
ENSRNOG00000013536	210232_at	cdc42
ENSRNOG00000002841	213595_s_at	cdc42bpa
ENSRNOG00000009675	217849_s_at	cdc42bpb
ENSRNOG00000008517	204693_at	cdc42ep1
ENSRNOG00000020904	209850_s_at	cdc42ep2
ENSRNOG00000032136	209287_s_at	cdc42ep3
ENSRNOG00000028946	218063_s_at	cdc42ep4
ENSRNOG00000021112	218157_x_at	cdc42se1
ENSRNOG00000027787	203967_at	cdc6
ENSRNOG00000002105	204510_at	cdc7
ENSRNOG00000003258	218578_at	cdc73
ENSRNOG00000006907	218399_s_at	cdca4
ENSRNOG00000031431	221520_s_at	cdca8
ENSRNOG00000004743	218451_at	cdcp1
ENSRNOG00000020151	201131_s_at	cdh1
ENSRNOG00000009771	220115_s_at	cdh10
ENSRNOG00000013481	215608_at	cdh11
ENSRNOG00000026392	207149_at	cdh12
ENSRNOG00000014371	204726_at	cdh13
ENSRNOG00000027954	206327_s_at	cdh15
ENSRNOG00000012222	206517_at	cdh16
ENSRNOG00000015562	209847_at	cdh17
ENSRNOG00000029841	206898_at	cdh19
ENSRNOG00000015602	203441_s_at	cdh2
ENSRNOG00000014556	210913_at	cdh20
ENSRNOG00000018557	215181_at	cdh22
ENSRNOG00000020129	203256_at	cdh3
ENSRNOG00000013324	204677_at	cdh5
ENSRNOG00000032490	220679_s_at	cdh7
ENSRNOG00000011274	217574_at	cdh8
ENSRNOG00000033837	207729_at	cdh9
ENSRNOG00000024144	201253_s_at	cdipt
ENSRNOG00000006000	213557_at	cdk12
ENSRNOG00000008578	208824_x_at	cdk16
ENSRNOG00000006469	204252_at	cdk2
ENSRNOG00000018391	203252_at	cdk2ap2
ENSRNOG00000008017	204247_s_at	cdk5
ENSRNOG00000021685	204996_s_at	cdk5r1
ENSRNOG00000037793	205852_at	cdk5r2
ENSRNOG00000015696	218315_s_at	cdk5rap1
ENSRNOG00000009258	214160_at	cdk6
ENSRNOG00000018510	211297_s_at	cdk7
ENSRNOG00000039819	204831_at	cdk8
ENSRNOG00000022586	203198_at	cdk9
ENSRNOG00000038720	207766_at	cdkl1
ENSRNOG00000002506	207073_at	cdkl2
ENSRNOG00000005097	219831_at	cdkl3
ENSRNOG00000003742	216923_at	cdkl5
ENSRNOG00000000521	202284_s_at	cdkn1a
ENSRNOG00000007249	209112_at	cdkn1b
ENSRNOG00000022736	218929_at	cdkn2aip
ENSRNOG00000006735	207530_s_at	cdkn2b
ENSRNOG00000008956	204159_at	cdkn2c
ENSRNOG00000000158	204154_at	cdo1
ENSRNOG00000011789	207230_at	cdon
ENSRNOG00000017260	209501_at	cdr2
ENSRNOG00000025815	213230_at	cdr2l
ENSRNOG00000002142	222063_s_at	cds1
ENSRNOG00000021265	212862_at	cds2
ENSRNOG00000013970	209832_s_at	cdt1
ENSRNOG00000017846	222364_at	cdw92
ENSRNOG00000018624	206430_at	cdx1
ENSRNOG00000032759	206387_at	cdx2
ENSRNOG00000002974	221340_at	cdx4
ENSRNOG00000032215	203099_s_at	cdyl
ENSRNOG00000025114	212501_at	cebpb
ENSRNOG00000014282	214523_at	cebpe<i><sup>m1mcwi</i></sup>
ENSRNOG00000021144	204203_at	cebpg
ENSRNOG00000005087	203341_at	cebpz
ENSRNOG00000011338	218592_s_at	cecr5
ENSRNOG00000010406	205910_s_at	cel
ENSRNOG00000020875	206817_x_at	celf3
ENSRNOG00000021285	217262_s_at	celsr1
ENSRNOG00000020058	36499_at	celsr2
ENSRNOG00000034005	205165_at	celsr3
ENSRNOG00000018448	219591_at	cend1
ENSRNOG00000032178	204962_s_at	cenpa
ENSRNOG00000021246	212437_at	cenpb
ENSRNOG00000021776	204739_at	cenpc1
ENSRNOG00000009339	205046_at	cenpe
ENSRNOG00000003388	207828_s_at	cenpf
ENSRNOG00000033335	214804_at	cenpi
ENSRNOG00000022597	220885_s_at	cenpj
ENSRNOG00000023262	218741_at	cenpm
ENSRNOG00000011296	222118_at	cenpn
ENSRNOG00000042828	219294_at	cenpq
ENSRNOG00000024178	218148_at	cenpt
ENSRNOG00000019555	212516_at	centd2
ENSRNOG00000022015	205642_at	cep110
ENSRNOG00000002153	206003_at	cep135
ENSRNOG00000029826	204250_s_at	cep164
ENSRNOG00000017263	218827_s_at	cep192
ENSRNOG00000019340	209495_at	cep250
ENSRNOG00000006822	221683_s_at	cep290
ENSRNOG00000003882	213956_at	cep350
ENSRNOG00000016377	218542_at	cep55
ENSRNOG00000006792	203491_s_at	cep57
ENSRNOG00000027282	207971_s_at	cep68
ENSRNOG00000022845	219036_at	cep70
ENSRNOG00000015465	219531_at	cep72
ENSRNOG00000021918	52285_f_at	cep76
ENSRNOG00000001609	219886_at	cep97
ENSRNOG00000017723	219375_at	cept1
ENSRNOG00000017022	218421_at	cerk
ENSRNOG00000016409	207209_at	cetn1
ENSRNOG00000017059	209194_at	cetn2
ENSRNOG00000015711	209662_at	cetn3
ENSRNOG00000033564	205382_s_at	cfd
ENSRNOG00000019326	203166_at	cfdp1
ENSRNOG00000023599	203854_at	cfi
ENSRNOG00000025811	206380_s_at	cfp
ENSRNOG00000008284	215702_s_at	cftr
ENSRNOG00000009269	204637_at	cga
ENSRNOG00000000718	206861_s_at	cggbp1
ENSRNOG00000007923	205937_at	cgref1
ENSRNOG00000010178	204605_at	cgrrf1
ENSRNOG00000019141	206932_at	ch25h
ENSRNOG00000014387	219270_at	chac1
ENSRNOG00000003304	206869_at	chad
ENSRNOG00000001692	204775_at	chaf1b
ENSRNOG00000013211	217972_at	chchd3
ENSRNOG00000031769	218642_s_at	chchd7
ENSRNOG00000025385	220647_s_at	chchd8
ENSRNOG00000014434	204258_at	chd1
ENSRNOG00000017669	207645_s_at	chd1l
ENSRNOG00000012716	203461_at	chd2
ENSRNOG00000009722	208806_at	chd3
ENSRNOG00000018309	201183_s_at	chd4
ENSRNOG00000011268	217250_s_at	chd5
ENSRNOG00000006689	218829_s_at	chd7
ENSRNOG00000025011	212571_at	chd8
ENSRNOG00000013307	221043_at	chd9
ENSRNOG00000008181	205394_at	chek1
ENSRNOG00000037509	210416_s_at	chek2
ENSRNOG00000012323	202229_s_at	cherp
ENSRNOG00000037430	218803_at	chfr
ENSRNOG00000007912	204697_s_at	chga
ENSRNOG00000021269	204260_at	chgb
ENSRNOG00000003312	216546_s_at	chi3l1
ENSRNOG00000002267	219492_at	chic2
ENSRNOG00000028072	208168_s_at	chit1
ENSRNOG00000016791	204233_s_at	chka
ENSRNOG00000000161	207099_s_at	chm
ENSRNOG00000043328	202121_s_at	chmp2a
ENSRNOG00000040257	202538_s_at	chmp2b
ENSRNOG00000004014	218743_at	chmp6
ENSRNOG00000016939	212313_at	chmp7
ENSRNOG00000009411	203539_s_at	chn2
ENSRNOG00000001915	219867_at	chodl
ENSRNOG00000026643	218566_s_at	chordc1
ENSRNOG00000004742	207993_s_at	chp
ENSRNOG00000019112	206149_at	chp2
ENSRNOG00000020038	202175_at	chpf
ENSRNOG00000005487	221675_s_at	chpt1
ENSRNOG00000001750	221674_s_at	chrd
ENSRNOG00000004330	209763_at	chrdl1
ENSRNOG00000011928	221330_at	chrm2
ENSRNOG00000014639	214596_at	chrm3
ENSRNOG00000006397	221347_at	chrm5
ENSRNOG00000018286	206633_at	chrna1
ENSRNOG00000020293	220210_at	chrna10
ENSRNOG00000017424	207868_at	chrna2
ENSRNOG00000013829	210221_at	chrna3
ENSRNOG00000011202	216900_s_at	chrna4
ENSRNOG00000013610	206533_at	chrna5
ENSRNOG00000012283	207568_at	chrna6
ENSRNOG00000002484	221107_at	chrna9
ENSRNOG00000014698	206703_at	chrnb1
ENSRNOG00000020778	206635_at	chrnb2
ENSRNOG00000012448	217086_at	chrnb3
ENSRNOG00000014427	207516_at	chrnb4
ENSRNOG00000019527	207024_at	chrnd
ENSRNOG00000003777	215916_at	chrne
ENSRNOG00000019602	221355_at	chrng
ENSRNOG00000007989	205567_at	chst1
ENSRNOG00000012815	204065_at	chst10
ENSRNOG00000008885	219634_at	chst11
ENSRNOG00000016267	203066_at	chst15
ENSRNOG00000037453	203921_at	chst2
ENSRNOG00000000572	208252_s_at	chst3
ENSRNOG00000016953	220446_s_at	chst4
ENSRNOG00000004258	206756_at	chst7
ENSRNOG00000022919	221065_s_at	chst8
ENSRNOG00000012698	203044_at	chsy1
ENSRNOG00000022485	209666_s_at	chuk
ENSRNOG00000006800	213386_at	ci125
ENSRNOG00000012638	203536_s_at	ciao1
ENSRNOG00000016234	208424_s_at	ciapin1
ENSRNOG00000033498	201953_at	cib1
ENSRNOG00000009942	205007_s_at	cib2
ENSRNOG00000020432	212784_at	cic
ENSRNOG00000018505	221295_at	cidea
ENSRNOG00000020377	221188_s_at	cideb
ENSRNOG00000009153	219398_at	cidec
ENSRNOG00000002659	211884_s_at	ciita
ENSRNOG00000029911	206227_at	cilp
ENSRNOG00000001700	221887_s_at	cip98
ENSRNOG00000018719	209571_at	cir1
ENSRNOG00000015999	200810_s_at	cirbp
ENSRNOG00000000610	218597_s_at	cisd1
ENSRNOG00000029543	221223_x_at	cish
ENSRNOG00000001143	212801_at	cit
ENSRNOG00000003189	207144_s_at	cited1
ENSRNOG00000012193	209357_at	cited2
ENSRNOG00000013442	213976_at	ciz1
ENSRNOG00000008016	200999_s_at	ckap4
ENSRNOG00000016067	212832_s_at	ckap5
ENSRNOG00000010872	200884_at	ckb
ENSRNOG00000016837	204810_s_at	ckm
ENSRNOG00000009161	212308_at	clasp2
ENSRNOG00000025012	221197_s_at	clat
ENSRNOG00000013447	210107_at	clca3
ENSRNOG00000013771	206166_s_at	clca5
ENSRNOG00000020360	213628_at	clcc1
ENSRNOG00000018752	219500_at	clcf1
ENSRNOG00000016917	208437_at	clcn1
ENSRNOG00000001742	213499_at	clcn2
ENSRNOG00000010682	201732_s_at	clcn3
ENSRNOG00000003533	217556_at	clcn4-2
ENSRNOG00000002862	206704_at	clcn5
ENSRNOG00000008345	203950_s_at	clcn6
ENSRNOG00000016976	38069_at	clcn7
ENSRNOG00000001926	218182_s_at	cldn1
ENSRNOG00000010085	205328_at	cldn10
ENSRNOG00000010263	206908_s_at	cldn11
ENSRNOG00000001691	210689_at	cldn14
ENSRNOG00000001419	219640_at	cldn15
ENSRNOG00000033878	220332_at	cldn16
ENSRNOG00000027691	221328_at	cldn17
ENSRNOG00000030386	221133_s_at	cldn18
ENSRNOG00000001476	201428_at	cldn4
ENSRNOG00000003648	208474_at	cldn6
ENSRNOG00000017325	202790_at	cldn7
ENSRNOG00000001571	214598_at	cldn8
ENSRNOG00000003654	214635_at	cldn9
ENSRNOG00000001657	208925_at	cldnd1
ENSRNOG00000019138	210783_x_at	clec11a
ENSRNOG00000002588	212786_at	clec16a
ENSRNOG00000008259	219761_at	clec1a
ENSRNOG00000008107	220496_at	clec1b
ENSRNOG00000004540	205200_at	clec3b
ENSRNOG00000010203	219859_at	clec4e
ENSRNOG00000026306	219890_at	clec5a
ENSRNOG00000003755	205830_at	clgn
ENSRNOG00000029682	208659_at	clic1
ENSRNOG00000015184	219529_at	clic3
ENSRNOG00000018109	221881_s_at	clic4
ENSRNOG00000025772	217628_at	clic5
ENSRNOG00000001247	201975_at	clip1
ENSRNOG00000021611	211031_s_at	clip2
ENSRNOG00000020821	212358_at	clip3
ENSRNOG00000008806	219944_at	clip4
ENSRNOG00000025768	214683_s_at	clk1
ENSRNOG00000020500	203229_s_at	clk2
ENSRNOG00000030126	202140_s_at	clk3
ENSRNOG00000003714	210346_s_at	clk4
ENSRNOG00000011044	221042_s_at	clmn
ENSRNOG00000019103	210859_x_at	cln3
ENSRNOG00000007164	218161_s_at	cln6
ENSRNOG00000012565	219340_s_at	cln8
ENSRNOG00000012788	209143_s_at	clns1a
ENSRNOG00000002175	217563_at	clock
ENSRNOG00000007416	204370_at	clp1
ENSRNOG00000019693	221845_s_at	clpb
ENSRNOG00000000510	206131_at	clps
ENSRNOG00000018255	211136_s_at	clptm1
ENSRNOG00000030225	204809_at	clpx
ENSRNOG00000011332	219621_at	clspn
ENSRNOG00000016398	201561_s_at	clstn1
ENSRNOG00000043085	219414_at	clstn2
ENSRNOG00000011156	204375_at	clstn3
ENSRNOG00000014635	200960_x_at	clta
ENSRNOG00000017506	216934_at	cltb
ENSRNOG00000004291	210498_at	cltc
ENSRNOG00000016460	208792_s_at	clu
ENSRNOG00000020563	214533_at	cma1
ENSRNOG00000003094	210571_s_at	cmah
ENSRNOG00000013816	218111_s_at	cmas
ENSRNOG00000010149	222306_at	cmc1
ENSRNOG00000000704	210659_at	cmklr1
ENSRNOG00000010951	217947_at	cmtm6
ENSRNOG00000011201	217531_at	cmtm8
ENSRNOG00000010239	206158_s_at	cnbp
ENSRNOG00000015591	217752_s_at	cndp2
ENSRNOG00000004778	206417_at	cnga1
ENSRNOG00000017582	207261_at	cnga3
ENSRNOG00000031773	211099_s_at	cngb1
ENSRNOG00000006084	220304_s_at	cngb3
ENSRNOG00000009811	201653_at	cnih
ENSRNOG00000022724	214841_at	cnih3
ENSRNOG00000003717	218728_s_at	cnih4
ENSRNOG00000022838	204740_at	cnksr1
ENSRNOG00000007014	206731_at	cnksr2
ENSRNOG00000027736	203951_at	cnn1
ENSRNOG00000043044	201605_x_at	cnn2
ENSRNOG00000011559	201445_at	cnn3
ENSRNOG00000016302	220166_at	cnnm1
ENSRNOG00000020113	206818_s_at	cnnm2
ENSRNOG00000016032	220739_s_at	cnnm3
ENSRNOG00000015886	218900_at	cnnm4
ENSRNOG00000004909	222181_at	cnot2
ENSRNOG00000013156	211141_s_at	cnot3
ENSRNOG00000010795	210867_at	cnot4
ENSRNOG00000002803	217970_s_at	cnot6
ENSRNOG00000012263	218250_s_at	cnot7
ENSRNOG00000002630	202162_s_at	cnot8
ENSRNOG00000017496	208912_s_at	cnp
ENSRNOG00000003549	209797_at	cnpy2
ENSRNOG00000016315	217931_at	cnpy3
ENSRNOG00000027175	217700_at	cnpy4
ENSRNOG00000008223	208243_s_at	cnr1
ENSRNOG00000009260	206586_at	cnr2
ENSRNOG00000004438	211203_s_at	cntn1
ENSRNOG00000009033	206970_at	cntn2
ENSRNOG00000007038	207452_s_at	cntn5
ENSRNOG00000032517	207195_at	cntn6
ENSRNOG00000020277	219400_at	cntnap1
ENSRNOG00000006617	219300_s_at	cntnap2
ENSRNOG00000019918	201913_s_at	coasy
ENSRNOG00000023148	204320_at	coba1
ENSRNOG00000004281	213050_at	cobl
ENSRNOG00000027016	215393_s_at	cobll1
ENSRNOG00000009377	202757_at	cobra1
ENSRNOG00000017745	212189_s_at	cog4
ENSRNOG00000018751	213190_at	cog7
ENSRNOG00000020379	219575_s_at	cog8
ENSRNOG00000010865	220400_at	cohh1
ENSRNOG00000000244	203653_s_at	coil
ENSRNOG00000000545	205941_s_at	col10a1
ENSRNOG00000000463	216993_s_at	col11a2
ENSRNOG00000000552	208535_x_at	col13a1
ENSRNOG00000026415	216865_at	col14a1
ENSRNOG00000031475	204345_at	col16a1
ENSRNOG00000012110	204636_at	col17a1
ENSRNOG00000012759	211011_at	col19a1
ENSRNOG00000003897	202312_s_at	col1a1
ENSRNOG00000011292	202403_s_at	col1a2
ENSRNOG00000022282	213492_at	col2a1
ENSRNOG00000003357	215077_at	col3a1
ENSRNOG00000016281	211980_at	col4a1
ENSRNOG00000023972	211966_at	col4a2
ENSRNOG00000015686	219625_s_at	col4a3bp
ENSRNOG00000014851	214602_at	col4a4
ENSRNOG00000018951	213110_s_at	col4a5
ENSRNOG00000008749	213818_x_at	col5a1
ENSRNOG00000003736	221730_at	col5a2
ENSRNOG00000020525	218975_at	col5a3
ENSRNOG00000001249	216904_at	col6a1
ENSRNOG00000001254	209156_s_at	col6a2
ENSRNOG00000019648	201438_at	col6a3
ENSRNOG00000020579	204136_at	col7a1
ENSRNOG00000039668	221152_at	col8a1
ENSRNOG00000010841	221900_at	col8a2
ENSRNOG00000012920	222008_at	col9a1
ENSRNOG00000011502	213622_at	col9a2
ENSRNOG00000009531	204724_s_at	col9a3
ENSRNOG00000008591	207420_at	colec10
ENSRNOG00000016366	221019_s_at	colec12
ENSRNOG00000019615	206073_at	colq
ENSRNOG00000016383	218048_at	comd3
ENSRNOG00000009281	216773_at	commd1
ENSRNOG00000003958	218439_s_at	commd10
ENSRNOG00000002320	218351_at	commd8
ENSRNOG00000001889	208818_s_at	comt
ENSRNOG00000006247	214337_at	copa
ENSRNOG00000012000	201358_s_at	copb1
ENSRNOG00000010474	217749_at	copg
ENSRNOG00000008744	209838_at	cops2
ENSRNOG00000003315	202078_at	cops3
ENSRNOG00000023650	218042_at	cops4
ENSRNOG00000006499	201652_at	cops5
ENSRNOG00000001346	213504_at	cops6
ENSRNOG00000016778	209029_at	cops7a
ENSRNOG00000019635	214260_at	cops8
ENSRNOG00000036835	217726_at	copz1
ENSRNOG00000009225	219561_at	copz2
ENSRNOG00000014456	219397_at	coq10b
ENSRNOG00000009974	221227_x_at	coq3
ENSRNOG00000026691	218328_at	coq4
ENSRNOG00000011164	218760_at	coq6
ENSRNOG00000017012	209745_at	coq7
ENSRNOG00000016190	212228_s_at	coq9
ENSRNOG00000002302	220356_at	corin
ENSRNOG00000019430	209083_at	coro1a
ENSRNOG00000021828	64486_at	coro1b
ENSRNOG00000000697	221676_s_at	coro1c
ENSRNOG00000008901	205538_at	coro2a
ENSRNOG00000015257	216802_at	coro2b
ENSRNOG00000004146	219040_at	coro7
ENSRNOG00000016257	221059_s_at	cotl1
ENSRNOG00000002458	214277_at	cox11
ENSRNOG00000017230	219547_at	cox15
ENSRNOG00000006399	219156_at	cox16
ENSRNOG00000038951	203880_at	cox17
ENSRNOG00000017817	202698_x_at	cox4i1
ENSRNOG00000017654	218057_x_at	cox4nb
ENSRNOG00000018816	203663_s_at	cox5a
ENSRNOG00000028451	202110_at	cox7b
ENSRNOG00000011913	204846_at	cp
ENSRNOG00000027405	204662_at	cp110
ENSRNOG00000009741	210096_at	cp4b1
ENSRNOG00000010725	205615_at	cpa1
ENSRNOG00000028092	206212_at	cpa2
ENSRNOG00000011181	205624_at	cpa3
ENSRNOG00000010463	205832_at	cpa4
ENSRNOG00000010935	206651_s_at	cpb2
ENSRNOG00000003873	201943_s_at	cpd
ENSRNOG00000043387	201116_s_at	cpe
ENSRNOG00000019161	219578_s_at	cpeb1
ENSRNOG00000020689	205773_at	cpeb3
ENSRNOG00000000105	206368_at	cplx2
ENSRNOG00000019317	219775_s_at	cplx3
ENSRNOG00000034134	206100_at	cpm
ENSRNOG00000013439	206256_at	cpn1
ENSRNOG00000024384	216223_at	cpn2
ENSRNOG00000006298	202119_s_at	cpne3
ENSRNOG00000018399	210408_s_at	cpne6
ENSRNOG00000015397	219707_at	cpne7
ENSRNOG00000001654	204172_at	cpox
ENSRNOG00000015118	218610_s_at	cpped1
ENSRNOG00000013704	204920_at	cps1
ENSRNOG00000030705	33132_at	cpsf1
ENSRNOG00000019712	217994_x_at	cpsf3l
ENSRNOG00000042983	202697_at	cpsf5
ENSRNOG00000005927	202469_s_at	cpsf6
ENSRNOG00000020668	217866_at	cpsf7
ENSRNOG00000014254	203634_s_at	cpt1a
ENSRNOG00000010438	210069_at	cpt1b_v2
ENSRNOG00000012443	204264_at	cpt2
ENSRNOG00000009172	208146_s_at	cpvl
ENSRNOG00000008947	211062_s_at	cpz
ENSRNOG00000034164	205544_s_at	cr2
ENSRNOG00000023633	205350_at	crabp1
ENSRNOG00000022101	202575_at	crabp2
ENSRNOG00000008507	209833_at	cradd
ENSRNOG00000010903	220522_at	crb1
ENSRNOG00000006534	218142_s_at	crbn
ENSRNOG00000009574	220620_at	crct1
ENSRNOG00000013412	204312_x_at	creb1
ENSRNOG00000016452	209432_s_at	creb3
ENSRNOG00000005413	213498_at	creb3l1
ENSRNOG00000012826	212345_s_at	creb3l2
ENSRNOG00000005330	202160_at	crebbp
ENSRNOG00000007115	201988_s_at	crebl2
ENSRNOG00000003291	201200_at	creg1
ENSRNOG00000009414	203368_at	creld1
ENSRNOG00000004659	218358_at	creld2
ENSRNOG00000014900	210171_s_at	crem
ENSRNOG00000012703	205629_s_at	crh
ENSRNOG00000017890	205984_at	crhbp
ENSRNOG00000004900	214619_at	crhr1
ENSRNOG00000011145	211510_s_at	crhr2
ENSRNOG00000004208	202552_s_at	crim1
ENSRNOG00000027990	205081_at	crip1
ENSRNOG00000015215	218643_s_at	cript
ENSRNOG00000016752	221541_at	crispld2
ENSRNOG00000025792	202225_at	crk
ENSRNOG00000001868	206184_at	crkl
ENSRNOG00000020030	206315_at	crlf1
ENSRNOG00000038397	208303_s_at	crlf2
ENSRNOG00000037151	205474_at	crlf3
ENSRNOG00000004781	202517_at	crmp1
ENSRNOG00000008721	220090_at	crnn
ENSRNOG00000008334	216419_at	crocc
ENSRNOG00000006779	204573_at	crot
ENSRNOG00000000053	37020_at	crp
ENSRNOG00000015220	221204_s_at	crtac1
ENSRNOG00000008153	206914_at	crtam
ENSRNOG00000009878	201380_at	crtap
ENSRNOG00000022421	207159_x_at	crtc1
ENSRNOG00000011975	218648_at	crtc3
ENSRNOG00000013890	217510_at	crx
ENSRNOG00000006622	209674_at	cry1
ENSRNOG00000007478	212695_at	cry2
ENSRNOG00000010524	209283_at	cryab
ENSRNOG00000008700	206982_at	cryba1
ENSRNOG00000017996	220136_s_at	cryba2
ENSRNOG00000032926	207715_at	crygb
ENSRNOG00000014950	207531_at	crygc
ENSRNOG00000008989	220753_s_at	cryl1
ENSRNOG00000028319	202950_at	cryz
ENSRNOG00000028014	219767_s_at	cryzl1
ENSRNOG00000011573	221139_s_at	csad
ENSRNOG00000005480	213319_s_at	csda
ENSRNOG00000005332	209981_at	csdc2
ENSRNOG00000030302	219939_s_at	csde1
ENSRNOG00000007665	210766_s_at	cse1l
ENSRNOG00000018659	210557_x_at	csf1
ENSRNOG00000018414	203104_at	csf1r
ENSRNOG00000026805	210229_s_at	csf2
ENSRNOG00000008525	207442_at	csf3
ENSRNOG00000008759	203591_s_at	csf3r
ENSRNOG00000013024	219049_at	csgalnact1
ENSRNOG00000014713	222235_s_at	csgalnact2
ENSRNOG00000019374	202329_at	csk
ENSRNOG00000039326	207951_at	csn2
ENSRNOG00000001951	207803_s_at	csn3
ENSRNOG00000036676	207945_s_at	csnk1d
ENSRNOG00000013076	222015_at	csnk1e
ENSRNOG00000016620	221673_s_at	csnk1g1
ENSRNOG00000018529	202574_s_at	csnk1g2
ENSRNOG00000005276	212072_s_at	csnk2a1
ENSRNOG00000011933	203575_at	csnk2a2
ENSRNOG00000000847	201390_s_at	csnk2b
ENSRNOG00000020833	205344_at	cspg5
ENSRNOG00000019653	221260_s_at	csrnp2
ENSRNOG00000005359	220462_at	csrnp3
ENSRNOG00000008937	200621_at	csrp1
ENSRNOG00000003772	207030_s_at	csrp2
ENSRNOG00000014327	205553_s_at	csrp3
ENSRNOG00000005545	201360_at	cst10
ENSRNOG00000020455	206595_at	cst6
ENSRNOG00000006767	210140_at	cst7
ENSRNOG00000001201	201201_at	cstb
ENSRNOG00000004775	202190_at	cstf1
ENSRNOG00000022436	212901_s_at	cstf2t
ENSRNOG00000005428	213979_s_at	ctbp1
ENSRNOG00000015573	218924_s_at	ctbs
ENSRNOG00000017674	202521_at	ctcf
ENSRNOG00000017183	205035_at	ctdp1
ENSRNOG00000015295	217844_at	ctdsp1
ENSRNOG00000032945	214187_x_at	ctdspl
ENSRNOG00000018962	206813_at	ctf1
ENSRNOG00000015036	209101_at	ctgf
ENSRNOG00000010658	206085_s_at	cth
ENSRNOG00000010336	221331_x_at	ctla4
ENSRNOG00000010649	209618_at	ctnd2
ENSRNOG00000005796	217366_at	ctnna1
ENSRNOG00000010593	202468_s_at	ctnnal1
ENSRNOG00000019139	201533_at	ctnnb1
ENSRNOG00000016313	203081_at	ctnnbip1
ENSRNOG00000012021	221021_s_at	ctnnbl1
ENSRNOG00000030790	208862_s_at	ctnnd1
ENSRNOG00000028688	215459_at	ctns
ENSRNOG00000009963	202613_at	ctps
ENSRNOG00000004257	219080_s_at	ctps2
ENSRNOG00000017195	202060_at	ctr9
ENSRNOG00000013745	206297_at	ctrc
ENSRNOG00000019353	214377_s_at	ctrl
ENSRNOG00000015857	200661_at	ctsa
ENSRNOG00000010331	200839_s_at	ctsb
ENSRNOG00000016496	201487_at	ctsc
ENSRNOG00000006963	205927_s_at	ctse
ENSRNOG00000020647	205653_at	ctsg
ENSRNOG00000014064	202295_s_at	ctsh
ENSRNOG00000021155	202450_s_at	ctsk
ENSRNOG00000018566	210074_at	ctsl1
ENSRNOG00000021157	202901_x_at	ctss
ENSRNOG00000027096	214450_at	ctsw
ENSRNOG00000020823	214073_at	cttn
ENSRNOG00000014479	214731_at	cttnbp2nl
ENSRNOG00000029047	206775_at	cubn
ENSRNOG00000019574	218097_s_at	cued2
ENSRNOG00000010257	219468_s_at	cuedc1
ENSRNOG00000010379	204113_at	cugbp1
ENSRNOG00000023661	215144_at	cugbp2
ENSRNOG00000005310	207614_s_at	cul1
ENSRNOG00000015292	203079_s_at	cul2
ENSRNOG00000015633	201371_s_at	cul3
ENSRNOG00000002585	202214_s_at	cul4b
ENSRNOG00000008039	203532_x_at	cul5
ENSRNOG00000000481	221488_s_at	cuta
ENSRNOG00000017298	218970_s_at	cutc
ENSRNOG00000001424	202367_at	cux1
ENSRNOG00000001259	213920_at	cux2
ENSRNOG00000029945	220275_at	cuzd1
ENSRNOG00000012763	218787_x_at	cwf19l1
ENSRNOG00000016326	823_at	cx3cl1
ENSRNOG00000018509	205898_at	cx3cr1
ENSRNOG00000019851	206353_at	cx6a2
ENSRNOG00000001557	203917_at	cxadr
ENSRNOG00000003746	204973_at	cxb1
ENSRNOG00000022256	204533_at	cxcl10
ENSRNOG00000024899	205242_at	cxcl13
ENSRNOG00000011984	222341_x_at	cxcl14
ENSRNOG00000022242	203915_at	cxcl9
ENSRNOG00000003305	217119_s_at	cxcr3
ENSRNOG00000003866	209201_x_at	cxcr4
ENSRNOG00000012430	216734_s_at	cxcr5
ENSRNOG00000006319	206974_at	cxcr6
ENSRNOG00000019622	212977_at	cxcr7
ENSRNOG00000014614	48580_at	cxxc1
ENSRNOG00000012400	220277_at	cxxc4
ENSRNOG00000007433	210816_s_at	cyb561
ENSRNOG00000021887	209665_at	cyb561d2
ENSRNOG00000011142	201634_s_at	cyb5b
ENSRNOG00000003973	202263_at	cyb5r1
ENSRNOG00000009592	201885_s_at	cyb5r3
ENSRNOG00000010024	219079_at	cyb5r4
ENSRNOG00000013014	203028_s_at	cyba
ENSRNOG00000003622	203922_s_at	cybb
ENSRNOG00000009620	217889_s_at	cybrd1
ENSRNOG00000012457	201066_at	cyc1
ENSRNOG00000024457	221110_x_at	cyct
ENSRNOG00000011945	212133_at	cyfip1
ENSRNOG00000006557	215785_s_at	cyfip2
ENSRNOG00000014811	213681_at	cyhr1
ENSRNOG00000022818	216778_s_at	cylc1
ENSRNOG00000022406	207780_at	cylc2
ENSRNOG00000008074	204309_at	cyp11a1
ENSRNOG00000020035	205502_at	cyp17a1
ENSRNOG00000000196	203475_at	cyp19a1
ENSRNOG00000019500	205749_at	cyp1a1
ENSRNOG00000016173	207609_s_at	cyp1a2
ENSRNOG00000040287	202434_s_at	cyp1b1
ENSRNOG00000017631	216043_x_at	cyp20a1
ENSRNOG00000013062	206504_at	cyp24a1
ENSRNOG00000016750	206424_at	cyp26a1
ENSRNOG00000015076	219825_at	cyp26b1
ENSRNOG00000017188	203979_at	cyp27a1
ENSRNOG00000012896	215103_at	cyp2c
ENSRNOG00000012458	222100_at	cyp2e1
ENSRNOG00000032805	207913_at	cyp2f2
ENSRNOG00000011053	216720_at	cyp2u1
ENSRNOG00000022355	220562_at	cyp2w1
ENSRNOG00000010519	220432_s_at	cyp39a1
ENSRNOG00000007147	220331_at	cyp46a1
ENSRNOG00000009488	207406_at	cyp7a1
ENSRNOG00000009730	207386_at	cyp7b1<sup>tn(sb-t2/bart3)2.306mcwi</sup>
ENSRNOG00000014350	201289_at	cyr61
ENSRNOG00000037845	216288_at	cysltr1
ENSRNOG00000015042	220813_at	cysltr2
ENSRNOG00000043381	202879_s_at	cyth1
ENSRNOG00000021051	209158_s_at	cyth2
ENSRNOG00000001065	206523_at	cyth3
ENSRNOG00000007679	211521_s_at	cyth4
ENSRNOG00000004772	209606_at	cytip
ENSRNOG00000028108	219837_s_at	cytl1
ENSRNOG00000016879	209573_s_at	d18ertd653e
ENSRNOG00000004345	216060_s_at	daam1
ENSRNOG00000023351	212793_at	daam2
ENSRNOG00000028930	210757_x_at	dab2
ENSRNOG00000008445	219179_at	dact1
ENSRNOG00000009090	200046_at	dad1
ENSRNOG00000019400	212128_s_at	dag1
ENSRNOG00000027264	214128_at	dagla
ENSRNOG00000020704	218688_at	dak
ENSRNOG00000020159	218808_at	dalrd3
ENSRNOG00000000694	206878_at	dao
ENSRNOG00000010747	201095_at	dap
ENSRNOG00000020373	208822_s_at	dap3
ENSRNOG00000018198	203139_at	dapk1
ENSRNOG00000017332	206324_s_at	dapk2
ENSRNOG00000020383	203890_s_at	dapk3
ENSRNOG00000010575	219290_x_at	dapp1
ENSRNOG00000003308	208335_s_at	darc
ENSRNOG00000003743	207748_at	dars
ENSRNOG00000002813	218365_s_at	dars2
ENSRNOG00000000477	201763_s_at	daxx
ENSRNOG00000031387	218443_s_at	dazap1
ENSRNOG00000004628	212595_s_at	dazp2
ENSRNOG00000005561	215924_at	dbc1
ENSRNOG00000006641	206450_at	dbh
ENSRNOG00000014170	202806_at	dbn1
ENSRNOG00000026974	222234_s_at	dbndd1
ENSRNOG00000021027	209783_at	dbp
ENSRNOG00000014588	219149_x_at	dbr1
ENSRNOG00000015029	205369_x_at	dbt
ENSRNOG00000009403	220172_at	dca17
ENSRNOG00000003078	217908_s_at	dcaf6
ENSRNOG00000021682	221224_s_at	dcakd
ENSRNOG00000001651	213865_at	dcbld2
ENSRNOG00000033099	206939_at	dcc
ENSRNOG00000031643	218892_at	dchs1
ENSRNOG00000008843	209759_s_at	dci
ENSRNOG00000003296	203302_at	dck
ENSRNOG00000016550	216725_at	dclk2
ENSRNOG00000026204	209804_at	dclre1a
[truncated: 7,833 more rows]

## Sheet: Group1_GOrilla
PROCESS
GO Term	Description	P-value	FDR q-value	Enrichment	N	B	n	b	Genes
GO:0035284	brain segmentation	9.04e-05	0.915	126.52	8350	4	33	2	[Egr2 - early growth response 2, Mafb - v-maf musculoaponeurotic fibrosarcoma oncogene homolog b (avian)]
GO:0035988	chondrocyte proliferation	0.00015	0.761	101.21	8350	5	33	2	[Ctgf - connective tissue growth factor, Ddr2 - discoidin domain receptor tyrosine kinase 2]
GO:0048646	anatomical structure formation involved in morphogenesis	0.000181	0.609	3.42	8350	813	33	11	[Nkx3-1 - nk3 homeobox 1, Fn1 - fibronectin 1, Sema3e - sema domain, immunoglobulin domain (ig), short basic domain, secreted, (semaphorin) 3e, Egr2 - early growth response 2, Ctgf - connective tissue growth factor, Mafb - v-maf musculoaponeurotic fibrosarcoma oncogene homolog b (avian), Nr4a3 - nuclear receptor subfamily 4, group a, member 3, Hipk2 - homeodomain interacting protein kinase 2, Ddr…
GO:0009725	response to hormone stimulus	0.000205	0.518	4.13	8350	551	33	9	[Nkx3-1 - nk3 homeobox 1, Ccnd1 - cyclin d1, Egr2 - early growth response 2, Ctgf - connective tissue growth factor, Nr4a3 - nuclear receptor subfamily 4, group a, member 3, Slit2 - slit homolog 2 (drosophila), Timp1 - timp metallopeptidase inhibitor 1, Fbp1 - fructose-1,6-bisphosphatase 1, Sdc1 - syndecan 1]
GO:0009719	response to endogenous stimulus	0.000205	0.415	3.7	8350	683	33	10	[Nkx3-1 - nk3 homeobox 1, Ccnd1 - cyclin d1, Egr2 - early growth response 2, Ctgf - connective tissue growth factor, Nr4a3 - nuclear receptor subfamily 4, group a, member 3, Slit2 - slit homolog 2 (drosophila), Nr4a1 - nuclear receptor subfamily 4, group a, member 1, Timp1 - timp metallopeptidase inhibitor 1, Fbp1 - fructose-1,6-bisphosphatase 1, Sdc1 - syndecan 1]
GO:0035282	segmentation	0.000234	0.395	24.49	8350	31	33	3	[Nkx3-1 - nk3 homeobox 1, Egr2 - early growth response 2, Mafb - v-maf musculoaponeurotic fibrosarcoma oncogene homolog b (avian)]
GO:0050896	response to stimulus	0.000349	0.504	1.84	8350	3019	33	22	[Cybrd1 - cytochrome b reductase 1, Nkx3-1 - nk3 homeobox 1, Rpesp - rpe-spondin, Ccnd1 - cyclin d1, Egr2 - early growth response 2, Hipk2 - homeodomain interacting protein kinase 2, Slit2 - slit homolog 2 (drosophila), Ddr2 - discoidin domain receptor tyrosine kinase 2, Atp7b - atpase, cu++ transporting, beta polypeptide, Fbp1 - fructose-1,6-bisphosphatase 1, Eef1a2 - eukaryotic translation elon…
GO:0045787	positive regulation of cell cycle	0.000357	0.452	11.63	8350	87	33	4	[Nkx3-1 - nk3 homeobox 1, Ccnd1 - cyclin d1, Ctgf - connective tissue growth factor, Nr4a3 - nuclear receptor subfamily 4, group a, member 3]
GO:0021546	rhombomere development	0.000418	0.47	63.26	8350	8	33	2	[Egr2 - early growth response 2, Mafb - v-maf musculoaponeurotic fibrosarcoma oncogene homolog b (avian)]
GO:0002042	cell migration involved in sprouting angiogenesis	0.000668	0.676	50.61	8350	10	33	2	[Slit2 - slit homolog 2 (drosophila), Nr4a1 - nuclear receptor subfamily 4, group a, member 1]
GO:2000026	regulation of multicellular organismal development	0.000765	0.704	3.15	8350	804	33	10	[Nkx3-1 - nk3 homeobox 1, Ccnd1 - cyclin d1, Sema3e - sema domain, immunoglobulin domain (ig), short basic domain, secreted, (semaphorin) 3e, Ctgf - connective tissue growth factor, Mafb - v-maf musculoaponeurotic fibrosarcoma oncogene homolog b (avian), Hipk2 - homeodomain interacting protein kinase 2, Ddr2 - discoidin domain receptor tyrosine kinase 2, Slit2 - slit homolog 2 (drosophila), Nr2f1…
GO:0050793	regulation of developmental process	0.000836	0.705	2.87	8350	969	33	11	[Nkx3-1 - nk3 homeobox 1, Ccnd1 - cyclin d1, Fn1 - fibronectin 1, Sema3e - sema domain, immunoglobulin domain (ig), short basic domain, secreted, (semaphorin) 3e, Ctgf - connective tissue growth factor, Mafb - v-maf musculoaponeurotic fibrosarcoma oncogene homolog b (avian), Hipk2 - homeodomain interacting protein kinase 2, Ddr2 - discoidin domain receptor tyrosine kinase 2, Slit2 - slit homolog …
GO:0009653	anatomical structure morphogenesis	0.000973	0.758	3.05	8350	829	33	10	[Nkx3-1 - nk3 homeobox 1, Ccnd1 - cyclin d1, Fn1 - fibronectin 1, Sema3e - sema domain, immunoglobulin domain (ig), short basic domain, secreted, (semaphorin) 3e, Mafb - v-maf musculoaponeurotic fibrosarcoma oncogene homolog b (avian), Nr4a3 - nuclear receptor subfamily 4, group a, member 3, Hipk2 - homeodomain interacting protein kinase 2, Slit2 - slit homolog 2 (drosophila), Vcan - versican, Sd…
FUNCTION
GO Term	Description	P-value	FDR q-value	Enrichment	N	B	n	b	Genes
GO:0005539	glycosaminoglycan binding	3.16e-05	0.103	13.32	8350	95	33	5	[Fn1 - fibronectin 1, Ctgf - connective tissue growth factor, Slit2 - slit homolog 2 (drosophila), Vcan - versican, Ltf - lactotransferrin]
GO:0097367	carbohydrate derivative binding	5.13e-05	0.0834	12.05	8350	105	33	5	[Fn1 - fibronectin 1, Ctgf - connective tissue growth factor, Slit2 - slit homolog 2 (drosophila), Vcan - versican, Ltf - lactotransferrin]
GO:0008201	heparin binding	0.000172	0.187	14.06	8350	72	33	4	[Fn1 - fibronectin 1, Ctgf - connective tissue growth factor, Slit2 - slit homolog 2 (drosophila), Ltf - lactotransferrin]
GO:0004879	ligand-activated sequence-specific DNA binding RNA polymerase II transcription factor activity	0.000367	0.299	21.09	8350	36	33	3	[Nkx3-1 - nk3 homeobox 1, Nr4a3 - nuclear receptor subfamily 4, group a, member 3, Nr4a1 - nuclear receptor subfamily 4, group a, member 1]
GO:0003707	steroid hormone receptor activity	0.000541	0.352	18.51	8350	41	33	3	[Nkx3-1 - nk3 homeobox 1, Nr4a3 - nuclear receptor subfamily 4, group a, member 3, Nr4a1 - nuclear receptor subfamily 4, group a, member 1]
GO:0046872	metal ion binding	0.000565	0.306	2.35	8350	1615	33	15	[Cybrd1 - cytochrome b reductase 1, Dctd - dcmp deaminase, Mmp28 - matrix metallopeptidase 28, Egr2 - early growth response 2, Slit2 - slit homolog 2 (drosophila), Atp7b - atpase, cu++ transporting, beta polypeptide, Fbp1 - fructose-1,6-bisphosphatase 1, Pdlim3 - pdz and lim domain 3, Fn1 - fibronectin 1, Nr4a3 - nuclear receptor subfamily 4, group a, member 3, Vcan - versican, Nr4a1 - nuclear re…
GO:0043169	cation binding	0.000803	0.373	2.28	8350	1667	33	15	[Cybrd1 - cytochrome b reductase 1, Dctd - dcmp deaminase, Mmp28 - matrix metallopeptidase 28, Egr2 - early growth response 2, Slit2 - slit homolog 2 (drosophila), Atp7b - atpase, cu++ transporting, beta polypeptide, Fbp1 - fructose-1,6-bisphosphatase 1, Pdlim3 - pdz and lim domain 3, Fn1 - fibronectin 1, Nr4a3 - nuclear receptor subfamily 4, group a, member 3, Vcan - versican, Nr4a1 - nuclear re…
GO:0043167	ion binding	0.000846	0.344	2.27	8350	1675	33	15	[Cybrd1 - cytochrome b reductase 1, Dctd - dcmp deaminase, Mmp28 - matrix metallopeptidase 28, Egr2 - early growth response 2, Slit2 - slit homolog 2 (drosophila), Atp7b - atpase, cu++ transporting, beta polypeptide, Fbp1 - fructose-1,6-bisphosphatase 1, Pdlim3 - pdz and lim domain 3, Fn1 - fibronectin 1, Nr4a3 - nuclear receptor subfamily 4, group a, member 3, Vcan - versican, Nr4a1 - nuclear re…
COMPONENT
GO Term	Description	P-value	FDR q-value	Enrichment	N	B	n	b	Genes
GO:0031012	extracellular matrix	5.92e-05	0.0678	8.53	8350	178	33	6	[Rpesp - rpe-spondin, Mmp28 - matrix metallopeptidase 28, Fn1 - fibronectin 1, Ctgf - connective tissue growth factor, Vcan - versican, Timp1 - timp metallopeptidase inhibitor 1]
GO:0005578	proteinaceous extracellular matrix	0.000562	0.322	10.33	8350	98	33	4	[Fn1 - fibronectin 1, Ctgf - connective tissue growth factor, Vcan - versican, Timp1 - timp metallopeptidase inhibitor 1]
GO:0070160	occluding junction	0.000971	0.371	15.18	8350	50	33	3	[Ccnd1 - cyclin d1, Atp7b - atpase, cu++ transporting, beta polypeptide, Pard6b - par-6 (partitioning defective 6) homolog beta (c. elegans)]
GO:0005923	tight junction	0.000971	0.278	15.18	8350	50	33	3	[Ccnd1 - cyclin d1, Atp7b - atpase, cu++ transporting, beta polypeptide, Pard6b - par-6 (partitioning defective 6) homolog beta (c. elegans)]

## Sheet: Group2_GOrilla
PROCESS
GO Term	Description	P-value	FDR q-value	Enrichment	N	B	n	b	Genes
GO:0006936	muscle contraction	5.38e-09	5.44e-05	6.61	8350	85	223	15	[Tnnt1 - troponin t type 1 (skeletal, slow), Actn2 - actinin alpha 2, Mybpc1 - myosin binding protein c, slow type, Cacna1g - calcium channel, voltage-dependent, t type, alpha 1g subunit, Pgam2 - phosphoglycerate mutase 2 (muscle), Tnnt3 - troponin t type 3 (skeletal, fast), Tnnc2 - troponin c type 2 (fast), Myh6 - myosin, heavy chain 6, cardiac muscle, alpha, Myh7 - myosin, heavy chain 7, cardia…
GO:0003012	muscle system process	1.97e-08	9.96e-05	5.6	8350	107	223	16	[Tnnt1 - troponin t type 1 (skeletal, slow), Acta1 - actin, alpha 1, skeletal muscle, Actn2 - actinin alpha 2, Mybpc1 - myosin binding protein c, slow type, Cacna1g - calcium channel, voltage-dependent, t type, alpha 1g subunit, Pgam2 - phosphoglycerate mutase 2 (muscle), Tnnt3 - troponin t type 3 (skeletal, fast), Tnnc2 - troponin c type 2 (fast), Myh6 - myosin, heavy chain 6, cardiac muscle, al…
GO:0003008	system process	2.53e-07	0.000855	2.46	8350	564	223	37	[Tnnt1 - troponin t type 1 (skeletal, slow), Cacna1g - calcium channel, voltage-dependent, t type, alpha 1g subunit, Stra6 - stimulated by retinoic acid gene 6, Guca1b - guanylate cyclase activator 1b, Cryba1 - crystallin, beta a1, Adra1d - adrenergic, alpha-1d-, receptor, Cckar - cholecystokinin a receptor, Has2 - hyaluronan synthase 2, Myom2 - myomesin 2, Mylpf - myosin light chain, phosphoryla…
GO:0044707	single-multicellular organism process	1.66e-06	0.00419	1.8	8350	1270	223	61	[Asip - agouti signaling protein, Stra6 - stimulated by retinoic acid gene 6, Mpo - myeloperoxidase, H2afx - h2a histone family, member x, Alox15 - arachidonate 15-lipoxygenase, Wnt6 - wingless-type mmtv integration site family, member 6, Has2 - hyaluronan synthase 2, Myom2 - myomesin 2, Mylpf - myosin light chain, phosphorylatable, fast skeletal muscle, Ctnnd2 - catenin (cadherin-associated prot…
GO:0032501	multicellular organismal process	2.74e-06	0.00554	1.77	8350	1289	223	61	[Asip - agouti signaling protein, Stra6 - stimulated by retinoic acid gene 6, Mpo - myeloperoxidase, H2afx - h2a histone family, member x, Alox15 - arachidonate 15-lipoxygenase, Wnt6 - wingless-type mmtv integration site family, member 6, Has2 - hyaluronan synthase 2, Myom2 - myomesin 2, Mylpf - myosin light chain, phosphorylatable, fast skeletal muscle, Ctnnd2 - catenin (cadherin-associated prot…
GO:0044699	single-organism process	1.47e-05	0.0248	1.62	8350	1573	223	68	[Asip - agouti signaling protein, Stra6 - stimulated by retinoic acid gene 6, Mpo - myeloperoxidase, H2afx - h2a histone family, member x, Alox15 - arachidonate 15-lipoxygenase, Wnt6 - wingless-type mmtv integration site family, member 6, Has2 - hyaluronan synthase 2, Mns1 - meiosis-specific nuclear structural 1, Myom2 - myomesin 2, Mylpf - myosin light chain, phosphorylatable, fast skeletal musc…
GO:0006941	striated muscle contraction	6.55e-05	0.0947	6.72	8350	39	223	7	[Tnnt1 - troponin t type 1 (skeletal, slow), Myh6 - myosin, heavy chain 6, cardiac muscle, alpha, Pgam2 - phosphoglycerate mutase 2 (muscle), Csrp3 - cysteine and glycine-rich protein 3 (cardiac lim protein), Tnnt3 - troponin t type 3 (skeletal, fast), Tnnc2 - troponin c type 2 (fast), Tnni2 - troponin i type 2 (skeletal, fast)]
GO:0060415	muscle tissue morphogenesis	0.000125	0.158	6.1	8350	43	223	7	[Nrg1 - neuregulin 1, Myh6 - myosin, heavy chain 6, cardiac muscle, alpha, Prox1 - prospero homeobox 1, Myh7 - myosin, heavy chain 7, cardiac muscle, beta, Tnni1 - troponin i type 1 (skeletal, slow), Myf6 - myogenic factor 6, Wnt2 - wingless-type mmtv integration site family member 2]
GO:0003009	skeletal muscle contraction	0.000141	0.159	13.62	8350	11	223	4	[Tnnt1 - troponin t type 1 (skeletal, slow), Tnnt3 - troponin t type 3 (skeletal, fast), Tnnc2 - troponin c type 2 (fast), Tnni2 - troponin i type 2 (skeletal, fast)]
GO:0002523	leukocyte migration involved in inflammatory response	0.000181	0.183	22.47	8350	5	223	3	[S100a8 - s100 calcium binding protein a8, Lbp - lipopolysaccharide binding protein, S100a9 - s100 calcium binding protein a9]
GO:0044126	regulation of growth of symbiont in host	0.000207	0.191	12.48	8350	12	223	4	[Camp - cathelicidin antimicrobial peptide, Elane - elastase, neutrophil expressed, Lbp - lipopolysaccharide binding protein, Mpo - myeloperoxidase]
GO:0044130	negative regulation of growth of symbiont in host	0.000207	0.175	12.48	8350	12	223	4	[Elane - elastase, neutrophil expressed, Camp - cathelicidin antimicrobial peptide, Lbp - lipopolysaccharide binding protein, Mpo - myeloperoxidase]
GO:0044146	negative regulation of growth of symbiont involved in interaction with host	0.000207	0.161	12.48	8350	12	223	4	[Camp - cathelicidin antimicrobial peptide, Elane - elastase, neutrophil expressed, Lbp - lipopolysaccharide binding protein, Mpo - myeloperoxidase]
GO:0044144	modulation of growth of symbiont involved in interaction with host	0.000207	0.15	12.48	8350	12	223	4	[Elane - elastase, neutrophil expressed, Camp - cathelicidin antimicrobial peptide, Lbp - lipopolysaccharide binding protein, Mpo - myeloperoxidase]
GO:0043903	regulation of symbiosis, encompassing mutualism through parasitism	0.000293	0.198	11.52	8350	13	223	4	[Elane - elastase, neutrophil expressed, Camp - cathelicidin antimicrobial peptide, Lbp - lipopolysaccharide binding protein, Mpo - myeloperoxidase]
GO:0032502	developmental process	0.000314	0.198	1.39	8350	2297	223	85	[Col9a1 - collagen, type ix, alpha 1, Aldh3a1 - aldehyde dehydrogenase 3 family, member a1, Nptx1 - neuronal pentraxin i, Stra6 - stimulated by retinoic acid gene 6, Sim2 - single-minded homolog 2 (drosophila), Tgm3 - transglutaminase 3, e polypeptide, Mpo - myeloperoxidase, Alox15 - arachidonate 15-lipoxygenase, Nasp - nuclear autoantigenic sperm protein (histone-binding), Tbx4 - t-box 4, Cav3 -…
GO:0055009	atrial cardiac muscle tissue morphogenesis	0.000354	0.211	18.72	8350	6	223	3	[Myh6 - myosin, heavy chain 6, cardiac muscle, alpha, Prox1 - prospero homeobox 1, Wnt2 - wingless-type mmtv integration site family member 2]
GO:0022409	positive regulation of cell-cell adhesion	0.000365	0.205	7.8	8350	24	223	5	[Tnfsf11 - tumor necrosis factor (ligand) superfamily, member 11, Has2 - hyaluronan synthase 2, Bmp7 - bone morphogenetic protein 7, Kif26b - kinesin family member 26b, Alox15 - arachidonate 15-lipoxygenase]
GO:0055008	cardiac muscle tissue morphogenesis	0.000394	0.21	6.07	8350	37	223	6	[Nrg1 - neuregulin 1, Myh6 - myosin, heavy chain 6, cardiac muscle, alpha, Prox1 - prospero homeobox 1, Myh7 - myosin, heavy chain 7, cardiac muscle, beta, Tnni1 - troponin i type 1 (skeletal, slow), Wnt2 - wingless-type mmtv integration site family member 2]
GO:0048729	tissue morphogenesis	0.000404	0.204	2.62	8350	229	223	16	[Tead1 - tea domain family member 1, Etv4 - ets variant 4, Nrg1 - neuregulin 1, Bmp7 - bone morphogenetic protein 7, Tbx4 - t-box 4, Wnt6 - wingless-type mmtv integration site family, member 6, Sox11 - sry (sex determining region y)-box 11, Myh6 - myosin, heavy chain 6, cardiac muscle, alpha, Prox1 - prospero homeobox 1, Myh7 - myosin, heavy chain 7, cardiac muscle, beta, Tnni1 - troponin i type …
GO:0070486	leukocyte aggregation	0.000608	0.293	16.05	8350	7	223	3	[Bmp7 - bone morphogenetic protein 7, S100a8 - s100 calcium binding protein a8, S100a9 - s100 calcium binding protein a9]
GO:0043901	negative regulation of multi-organism process	0.000649	0.298	6.93	8350	27	223	5	[Prox1 - prospero homeobox 1, Elane - elastase, neutrophil expressed, Camp - cathelicidin antimicrobial peptide, Lbp - lipopolysaccharide binding protein, Mpo - myeloperoxidase]
GO:0014819	regulation of skeletal muscle contraction	0.00071	0.312	37.44	8350	2	223	2	[Cav3 - caveolin 3, Casq1 - calsequestrin 1 (fast-twitch, skeletal muscle)]
GO:0070488	neutrophil aggregation	0.00071	0.299	37.44	8350	2	223	2	[S100a8 - s100 calcium binding protein a8, S100a9 - s100 calcium binding protein a9]
GO:0008016	regulation of heart contraction	0.000807	0.327	3.62	8350	93	223	9	[Cav3 - caveolin 3, Hrc - histidine rich calcium binding protein, Uts2 - urotensin 2, Myh6 - myosin, heavy chain 6, cardiac muscle, alpha, Cacna1g - calcium channel, voltage-dependent, t type, alpha 1g subunit, Myh7 - myosin, heavy chain 7, cardiac muscle, beta, Csrp3 - cysteine and glycine-rich protein 3 (cardiac lim protein), Adra1d - adrenergic, alpha-1d-, receptor, Calca - calcitonin-related …
FUNCTION
GO Term	Description	P-value	FDR q-value	Enrichment	N	B	n	b	Genes
GO:0008307	structural constituent of muscle	2.14e-05	0.0695	13.37	8350	14	223	5	[Myh6 - myosin, heavy chain 6, cardiac muscle, alpha, Myom2 - myomesin 2, Myh7 - myosin, heavy chain 7, cardiac muscle, beta, Csrp3 - cysteine and glycine-rich protein 3 (cardiac lim protein), Mylpf - myosin light chain, phosphorylatable, fast skeletal muscle]
GO:0031014	troponin T binding	7.37e-05	0.12	28.08	8350	4	223	3	[Tnnt1 - troponin t type 1 (skeletal, slow), Tnnt3 - troponin t type 3 (skeletal, fast), Tnni2 - troponin i type 2 (skeletal, fast)]
GO:0005509	calcium ion binding	0.000153	0.166	2.42	8350	325	223	21	[LOC685385 - similar to s100 calcium binding protein a14, Cdh8 - cadherin 8, Lrp4 - low density lipoprotein receptor-related protein 4, Actn2 - actinin alpha 2, Lalba - lactalbumin, alpha, Pvalb - parvalbumin, Guca1b - guanylate cyclase activator 1b, Tgm3 - transglutaminase 3, e polypeptide, Cdhr2 - cadherin-related family member 2, Padi3 - peptidyl arginine deiminase, type iii, S100a9 - s100 cal…
GO:0030899	calcium-dependent ATPase activity	0.00071	0.578	37.44	8350	2	223	2	[Myh6 - myosin, heavy chain 6, cardiac muscle, alpha, Tnnt3 - troponin t type 3 (skeletal, fast)]
GO:0051373	FATZ binding	0.00071	0.462	37.44	8350	2	223	2	[Actn2 - actinin alpha 2, Myoz1 - myozenin 1]
COMPONENT
GO Term	Description	P-value	FDR q-value	Enrichment	N	B	n	b	Genes
GO:0044449	contractile fiber part	1.59e-12	1.82e-09	7.9	8350	90	223	19	[Tnnt1 - troponin t type 1 (skeletal, slow), Neb - nebulin, Ido1 - indoleamine 2,3-dioxygenase 1, Acta1 - actin, alpha 1, skeletal muscle, Actn2 - actinin alpha 2, Tnnt3 - troponin t type 3 (skeletal, fast), Smpx - small muscle protein, x-linked, Tnnc2 - troponin c type 2 (fast), Cav3 - caveolin 3, Myh6 - myosin, heavy chain 6, cardiac muscle, alpha, Itgb1bp2 - integrin beta 1 binding protein 2, …
GO:0005861	troponin complex	2.61e-07	0.00015	26.75	8350	7	223	5	[Tnnt1 - troponin t type 1 (skeletal, slow), Tnni1 - troponin i type 1 (skeletal, slow), Tnnt3 - troponin t type 3 (skeletal, fast), Tnnc2 - troponin c type 2 (fast), Tnni2 - troponin i type 2 (skeletal, fast)]
GO:0043292	contractile fiber	1.78e-06	0.00068	9.08	8350	33	223	8	[Neb - nebulin, Ido1 - indoleamine 2,3-dioxygenase 1, Myh6 - myosin, heavy chain 6, cardiac muscle, alpha, Myh7 - myosin, heavy chain 7, cardiac muscle, beta, Myh2 - myosin, heavy chain 2, skeletal muscle, adult, Smpx - small muscle protein, x-linked, Nrap - nebulin-related anchoring protein, Casq1 - calsequestrin 1 (fast-twitch, skeletal muscle)]
GO:0030016	myofibril	3.05e-05	0.00873	9.36	8350	24	223	6	[Neb - nebulin, Myh6 - myosin, heavy chain 6, cardiac muscle, alpha, Myh7 - myosin, heavy chain 7, cardiac muscle, beta, Myh2 - myosin, heavy chain 2, skeletal muscle, adult, Nrap - nebulin-related anchoring protein, Casq1 - calsequestrin 1 (fast-twitch, skeletal muscle)]
GO:0032982	myosin filament	3.19e-05	0.0073	18.72	8350	8	223	4	[Mybpc1 - myosin binding protein c, slow type, Mybph - myosin binding protein h, Myh6 - myosin, heavy chain 6, cardiac muscle, alpha, Myh7 - myosin, heavy chain 7, cardiac muscle, beta]
GO:0030018	Z disc	9.42e-05	0.018	5.45	8350	55	223	8	[Cav3 - caveolin 3, Neb - nebulin, Myh6 - myosin, heavy chain 6, cardiac muscle, alpha, Actn2 - actinin alpha 2, Itgb1bp2 - integrin beta 1 binding protein 2, Myh7 - myosin, heavy chain 7, cardiac muscle, beta, Myot - myotilin, Csrp3 - cysteine and glycine-rich protein 3 (cardiac lim protein)]
GO:0016459	myosin complex	0.000118	0.0193	7.49	8350	30	223	6	[Myh7b - myosin, heavy chain 7b, cardiac muscle, beta, Myh6 - myosin, heavy chain 6, cardiac muscle, alpha, Mybph - myosin binding protein h, Mybpc1 - myosin binding protein c, slow type, Myh7 - myosin, heavy chain 7, cardiac muscle, beta, Mylpf - myosin light chain, phosphorylatable, fast skeletal muscle]
GO:0005576	extracellular region	0.000267	0.0382	2.38	8350	314	223	20	[Asip - agouti signaling protein, Cck - cholecystokinin, Nrg1 - neuregulin 1, Lalba - lactalbumin, alpha, Fgf17 - fibroblast growth factor 17, Pigr - polymeric immunoglobulin receptor, Csn3 - casein kappa, Pthlh - parathyroid hormone-like hormone, Nrg2 - neuregulin 2, Lcn2 - lipocalin 2, Gdf1 - growth differentiation factor 1, Pappa - pregnancy-associated plasma protein a, Defb1 - defensin beta 1…
GO:0005615	extracellular space	0.000506	0.0643	2.08	8350	432	223	24	[Tnfsf11 - tumor necrosis factor (ligand) superfamily, member 11, Cck - cholecystokinin, Tnfrsf11b - tumor necrosis factor receptor superfamily, member 11b, Uts2 - urotensin 2, Nrg1 - neuregulin 1, Bmp7 - bone morphogenetic protein 7, Camp - cathelicidin antimicrobial peptide, Pnlip - pancreatic lipase, Mpo - myeloperoxidase, Serpinf2 - serpin peptidase inhibitor, clade f (alpha-2 antiplasmin, pi…
GO:0005927	muscle tendon junction	0.00071	0.0813	37.44	8350	2	223	2	[Smpx - small muscle protein, x-linked, Nrap - nebulin-related anchoring protein]

## Sheet: Group2a_GOrilla
PROCESS
GO Term	Description	P-value	FDR q-value	Enrichment	N	B	n	b	Genes
GO:0002523	leukocyte migration involved in inflammatory response	1.79e-05	0.181	48.64	8350	5	103	3	[S100a8 - s100 calcium binding protein a8, Lbp - lipopolysaccharide binding protein, S100a9 - s100 calcium binding protein a9]
GO:0070486	leukocyte aggregation	6.16e-05	0.311	34.74	8350	7	103	3	[Bmp7 - bone morphogenetic protein 7, S100a8 - s100 calcium binding protein a8, S100a9 - s100 calcium binding protein a9]
GO:0031349	positive regulation of defense response	0.000107	0.359	6.38	8350	89	103	7	[LOC685385 - similar to s100 calcium binding protein a14, Tnfsf11 - tumor necrosis factor (ligand) superfamily, member 11, Ido1 - indoleamine 2,3-dioxygenase 1, S100a8 - s100 calcium binding protein a8, Lbp - lipopolysaccharide binding protein, Ereg - epiregulin, S100a9 - s100 calcium binding protein a9]
GO:0070488	neutrophil aggregation	0.000151	0.381	81.07	8350	2	103	2	[S100a8 - s100 calcium binding protein a8, S100a9 - s100 calcium binding protein a9]
GO:0022409	positive regulation of cell-cell adhesion	0.000192	0.388	13.51	8350	24	103	4	[Tnfsf11 - tumor necrosis factor (ligand) superfamily, member 11, Has2 - hyaluronan synthase 2, Bmp7 - bone morphogenetic protein 7, Kif26b - kinesin family member 26b]
GO:0050729	positive regulation of inflammatory response	0.000214	0.361	9.01	8350	45	103	5	[Ido1 - indoleamine 2,3-dioxygenase 1, Tnfsf11 - tumor necrosis factor (ligand) superfamily, member 11, S100a8 - s100 calcium binding protein a8, Lbp - lipopolysaccharide binding protein, S100a9 - s100 calcium binding protein a9]
GO:0071356	cellular response to tumor necrosis factor	0.000238	0.344	8.81	8350	46	103	5	[Tnfsf11 - tumor necrosis factor (ligand) superfamily, member 11, Has2 - hyaluronan synthase 2, Camp - cathelicidin antimicrobial peptide, Chi3l1 - chitinase 3-like 1 (cartilage glycoprotein-39), Lcn2 - lipocalin 2]
GO:0003012	muscle system process	0.000336	0.426	5.3	8350	107	103	7	[Tnnt1 - troponin t type 1 (skeletal, slow), Acta1 - actin, alpha 1, skeletal muscle, Myh6 - myosin, heavy chain 6, cardiac muscle, alpha, Mybpc1 - myosin binding protein c, slow type, Myom2 - myomesin 2, Mybpc2 - myosin binding protein c, fast-type, Tnni2 - troponin i type 2 (skeletal, fast)]
GO:0006936	muscle contraction	0.000606	0.681	5.72	8350	85	103	6	[Tnnt1 - troponin t type 1 (skeletal, slow), Myh6 - myosin, heavy chain 6, cardiac muscle, alpha, Mybpc1 - myosin binding protein c, slow type, Myom2 - myomesin 2, Mybpc2 - myosin binding protein c, fast-type, Tnni2 - troponin i type 2 (skeletal, fast)]
GO:0032945	negative regulation of mononuclear cell proliferation	0.000679	0.687	9.83	8350	33	103	4	[Ido1 - indoleamine 2,3-dioxygenase 1, Sox11 - sry (sex determining region y)-box 11, Btn1a1 - butyrophilin, subfamily 1, member a1, Vsig4 - v-set and immunoglobulin domain containing 4]
GO:0050672	negative regulation of lymphocyte proliferation	0.000679	0.624	9.83	8350	33	103	4	[Ido1 - indoleamine 2,3-dioxygenase 1, Sox11 - sry (sex determining region y)-box 11, Btn1a1 - butyrophilin, subfamily 1, member a1, Vsig4 - v-set and immunoglobulin domain containing 4]
GO:0070664	negative regulation of leukocyte proliferation	0.000762	0.643	9.54	8350	34	103	4	[Ido1 - indoleamine 2,3-dioxygenase 1, Sox11 - sry (sex determining region y)-box 11, Btn1a1 - butyrophilin, subfamily 1, member a1, Vsig4 - v-set and immunoglobulin domain containing 4]
GO:0046007	negative regulation of activated T cell proliferation	0.00089	0.693	40.53	8350	4	103	2	[Ido1 - indoleamine 2,3-dioxygenase 1, Btn1a1 - butyrophilin, subfamily 1, member a1]
GO:0034612	response to tumor necrosis factor	0.00096	0.694	6.54	8350	62	103	5	[Tnfsf11 - tumor necrosis factor (ligand) superfamily, member 11, Has2 - hyaluronan synthase 2, Camp - cathelicidin antimicrobial peptide, Chi3l1 - chitinase 3-like 1 (cartilage glycoprotein-39), Lcn2 - lipocalin 2]
FUNCTION
GO Term	Description	P-value	FDR q-value	Enrichment	N	B	n	b	Genes
GO:0031014	troponin T binding	0.00089	1	40.53	8350	4	103	2	[Tnnt1 - troponin t type 1 (skeletal, slow), Tnni2 - troponin i type 2 (skeletal, fast)]
COMPONENT
GO Term	Description	P-value	FDR q-value	Enrichment	N	B	n	b	Genes
GO:0044449	contractile fiber part	0.000114	0.131	6.31	8350	90	103	7	[Tnnt1 - troponin t type 1 (skeletal, slow), Ido1 - indoleamine 2,3-dioxygenase 1, Myh6 - myosin, heavy chain 6, cardiac muscle, alpha, Acta1 - actin, alpha 1, skeletal muscle, Myom2 - myomesin 2, Smpx - small muscle protein, x-linked, Tnni2 - troponin i type 2 (skeletal, fast)]
GO:0005576	extracellular region	0.00046	0.263	3.1	8350	314	103	12	[Defb1 - defensin beta 1, Lalba - lactalbumin, alpha, Wisp3 - wnt1 inducible signaling pathway protein 3, Csn2 - casein beta, Csn3 - casein kappa, Pthlh - parathyroid hormone-like hormone, Fam5c - family with sequence similarity 5, member c, Calcb - calcitonin-related polypeptide, beta, Lcn2 - lipocalin 2, Gdf1 - growth differentiation factor 1, Mfge8 - milk fat globule-egf factor 8 protein, Papp…
GO:0005615	extracellular space	0.0008	0.305	2.63	8350	432	103	14	[Tnfsf11 - tumor necrosis factor (ligand) superfamily, member 11, Tnfrsf11b - tumor necrosis factor receptor superfamily, member 11b, Camp - cathelicidin antimicrobial peptide, Bmp7 - bone morphogenetic protein 7, Ereg - epiregulin, Lcn2 - lipocalin 2, S100a9 - s100 calcium binding protein a9, Pappa - pregnancy-associated plasma protein a, Msln - mesothelin, S100a8 - s100 calcium binding protein …

## Sheet: Group2b_GOrilla
PROCESS
GO Term	Description	P-value	FDR q-value	Enrichment	N	B	n	b	Genes
GO:0006936	muscle contraction	3.18e-06	0.0322	7.37	8350	85	120	9	[Actn2 - actinin alpha 2, Cacna1g - calcium channel, voltage-dependent, t type, alpha 1g subunit, Pgam2 - phosphoglycerate mutase 2 (muscle), Myh7 - myosin, heavy chain 7, cardiac muscle, beta, Csrp3 - cysteine and glycine-rich protein 3 (cardiac lim protein), Mylpf - myosin light chain, phosphorylatable, fast skeletal muscle, Myh2 - myosin, heavy chain 2, skeletal muscle, adult, Tnnt3 - troponin…
GO:0044707	single-multicellular organism process	3.95e-06	0.02	2.08	8350	1270	120	38	[Asip - agouti signaling protein, Cck - cholecystokinin, Etv4 - ets variant 4, Cacna1g - calcium channel, voltage-dependent, t type, alpha 1g subunit, Stra6 - stimulated by retinoic acid gene 6, Guca1b - guanylate cyclase activator 1b, Mpo - myeloperoxidase, H2afx - h2a histone family, member x, Cryba1 - crystallin, beta a1, Alox15 - arachidonate 15-lipoxygenase, Adra1d - adrenergic, alpha-1d-, r…
GO:0032501	multicellular organismal process	5.66e-06	0.0191	2.05	8350	1289	120	38	[Asip - agouti signaling protein, Cck - cholecystokinin, Etv4 - ets variant 4, Cacna1g - calcium channel, voltage-dependent, t type, alpha 1g subunit, Stra6 - stimulated by retinoic acid gene 6, Guca1b - guanylate cyclase activator 1b, Mpo - myeloperoxidase, H2afx - h2a histone family, member x, Cryba1 - crystallin, beta a1, Alox15 - arachidonate 15-lipoxygenase, Adra1d - adrenergic, alpha-1d-, r…
GO:0003008	system process	1.42e-05	0.036	2.71	8350	564	120	22	[Uts2 - urotensin 2, Actn2 - actinin alpha 2, Cacna1g - calcium channel, voltage-dependent, t type, alpha 1g subunit, Pgam2 - phosphoglycerate mutase 2 (muscle), Stra6 - stimulated by retinoic acid gene 6, Pnlip - pancreatic lipase, Guca1b - guanylate cyclase activator 1b, Tnnt3 - troponin t type 3 (skeletal, fast), Cryba1 - crystallin, beta a1, Tnnc2 - troponin c type 2 (fast), Serpinf2 - serpin…
GO:0003012	muscle system process	2.13e-05	0.0431	5.85	8350	107	120	9	[Actn2 - actinin alpha 2, Cacna1g - calcium channel, voltage-dependent, t type, alpha 1g subunit, Pgam2 - phosphoglycerate mutase 2 (muscle), Myh7 - myosin, heavy chain 7, cardiac muscle, beta, Csrp3 - cysteine and glycine-rich protein 3 (cardiac lim protein), Mylpf - myosin light chain, phosphorylatable, fast skeletal muscle, Myh2 - myosin, heavy chain 2, skeletal muscle, adult, Tnnt3 - troponin…
GO:0008016	regulation of heart contraction	5.29e-05	0.0893	5.99	8350	93	120	8	[Cav3 - caveolin 3, Hrc - histidine rich calcium binding protein, Uts2 - urotensin 2, Cacna1g - calcium channel, voltage-dependent, t type, alpha 1g subunit, Myh7 - myosin, heavy chain 7, cardiac muscle, beta, Csrp3 - cysteine and glycine-rich protein 3 (cardiac lim protein), Adra1d - adrenergic, alpha-1d-, receptor, Calca - calcitonin-related polypeptide alpha]
GO:0055065	metal ion homeostasis	0.000153	0.221	3.77	8350	203	120	11	[Cav3 - caveolin 3, Hrc - histidine rich calcium binding protein, Atp12a - atpase, h+/k+ transporting, nongastric, alpha polypeptide, Uts2 - urotensin 2, Cacna1g - calcium channel, voltage-dependent, t type, alpha 1g subunit, Trdn - triadin, Csrp3 - cysteine and glycine-rich protein 3 (cardiac lim protein), Pygm - phosphorylase, glycogen, muscle, Gipr - gastric inhibitory polypeptide receptor, Cc…
GO:2000021	regulation of ion homeostasis	0.000185	0.234	5.02	8350	111	120	8	[Cav3 - caveolin 3, Cck - cholecystokinin, Uts2 - urotensin 2, Cacna1g - calcium channel, voltage-dependent, t type, alpha 1g subunit, Kcne2 - potassium voltage-gated channel, isk-related family, member 2, Trdn - triadin, Calca - calcitonin-related polypeptide alpha, Casq1 - calsequestrin 1 (fast-twitch, skeletal muscle)]
GO:0055074	calcium ion homeostasis	0.000192	0.215	4	8350	174	120	10	[Cav3 - caveolin 3, Hrc - histidine rich calcium binding protein, Uts2 - urotensin 2, Cacna1g - calcium channel, voltage-dependent, t type, alpha 1g subunit, Trdn - triadin, Csrp3 - cysteine and glycine-rich protein 3 (cardiac lim protein), Pygm - phosphorylase, glycogen, muscle, Gipr - gastric inhibitory polypeptide receptor, Cckar - cholecystokinin a receptor, Calca - calcitonin-related polypep…
GO:0014819	regulation of skeletal muscle contraction	0.000205	0.207	69.58	8350	2	120	2	[Cav3 - caveolin 3, Casq1 - calsequestrin 1 (fast-twitch, skeletal muscle)]
GO:0044699	single-organism process	0.000227	0.209	1.73	8350	1573	120	39	[Asip - agouti signaling protein, Cck - cholecystokinin, Etv4 - ets variant 4, Cacna1g - calcium channel, voltage-dependent, t type, alpha 1g subunit, Stra6 - stimulated by retinoic acid gene 6, Guca1b - guanylate cyclase activator 1b, Mpo - myeloperoxidase, H2afx - h2a histone family, member x, Cryba1 - crystallin, beta a1, Alox15 - arachidonate 15-lipoxygenase, Adra1d - adrenergic, alpha-1d-, r…
GO:0072507	divalent inorganic cation homeostasis	0.000288	0.243	3.8	8350	183	120	10	[Cav3 - caveolin 3, Hrc - histidine rich calcium binding protein, Uts2 - urotensin 2, Cacna1g - calcium channel, voltage-dependent, t type, alpha 1g subunit, Trdn - triadin, Csrp3 - cysteine and glycine-rich protein 3 (cardiac lim protein), Pygm - phosphorylase, glycogen, muscle, Gipr - gastric inhibitory polypeptide receptor, Cckar - cholecystokinin a receptor, Calca - calcitonin-related polypep…
GO:0060415	muscle tissue morphogenesis	0.000351	0.273	8.09	8350	43	120	5	[Nrg1 - neuregulin 1, Prox1 - prospero homeobox 1, Myh7 - myosin, heavy chain 7, cardiac muscle, beta, Tnni1 - troponin i type 1 (skeletal, slow), Myf6 - myogenic factor 6]
GO:0043269	regulation of ion transport	0.000441	0.319	3.61	8350	193	120	10	[Cav3 - caveolin 3, Cntn1 - contactin 1, Actn2 - actinin alpha 2, Cacna1g - calcium channel, voltage-dependent, t type, alpha 1g subunit, Scn4a - sodium channel, voltage-gated, type iv, alpha subunit, Kcne2 - potassium voltage-gated channel, isk-related family, member 2, Trdn - triadin, Cckar - cholecystokinin a receptor, Calca - calcitonin-related polypeptide alpha, Casq1 - calsequestrin 1 (fast…
GO:0007204	elevation of cytosolic calcium ion concentration	0.000635	0.429	4.78	8350	102	120	7	[Cav3 - caveolin 3, Uts2 - urotensin 2, Cacna1g - calcium channel, voltage-dependent, t type, alpha 1g subunit, Trdn - triadin, Gipr - gastric inhibitory polypeptide receptor, Cckar - cholecystokinin a receptor, Calca - calcitonin-related polypeptide alpha]
GO:0006874	cellular calcium ion homeostasis	0.000646	0.409	3.75	8350	167	120	9	[Cav3 - caveolin 3, Uts2 - urotensin 2, Cacna1g - calcium channel, voltage-dependent, t type, alpha 1g subunit, Trdn - triadin, Csrp3 - cysteine and glycine-rich protein 3 (cardiac lim protein), Pygm - phosphorylase, glycogen, muscle, Gipr - gastric inhibitory polypeptide receptor, Cckar - cholecystokinin a receptor, Calca - calcitonin-related polypeptide alpha]
GO:0002027	regulation of heart rate	0.000649	0.386	7.1	8350	49	120	5	[Cav3 - caveolin 3, Uts2 - urotensin 2, Cacna1g - calcium channel, voltage-dependent, t type, alpha 1g subunit, Myh7 - myosin, heavy chain 7, cardiac muscle, beta, Calca - calcitonin-related polypeptide alpha]
GO:0072503	cellular divalent inorganic cation homeostasis	0.000868	0.488	3.6	8350	174	120	9	[Cav3 - caveolin 3, Uts2 - urotensin 2, Cacna1g - calcium channel, voltage-dependent, t type, alpha 1g subunit, Trdn - triadin, Csrp3 - cysteine and glycine-rich protein 3 (cardiac lim protein), Pygm - phosphorylase, glycogen, muscle, Gipr - gastric inhibitory polypeptide receptor, Cckar - cholecystokinin a receptor, Calca - calcitonin-related polypeptide alpha]
GO:0055010	ventricular cardiac muscle tissue morphogenesis	0.000946	0.504	8.98	8350	31	120	4	[Nrg1 - neuregulin 1, Prox1 - prospero homeobox 1, Myh7 - myosin, heavy chain 7, cardiac muscle, beta, Tnni1 - troponin i type 1 (skeletal, slow)]
GO:0007517	muscle organ development	0.000946	0.478	8.98	8350	31	120	4	[Alx4 - alx homeobox 4, Nrg1 - neuregulin 1, Stra6 - stimulated by retinoic acid gene 6, Csrp3 - cysteine and glycine-rich protein 3 (cardiac lim protein)]
GO:0055080	cation homeostasis	0.000998	0.481	3.03	8350	253	120	11	[Cav3 - caveolin 3, Hrc - histidine rich calcium binding protein, Atp12a - atpase, h+/k+ transporting, nongastric, alpha polypeptide, Uts2 - urotensin 2, Cacna1g - calcium channel, voltage-dependent, t type, alpha 1g subunit, Trdn - triadin, Csrp3 - cysteine and glycine-rich protein 3 (cardiac lim protein), Pygm - phosphorylase, glycogen, muscle, Gipr - gastric inhibitory polypeptide receptor, Cc…
FUNCTION
GO Term	Description	P-value	FDR q-value	Enrichment	N	B	n	b	Genes
GO:0051373	FATZ binding	0.000205	0.666	69.58	8350	2	120	2	[Actn2 - actinin alpha 2, Myoz1 - myozenin 1]
GO:0008307	structural constituent of muscle	0.000939	1	14.91	8350	14	120	3	[Myh7 - myosin, heavy chain 7, cardiac muscle, beta, Csrp3 - cysteine and glycine-rich protein 3 (cardiac lim protein), Mylpf - myosin light chain, phosphorylatable, fast skeletal muscle]
COMPONENT
GO Term	Description	P-value	FDR q-value	Enrichment	N	B	n	b	Genes
GO:0044449	contractile fiber part	4.74e-09	5.43e-06	9.28	8350	90	120	12	[Cav3 - caveolin 3, Neb - nebulin, Actn2 - actinin alpha 2, Itgb1bp2 - integrin beta 1 binding protein 2, Myh7 - myosin, heavy chain 7, cardiac muscle, beta, Myot - myotilin, Csrp3 - cysteine and glycine-rich protein 3 (cardiac lim protein), Tnni1 - troponin i type 1 (skeletal, slow), Myh2 - myosin, heavy chain 2, skeletal muscle, adult, Tnnt3 - troponin t type 3 (skeletal, fast), Tnnc2 - troponi…
GO:0030018	Z disc	1.22e-05	0.00697	8.86	8350	55	120	7	[Cav3 - caveolin 3, Neb - nebulin, Actn2 - actinin alpha 2, Itgb1bp2 - integrin beta 1 binding protein 2, Myh7 - myosin, heavy chain 7, cardiac muscle, beta, Myot - myotilin, Csrp3 - cysteine and glycine-rich protein 3 (cardiac lim protein)]
GO:0030016	myofibril	1.93e-05	0.00735	14.5	8350	24	120	5	[Neb - nebulin, Myh7 - myosin, heavy chain 7, cardiac muscle, beta, Myh2 - myosin, heavy chain 2, skeletal muscle, adult, Nrap - nebulin-related anchoring protein, Casq1 - calsequestrin 1 (fast-twitch, skeletal muscle)]
GO:0043292	contractile fiber	9.7e-05	0.0278	10.54	8350	33	120	5	[Neb - nebulin, Myh7 - myosin, heavy chain 7, cardiac muscle, beta, Myh2 - myosin, heavy chain 2, skeletal muscle, adult, Nrap - nebulin-related anchoring protein, Casq1 - calsequestrin 1 (fast-twitch, skeletal muscle)]
GO:0005861	troponin complex	9.71e-05	0.0222	29.82	8350	7	120	3	[Tnni1 - troponin i type 1 (skeletal, slow), Tnnt3 - troponin t type 3 (skeletal, fast), Tnnc2 - troponin c type 2 (fast)]
GO:0016459	myosin complex	0.000833	0.159	9.28	8350	30	120	4	[Myh7b - myosin, heavy chain 7b, cardiac muscle, beta, Mybph - myosin binding protein h, Myh7 - myosin, heavy chain 7, cardiac muscle, beta, Mylpf - myosin light chain, phosphorylatable, fast skeletal muscle]

## Sheet: Group3_GOrilla
PROCESS
GO Term	Description	P-value	FDR q-value	Enrichment	N	B	n	b	Genes
GO:0022402	cell cycle process	5.05e-30	5.11e-26	10.36	8350	291	108	39	[Cit - citron (rho-interacting, serine/threonine kinase 21), Ncapg - non-smc condensin i complex, subunit g, Rad51c - rad51 homolog c (s. cerevisiae), Bub1b - budding uninhibited by benzimidazoles 1 homolog, beta (s. cerevisiae), Pola1 - polymerase (dna directed), alpha 1, Dlgap5 - discs, large (drosophila) homolog-associated protein 5, Ccnf - cyclin f, Plk1 - polo-like kinase 1, Espl1 - extra sp…
GO:0006259	DNA metabolic process	9.57e-25	4.84e-21	9.05	8350	299	108	35	[Neil3 - nei endonuclease viii-like 3 (e. coli), Ncapg - non-smc condensin i complex, subunit g, Rad51c - rad51 homolog c (s. cerevisiae), Prim2 - primase, dna, polypeptide 2, Pola1 - polymerase (dna directed), alpha 1, Orc1 - origin recognition complex, subunit 1, Mcm5 - minichromosome maintenance complex component 5, Rad54l - rad54 like (s. cerevisiae), Fen1 - flap structure-specific endonuclea…
GO:0010564	regulation of cell cycle process	7.23e-20	2.44e-16	9.75	8350	214	108	27	[Ccnf - cyclin f, Plk1 - polo-like kinase 1, Nusap1 - nucleolar and spindle associated protein 1, Dtl - denticleless homolog (drosophila), Racgap1 - rac gtpase-activating protein 1, Bora - bora, aurora kinase a activator, Tpx2 - tpx2, microtubule-associated, homolog (xenopus laevis), Bub1 - budding uninhibited by benzimidazoles 1 homolog (s. cerevisiae), Kif23 - kinesin family member 23, Mad2l1 -…
GO:0051726	regulation of cell cycle	3.68e-17	9.3e-14	6.29	8350	381	108	31	[Cit - citron (rho-interacting, serine/threonine kinase 21), Ccnf - cyclin f, Plk1 - polo-like kinase 1, Ccnb2 - cyclin b2, Nusap1 - nucleolar and spindle associated protein 1, Tacc3 - transforming, acidic coiled-coil containing protein 3, Dtl - denticleless homolog (drosophila), Racgap1 - rac gtpase-activating protein 1, Bora - bora, aurora kinase a activator, Tpx2 - tpx2, microtubule-associated…
GO:0007017	microtubule-based process	7.99e-17	1.62e-13	9.61	8350	185	108	23	[Kif20a - kinesin family member 20a, Mybl2 - myeloblastosis oncogene-like 2, LOC689656 - hypothetical protein loc689656, Kif15 - kinesin family member 15, Plk1 - polo-like kinase 1, Espl1 - extra spindle pole bodies homolog 1 (s. cerevisiae), Plk4 - polo-like kinase 4, Aurkb - aurora kinase b, Spc25 - spc25, ndc80 kinetochore complex component, homolog (s. cerevisiae), Ndc80 - ndc80 homolog, kine…
GO:0022403	cell cycle phase	1.07e-16	1.81e-13	12.08	8350	128	108	20	[Cit - citron (rho-interacting, serine/threonine kinase 21), Rad51c - rad51 homolog c (s. cerevisiae), Cdk1 - cyclin-dependent kinase 1, Bub1b - budding uninhibited by benzimidazoles 1 homolog, beta (s. cerevisiae), Pola1 - polymerase (dna directed), alpha 1, Ska1 - spindle and kinetochore associated complex subunit 1, Dlgap5 - discs, large (drosophila) homolog-associated protein 5, Ccnf - cyclin…
GO:0006974	response to DNA damage stimulus	8.51e-16	1.23e-12	7.61	8350	254	108	25	[Neil3 - nei endonuclease viii-like 3 (e. coli), Rad51c - rad51 homolog c (s. cerevisiae), Topbp1 - topoisomerase (dna) ii binding protein 1, Pola1 - polymerase (dna directed), alpha 1, Rad54l - rad54 like (s. cerevisiae), Plk1 - polo-like kinase 1, Fen1 - flap structure-specific endonuclease 1, Dtl - denticleless homolog (drosophila), Kif22 - kinesin family member 22, Smc2 - structural maintenan…
GO:0000280	nuclear division	6.86e-14	8.68e-11	16.4	8350	66	108	14	[Cit - citron (rho-interacting, serine/threonine kinase 21), Cdk1 - cyclin-dependent kinase 1, Bub1b - budding uninhibited by benzimidazoles 1 homolog, beta (s. cerevisiae), Ska1 - spindle and kinetochore associated complex subunit 1, Ccnf - cyclin f, Plk1 - polo-like kinase 1, Ncapd2 - non-smc condensin i complex, subunit d2, Spc25 - spc25, ndc80 kinetochore complex component, homolog (s. cerevi…
GO:0007067	mitosis	6.86e-14	7.71e-11	16.4	8350	66	108	14	[Cit - citron (rho-interacting, serine/threonine kinase 21), Cdk1 - cyclin-dependent kinase 1, Bub1b - budding uninhibited by benzimidazoles 1 homolog, beta (s. cerevisiae), Ska1 - spindle and kinetochore associated complex subunit 1, Ccnf - cyclin f, Plk1 - polo-like kinase 1, Ncapd2 - non-smc condensin i complex, subunit d2, Spc25 - spc25, ndc80 kinetochore complex component, homolog (s. cerevi…
GO:0006996	organelle organization	8.79e-14	8.89e-11	3.51	8350	902	108	41	[Cit - citron (rho-interacting, serine/threonine kinase 21), Kif20a - kinesin family member 20a, Ncapg - non-smc condensin i complex, subunit g, Rad51c - rad51 homolog c (s. cerevisiae), Bub1b - budding uninhibited by benzimidazoles 1 homolog, beta (s. cerevisiae), Ccnf - cyclin f, Espl1 - extra spindle pole bodies homolog 1 (s. cerevisiae), Rad54l - rad54 like (s. cerevisiae), Plk1 - polo-like k…
GO:0006281	DNA repair	9.58e-14	8.82e-11	9.3	8350	158	108	19	[Neil3 - nei endonuclease viii-like 3 (e. coli), Foxm1 - forkhead box m1, Rad51c - rad51 homolog c (s. cerevisiae), Rad54b - rad54 homolog b (s. cerevisiae), Pola1 - polymerase (dna directed), alpha 1, Exo1 - exonuclease 1, Rad54l - rad54 like (s. cerevisiae), Bard1 - brca1 associated ring domain 1, Lig1 - ligase i, dna, atp-dependent, Fen1 - flap structure-specific endonuclease 1, LOC100310874 -…
GO:0051301	cell division	6.73e-13	5.68e-10	11.04	8350	112	108	16	[Cdk1 - cyclin-dependent kinase 1, Bub1b - budding uninhibited by benzimidazoles 1 homolog, beta (s. cerevisiae), Ska1 - spindle and kinetochore associated complex subunit 1, Ccnf - cyclin f, Ccnb2 - cyclin b2, Ncapd2 - non-smc condensin i complex, subunit d2, Lig1 - ligase i, dna, atp-dependent, Spc25 - spc25, ndc80 kinetochore complex component, homolog (s. cerevisiae), Kif2c - kinesin family m…
GO:0048285	organelle fission	9.6e-13	7.48e-10	13.7	8350	79	108	14	[Cit - citron (rho-interacting, serine/threonine kinase 21), Cdk1 - cyclin-dependent kinase 1, Bub1b - budding uninhibited by benzimidazoles 1 homolog, beta (s. cerevisiae), Ska1 - spindle and kinetochore associated complex subunit 1, Ccnf - cyclin f, Plk1 - polo-like kinase 1, Ncapd2 - non-smc condensin i complex, subunit d2, Spc25 - spc25, ndc80 kinetochore complex component, homolog (s. cerevi…
GO:0071103	DNA conformation change	6.2e-12	4.48e-09	23.43	8350	33	108	10	[Nusap1 - nucleolar and spindle associated protein 1, Ncapg - non-smc condensin i complex, subunit g, Mcm6 - minichromosome maintenance complex component 6, Cdk1 - cyclin-dependent kinase 1, Top2a - topoisomerase (dna) ii alpha, Mcm7 - minichromosome maintenance complex component 7, Mcm2 - minichromosome maintenance complex component 2, Dna2 - dna replication helicase 2 homolog (yeast), Smc2 - st…
GO:0007346	regulation of mitotic cell cycle	1.35e-11	9.09e-09	8.32	8350	158	108	17	[Mad2l1 - mad2 mitotic arrest deficient-like 1 (yeast), Cdk1 - cyclin-dependent kinase 1, Kntc1 - kinetochore associated 1, Ube2c - ubiquitin-conjugating enzyme e2c, Plk1 - polo-like kinase 1, E2f1 - e2f transcription factor 1, Nusap1 - nucleolar and spindle associated protein 1, Top2a - topoisomerase (dna) ii alpha, Cdc6 - cell division cycle 6 homolog (s. cerevisiae), Brca2 - breast cancer 2, C…
GO:0007059	chromosome segregation	1.65e-11	1.04e-08	21.48	8350	36	108	10	[Ndc80 - ndc80 homolog, kinetochore complex component (s. cerevisiae), Mad2l1 - mad2 mitotic arrest deficient-like 1 (yeast), Nusap1 - nucleolar and spindle associated protein 1, Cit - citron (rho-interacting, serine/threonine kinase 21), Kif2c - kinesin family member 2c, Top2a - topoisomerase (dna) ii alpha, Ska1 - spindle and kinetochore associated complex subunit 1, Espl1 - extra spindle pole …
GO:0000226	microtubule cytoskeleton organization	3.06e-11	1.82e-08	9.58	8350	121	108	15	[Kif20a - kinesin family member 20a, Mybl2 - myeloblastosis oncogene-like 2, LOC689656 - hypothetical protein loc689656, Espl1 - extra spindle pole bodies homolog 1 (s. cerevisiae), Plk1 - polo-like kinase 1, Spc25 - spc25, ndc80 kinetochore complex component, homolog (s. cerevisiae), Nusap1 - nucleolar and spindle associated protein 1, Ndc80 - ndc80 homolog, kinetochore complex component (s. cer…
GO:0090304	nucleic acid metabolic process	1.39e-10	7.79e-08	2.99	8350	981	108	38	[Neil3 - nei endonuclease viii-like 3 (e. coli), Ncapg - non-smc condensin i complex, subunit g, Rad51c - rad51 homolog c (s. cerevisiae), Prim2 - primase, dna, polypeptide 2, Pola1 - polymerase (dna directed), alpha 1, Mlf1ip - myeloid leukemia factor 1 interacting protein, Orc1 - origin recognition complex, subunit 1, Rad54l - rad54 like (s. cerevisiae), Mcm5 - minichromosome maintenance comple…
GO:0000075	cell cycle checkpoint	2.51e-10	1.34e-07	11.89	8350	78	108	12	[Mad2l1 - mad2 mitotic arrest deficient-like 1 (yeast), Cdk1 - cyclin-dependent kinase 1, Top2a - topoisomerase (dna) ii alpha, Kntc1 - kinetochore associated 1, Dtl - denticleless homolog (drosophila), Ccnb1 - cyclin b1, Plk1 - polo-like kinase 1, Dna2 - dna replication helicase 2 homolog (yeast), E2f1 - e2f transcription factor 1, Bub1 - budding uninhibited by benzimidazoles 1 homolog (s. cerev…
GO:0051276	chromosome organization	2.9e-10	1.47e-07	5.25	8350	309	108	21	[Mad2l1 - mad2 mitotic arrest deficient-like 1 (yeast), Cit - citron (rho-interacting, serine/threonine kinase 21), Ncapg - non-smc condensin i complex, subunit g, Rad51c - rad51 homolog c (s. cerevisiae), Cdk1 - cyclin-dependent kinase 1, Asf1b - asf1 anti-silencing function 1 homolog b (s. cerevisiae), Rad54l - rad54 like (s. cerevisiae), Espl1 - extra spindle pole bodies homolog 1 (s. cerevisi…
GO:0071156	regulation of cell cycle arrest	4.31e-10	2.08e-07	9.95	8350	101	108	13	[Mad2l1 - mad2 mitotic arrest deficient-like 1 (yeast), Foxm1 - forkhead box m1, Cdk1 - cyclin-dependent kinase 1, Kntc1 - kinetochore associated 1, Plk1 - polo-like kinase 1, E2f1 - e2f transcription factor 1, Top2a - topoisomerase (dna) ii alpha, Dtl - denticleless homolog (drosophila), Ccnb1 - cyclin b1, Dna2 - dna replication helicase 2 homolog (yeast), Cdt1 - chromatin licensing and dna repl…
GO:0071842	cellular component organization at cellular level	1.03e-09	4.72e-07	2.5	8350	1363	108	44	[Cit - citron (rho-interacting, serine/threonine kinase 21), Kif20a - kinesin family member 20a, Ncapg - non-smc condensin i complex, subunit g, Rad51c - rad51 homolog c (s. cerevisiae), Bub1b - budding uninhibited by benzimidazoles 1 homolog, beta (s. cerevisiae), Ccnf - cyclin f, Espl1 - extra spindle pole bodies homolog 1 (s. cerevisiae), Plk1 - polo-like kinase 1, Rad54l - rad54 like (s. cere…
GO:0033554	cellular response to stress	1.11e-09	4.88e-07	3.9	8350	515	108	26	[Neil3 - nei endonuclease viii-like 3 (e. coli), Rad51c - rad51 homolog c (s. cerevisiae), Topbp1 - topoisomerase (dna) ii binding protein 1, Pola1 - polymerase (dna directed), alpha 1, Rad54l - rad54 like (s. cerevisiae), Plk1 - polo-like kinase 1, Fen1 - flap structure-specific endonuclease 1, Kif22 - kinesin family member 22, Dtl - denticleless homolog (drosophila), Smc2 - structural maintenan…
GO:0006260	DNA replication	1.36e-09	5.71e-07	11.98	8350	71	108	11	[Prim2 - primase, dna, polypeptide 2, Top2a - topoisomerase (dna) ii alpha, Mcm10 - minichromosome maintenance complex component 10, Pola1 - polymerase (dna directed), alpha 1, Orc1 - origin recognition complex, subunit 1, Mcm7 - minichromosome maintenance complex component 7, Dna2 - dna replication helicase 2 homolog (yeast), Lig1 - ligase i, dna, atp-dependent, Gins1 - gins complex subunit 1 (p…
GO:0071841	cellular component organization or biogenesis at cellular level	1.4e-09	5.65e-07	2.47	8350	1376	108	44	[Cit - citron (rho-interacting, serine/threonine kinase 21), Kif20a - kinesin family member 20a, Ncapg - non-smc condensin i complex, subunit g, Rad51c - rad51 homolog c (s. cerevisiae), Bub1b - budding uninhibited by benzimidazoles 1 homolog, beta (s. cerevisiae), Ccnf - cyclin f, Espl1 - extra spindle pole bodies homolog 1 (s. cerevisiae), Plk1 - polo-like kinase 1, Rad54l - rad54 like (s. cere…
GO:0000910	cytokinesis	4.35e-09	1.69e-06	15.46	8350	45	108	9	[Nusap1 - nucleolar and spindle associated protein 1, Kif20a - kinesin family member 20a, Cit - citron (rho-interacting, serine/threonine kinase 21), Brca2 - breast cancer 2, Racgap1 - rac gtpase-activating protein 1, Plk1 - polo-like kinase 1, Aurkb - aurora kinase b, Cep55 - centrosomal protein 55, Kif23 - kinesin family member 23]
GO:0032886	regulation of microtubule-based process	5.27e-09	1.98e-06	12.47	8350	62	108	10	[Tacc3 - transforming, acidic coiled-coil containing protein 3, Ska1 - spindle and kinetochore associated complex subunit 1, Ccnb1 - cyclin b1, Psrc1 - proline/serine-rich coiled-coil 1, Racgap1 - rac gtpase-activating protein 1, Ccnf - cyclin f, Plk4 - polo-like kinase 4, Bora - bora, aurora kinase a activator, Tpx2 - tpx2, microtubule-associated, homolog (xenopus laevis), Chek1 - checkpoint kin…
GO:0006139	nucleobase-containing compound metabolic process	5.3e-09	1.91e-06	2.5	8350	1270	108	41	[Neil3 - nei endonuclease viii-like 3 (e. coli), Ncapg - non-smc condensin i complex, subunit g, Rad51c - rad51 homolog c (s. cerevisiae), Prim2 - primase, dna, polypeptide 2, Pola1 - polymerase (dna directed), alpha 1, Mlf1ip - myeloid leukemia factor 1 interacting protein, Orc1 - origin recognition complex, subunit 1, Rad54l - rad54 like (s. cerevisiae), Mcm5 - minichromosome maintenance comple…
GO:0000819	sister chromatid segregation	6.79e-09	2.37e-06	55.22	8350	7	108	5	[Nusap1 - nucleolar and spindle associated protein 1, Mad2l1 - mad2 mitotic arrest deficient-like 1 (yeast), Cit - citron (rho-interacting, serine/threonine kinase 21), Top2a - topoisomerase (dna) ii alpha, Espl1 - extra spindle pole bodies homolog 1 (s. cerevisiae)]
GO:0030261	chromosome condensation	1.85e-08	6.25e-06	30.93	8350	15	108	6	[Nusap1 - nucleolar and spindle associated protein 1, Ncapg - non-smc condensin i complex, subunit g, Cdk1 - cyclin-dependent kinase 1, Top2a - topoisomerase (dna) ii alpha, Smc2 - structural maintenance of chromosomes 2, Ncapd2 - non-smc condensin i complex, subunit d2]
GO:0006323	DNA packaging	1.85e-08	6.05e-06	30.93	8350	15	108	6	[Nusap1 - nucleolar and spindle associated protein 1, Ncapg - non-smc condensin i complex, subunit g, Cdk1 - cyclin-dependent kinase 1, Top2a - topoisomerase (dna) ii alpha, Smc2 - structural maintenance of chromosomes 2, Ncapd2 - non-smc condensin i complex, subunit d2]
GO:0070507	regulation of microtubule cytoskeleton organization	2e-08	6.31e-06	13.13	8350	53	108	9	[Ska1 - spindle and kinetochore associated complex subunit 1, Ccnb1 - cyclin b1, Psrc1 - proline/serine-rich coiled-coil 1, Racgap1 - rac gtpase-activating protein 1, Ccnf - cyclin f, Plk4 - polo-like kinase 4, Bora - bora, aurora kinase a activator, Tpx2 - tpx2, microtubule-associated, homolog (xenopus laevis), Chek1 - checkpoint kinase 1]
GO:0060236	regulation of mitotic spindle organization	2.65e-08	8.12e-06	77.31	8350	4	108	4	[Ccnb1 - cyclin b1, Psrc1 - proline/serine-rich coiled-coil 1, Bora - bora, aurora kinase a activator, Tpx2 - tpx2, microtubule-associated, homolog (xenopus laevis)]
GO:0046483	heterocycle metabolic process	3.16e-08	9.41e-06	2.35	8350	1349	108	41	[Neil3 - nei endonuclease viii-like 3 (e. coli), Ncapg - non-smc condensin i complex, subunit g, Rad51c - rad51 homolog c (s. cerevisiae), Prim2 - primase, dna, polypeptide 2, Pola1 - polymerase (dna directed), alpha 1, Mlf1ip - myeloid leukemia factor 1 interacting protein, Orc1 - origin recognition complex, subunit 1, Rad54l - rad54 like (s. cerevisiae), Mcm5 - minichromosome maintenance comple…
GO:0034641	cellular nitrogen compound metabolic process	4.36e-08	1.26e-05	2.32	8350	1364	108	41	[Neil3 - nei endonuclease viii-like 3 (e. coli), Ncapg - non-smc condensin i complex, subunit g, Rad51c - rad51 homolog c (s. cerevisiae), Prim2 - primase, dna, polypeptide 2, Pola1 - polymerase (dna directed), alpha 1, Mlf1ip - myeloid leukemia factor 1 interacting protein, Orc1 - origin recognition complex, subunit 1, Rad54l - rad54 like (s. cerevisiae), Mcm5 - minichromosome maintenance comple…
GO:0006725	cellular aromatic compound metabolic process	4.75e-08	1.33e-05	2.32	8350	1368	108	41	[Neil3 - nei endonuclease viii-like 3 (e. coli), Ncapg - non-smc condensin i complex, subunit g, Rad51c - rad51 homolog c (s. cerevisiae), Prim2 - primase, dna, polypeptide 2, Pola1 - polymerase (dna directed), alpha 1, Mlf1ip - myeloid leukemia factor 1 interacting protein, Orc1 - origin recognition complex, subunit 1, Rad54l - rad54 like (s. cerevisiae), Mcm5 - minichromosome maintenance comple…
GO:0033205	cell cycle cytokinesis	6.66e-08	1.82e-05	25.77	8350	18	108	6	[Nusap1 - nucleolar and spindle associated protein 1, Cit - citron (rho-interacting, serine/threonine kinase 21), Brca2 - breast cancer 2, Racgap1 - rac gtpase-activating protein 1, Plk1 - polo-like kinase 1, Kif23 - kinesin family member 23]
GO:0006807	nitrogen compound metabolic process	8.5e-08	2.26e-05	2.27	8350	1396	108	41	[Neil3 - nei endonuclease viii-like 3 (e. coli), Ncapg - non-smc condensin i complex, subunit g, Rad51c - rad51 homolog c (s. cerevisiae), Prim2 - primase, dna, polypeptide 2, Pola1 - polymerase (dna directed), alpha 1, Mlf1ip - myeloid leukemia factor 1 interacting protein, Orc1 - origin recognition complex, subunit 1, Rad54l - rad54 like (s. cerevisiae), Mcm5 - minichromosome maintenance comple…
GO:0051983	regulation of chromosome segregation	2.43e-07	6.31e-05	32.21	8350	12	108	5	[Kif2c - kinesin family member 2c, Cdc6 - cell division cycle 6 homolog (s. cerevisiae), Ccnb1 - cyclin b1, Racgap1 - rac gtpase-activating protein 1, Bub1 - budding uninhibited by benzimidazoles 1 homolog (s. cerevisiae)]
GO:0007051	spindle organization	2.49e-07	6.29e-05	15.46	8350	35	108	7	[Ndc80 - ndc80 homolog, kinetochore complex component (s. cerevisiae), Kif11 - kinesin family member 11, Tacc3 - transforming, acidic coiled-coil containing protein 3, Mybl2 - myeloblastosis oncogene-like 2, LOC689656 - hypothetical protein loc689656, Espl1 - extra spindle pole bodies homolog 1 (s. cerevisiae), Spc25 - spc25, ndc80 kinetochore complex component, homolog (s. cerevisiae)]
GO:1901360	organic cyclic compound metabolic process	2.54e-07	6.27e-05	2.18	8350	1451	108	41	[Neil3 - nei endonuclease viii-like 3 (e. coli), Ncapg - non-smc condensin i complex, subunit g, Rad51c - rad51 homolog c (s. cerevisiae), Prim2 - primase, dna, polypeptide 2, Pola1 - polymerase (dna directed), alpha 1, Mlf1ip - myeloid leukemia factor 1 interacting protein, Orc1 - origin recognition complex, subunit 1, Rad54l - rad54 like (s. cerevisiae), Mcm5 - minichromosome maintenance comple…
GO:0006310	DNA recombination	3.13e-07	7.53e-05	9.66	8350	72	108	9	[Rad51c - rad51 homolog c (s. cerevisiae), Rad54b - rad54 homolog b (s. cerevisiae), Top2a - topoisomerase (dna) ii alpha, Brca2 - breast cancer 2, Exo1 - exonuclease 1, Rad54l - rad54 like (s. cerevisiae), Smc2 - structural maintenance of chromosomes 2, Lig1 - ligase i, dna, atp-dependent, Trip13 - thyroid hormone receptor interactor 13]
GO:0090224	regulation of spindle organization	3.89e-07	9.16e-05	51.54	8350	6	108	4	[Ccnb1 - cyclin b1, Psrc1 - proline/serine-rich coiled-coil 1, Bora - bora, aurora kinase a activator, Tpx2 - tpx2, microtubule-associated, homolog (xenopus laevis)]
GO:0000070	mitotic sister chromatid segregation	3.89e-07	8.95e-05	51.54	8350	6	108	4	[Cit - citron (rho-interacting, serine/threonine kinase 21), Mad2l1 - mad2 mitotic arrest deficient-like 1 (yeast), Nusap1 - nucleolar and spindle associated protein 1, Espl1 - extra spindle pole bodies homolog 1 (s. cerevisiae)]
GO:0000086	G2/M transition of mitotic cell cycle	4.54e-07	0.000102	19.33	8350	24	108	6	[Cit - citron (rho-interacting, serine/threonine kinase 21), Foxm1 - forkhead box m1, Cdk1 - cyclin-dependent kinase 1, Top2a - topoisomerase (dna) ii alpha, Plk1 - polo-like kinase 1, Chek1 - checkpoint kinase 1]
GO:0006270	DNA replication initiation	8.99e-07	0.000198	44.18	8350	7	108	4	[Pola1 - polymerase (dna directed), alpha 1, Mcm7 - minichromosome maintenance complex component 7, Mcm5 - minichromosome maintenance complex component 5, Mcm2 - minichromosome maintenance complex component 2]
GO:0007076	mitotic chromosome condensation	8.99e-07	0.000194	44.18	8350	7	108	4	[Nusap1 - nucleolar and spindle associated protein 1, Ncapg - non-smc condensin i complex, subunit g, Smc2 - structural maintenance of chromosomes 2, Ncapd2 - non-smc condensin i complex, subunit d2]
GO:0033043	regulation of organelle organization	1.01e-06	0.000213	4.21	8350	294	108	16	[Cit - citron (rho-interacting, serine/threonine kinase 21), Mad2l1 - mad2 mitotic arrest deficient-like 1 (yeast), Ska1 - spindle and kinetochore associated complex subunit 1, Ccnf - cyclin f, Plk1 - polo-like kinase 1, Plk4 - polo-like kinase 4, Nusap1 - nucleolar and spindle associated protein 1, Cdc6 - cell division cycle 6 homolog (s. cerevisiae), Ccnb1 - cyclin b1, Racgap1 - rac gtpase-acti…
GO:0034502	protein localization to chromosome	1.29e-06	0.000266	24.16	8350	16	108	5	[Cenpa - centromere protein a, Cdk1 - cyclin-dependent kinase 1, Bub1b - budding uninhibited by benzimidazoles 1 homolog, beta (s. cerevisiae), Plk1 - polo-like kinase 1, Aurkb - aurora kinase b]
GO:0016043	cellular component organization	1.58e-06	0.000319	1.96	8350	1732	108	44	[Cit - citron (rho-interacting, serine/threonine kinase 21), Kif20a - kinesin family member 20a, Ncapg - non-smc condensin i complex, subunit g, Rad51c - rad51 homolog c (s. cerevisiae), Bub1b - budding uninhibited by benzimidazoles 1 homolog, beta (s. cerevisiae), Ccnf - cyclin f, Plk1 - polo-like kinase 1, Rad54l - rad54 like (s. cerevisiae), Espl1 - extra spindle pole bodies homolog 1 (s. cere…
GO:0031570	DNA integrity checkpoint	1.76e-06	0.000349	11.77	8350	46	108	7	[Cdk1 - cyclin-dependent kinase 1, Dtl - denticleless homolog (drosophila), Plk1 - polo-like kinase 1, Dna2 - dna replication helicase 2 homolog (yeast), E2f1 - e2f transcription factor 1, Cdt1 - chromatin licensing and dna replication factor 1, Chek1 - checkpoint kinase 1]
GO:0032465	regulation of cytokinesis	1.8e-06	0.000351	22.74	8350	17	108	5	[Brca2 - breast cancer 2, Cdc6 - cell division cycle 6 homolog (s. cerevisiae), Racgap1 - rac gtpase-activating protein 1, Aurkb - aurora kinase b, Kif23 - kinesin family member 23]
GO:0071840	cellular component organization or biogenesis	1.95e-06	0.000372	1.95	8350	1745	108	44	[Cit - citron (rho-interacting, serine/threonine kinase 21), Kif20a - kinesin family member 20a, Ncapg - non-smc condensin i complex, subunit g, Rad51c - rad51 homolog c (s. cerevisiae), Bub1b - budding uninhibited by benzimidazoles 1 homolog, beta (s. cerevisiae), Ccnf - cyclin f, Plk1 - polo-like kinase 1, Rad54l - rad54 like (s. cerevisiae), Espl1 - extra spindle pole bodies homolog 1 (s. cere…
GO:0051256	spindle midzone assembly involved in mitosis	2.1e-06	0.000394	77.31	8350	3	108	3	[Racgap1 - rac gtpase-activating protein 1, Aurkb - aurora kinase b, Kif23 - kinesin family member 23]
GO:0007018	microtubule-based movement	2.93e-06	0.000539	8.84	8350	70	108	8	[Kif20a - kinesin family member 20a, Kif20b - kinesin family member 20b, Kif2c - kinesin family member 2c, Tubb3 - tubulin, beta 3 class iii, Kif22 - kinesin family member 22, Kif18a - kinesin family member 18a, Kif15 - kinesin family member 15, Kif23 - kinesin family member 23]
GO:0071777	positive regulation of cell cycle cytokinesis	3.17e-06	0.000573	34.36	8350	9	108	4	[Cdc6 - cell division cycle 6 homolog (s. cerevisiae), Racgap1 - rac gtpase-activating protein 1, Aurkb - aurora kinase b, Kif23 - kinesin family member 23]
GO:0071775	regulation of cell cycle cytokinesis	3.17e-06	0.000563	34.36	8350	9	108	4	[Cdc6 - cell division cycle 6 homolog (s. cerevisiae), Racgap1 - rac gtpase-activating protein 1, Aurkb - aurora kinase b, Kif23 - kinesin family member 23]
GO:0071704	organic substance metabolic process	3.79e-06	0.000661	1.98	8350	1603	108	41	[Neil3 - nei endonuclease viii-like 3 (e. coli), Ncapg - non-smc condensin i complex, subunit g, Rad51c - rad51 homolog c (s. cerevisiae), Prim2 - primase, dna, polypeptide 2, Pola1 - polymerase (dna directed), alpha 1, Orc1 - origin recognition complex, subunit 1, Mlf1ip - myeloid leukemia factor 1 interacting protein, Mcm5 - minichromosome maintenance complex component 5, Rad54l - rad54 like (s…
GO:0032467	positive regulation of cytokinesis	5.24e-06	0.000898	30.93	8350	10	108	4	[Cdc6 - cell division cycle 6 homolog (s. cerevisiae), Racgap1 - rac gtpase-activating protein 1, Aurkb - aurora kinase b, Kif23 - kinesin family member 23]
GO:0090068	positive regulation of cell cycle process	5.49e-06	0.000926	8.14	8350	76	108	8	[Nusap1 - nucleolar and spindle associated protein 1, Cdc6 - cell division cycle 6 homolog (s. cerevisiae), Racgap1 - rac gtpase-activating protein 1, Plk4 - polo-like kinase 4, Ube2c - ubiquitin-conjugating enzyme e2c, Plk1 - polo-like kinase 1, Aurkb - aurora kinase b, Kif23 - kinesin family member 23]
GO:0051255	spindle midzone assembly	8.34e-06	0.00138	57.99	8350	4	108	3	[Racgap1 - rac gtpase-activating protein 1, Aurkb - aurora kinase b, Kif23 - kinesin family member 23]
GO:0007010	cytoskeleton organization	9.02e-06	0.00147	3.55	8350	348	108	16	[Kif20a - kinesin family member 20a, Mybl2 - myeloblastosis oncogene-like 2, LOC689656 - hypothetical protein loc689656, Plk1 - polo-like kinase 1, Espl1 - extra spindle pole bodies homolog 1 (s. cerevisiae), Spc25 - spc25, ndc80 kinetochore complex component, homolog (s. cerevisiae), Nusap1 - nucleolar and spindle associated protein 1, Ndc80 - ndc80 homolog, kinetochore complex component (s. cer…
GO:0051656	establishment of organelle localization	1.09e-05	0.00176	11.6	8350	40	108	6	[Ndc80 - ndc80 homolog, kinetochore complex component (s. cerevisiae), Nusap1 - nucleolar and spindle associated protein 1, Cenpa - centromere protein a, Kif18a - kinesin family member 18a, Ccnb1 - cyclin b1, Psrc1 - proline/serine-rich coiled-coil 1]
GO:0031576	G2/M transition checkpoint	1.43e-05	0.00225	15.46	8350	25	108	5	[Cdk1 - cyclin-dependent kinase 1, Top2a - topoisomerase (dna) ii alpha, Dtl - denticleless homolog (drosophila), Plk1 - polo-like kinase 1, Chek1 - checkpoint kinase 1]
GO:0007052	mitotic spindle organization	1.73e-05	0.00269	23.79	8350	13	108	4	[Ndc80 - ndc80 homolog, kinetochore complex component (s. cerevisiae), Kif11 - kinesin family member 11, Mybl2 - myeloblastosis oncogene-like 2, Spc25 - spc25, ndc80 kinetochore complex component, homolog (s. cerevisiae)]
GO:0034501	protein localization to kinetochore	2.07e-05	0.00317	46.39	8350	5	108	3	[Cdk1 - cyclin-dependent kinase 1, Bub1b - budding uninhibited by benzimidazoles 1 homolog, beta (s. cerevisiae), Aurkb - aurora kinase b]
GO:0006268	DNA unwinding involved in replication	2.07e-05	0.00312	46.39	8350	5	108	3	[Mcm6 - minichromosome maintenance complex component 6, Mcm7 - minichromosome maintenance complex component 7, Mcm2 - minichromosome maintenance complex component 2]
GO:0034621	cellular macromolecular complex subunit organization	2.6e-05	0.00387	4.2	8350	221	108	12	[Kif2c - kinesin family member 2c, Asf1b - asf1 anti-silencing function 1 homolog b (s. cerevisiae), Cenpa - centromere protein a, Tubb3 - tubulin, beta 3 class iii, Kif18a - kinesin family member 18a, Racgap1 - rac gtpase-activating protein 1, Ube2c - ubiquitin-conjugating enzyme e2c, Mcm2 - minichromosome maintenance complex component 2, Smc2 - structural maintenance of chromosomes 2, LOC100365…
GO:0007088	regulation of mitosis	2.84e-05	0.00417	9.87	8350	47	108	6	[Mad2l1 - mad2 mitotic arrest deficient-like 1 (yeast), Nusap1 - nucleolar and spindle associated protein 1, Cdc6 - cell division cycle 6 homolog (s. cerevisiae), Bora - bora, aurora kinase a activator, Plk1 - polo-like kinase 1, Chek1 - checkpoint kinase 1]
GO:0051783	regulation of nuclear division	2.84e-05	0.00411	9.87	8350	47	108	6	[Mad2l1 - mad2 mitotic arrest deficient-like 1 (yeast), Nusap1 - nucleolar and spindle associated protein 1, Cdc6 - cell division cycle 6 homolog (s. cerevisiae), Bora - bora, aurora kinase a activator, Plk1 - polo-like kinase 1, Chek1 - checkpoint kinase 1]
GO:0007127	meiosis I	3.24e-05	0.00461	20.62	8350	15	108	4	[Rad51c - rad51 homolog c (s. cerevisiae), Brca2 - breast cancer 2, Espl1 - extra spindle pole bodies homolog 1 (s. cerevisiae), Trip13 - thyroid hormone receptor interactor 13]
GO:0044260	cellular macromolecule metabolic process	3.45e-05	0.00485	1.7	8350	2136	108	47	[Cit - citron (rho-interacting, serine/threonine kinase 21), Neil3 - nei endonuclease viii-like 3 (e. coli), Ncapg - non-smc condensin i complex, subunit g, Rad51c - rad51 homolog c (s. cerevisiae), Prim2 - primase, dna, polypeptide 2, Bub1b - budding uninhibited by benzimidazoles 1 homolog, beta (s. cerevisiae), Pola1 - polymerase (dna directed), alpha 1, Orc1 - origin recognition complex, subun…
GO:0007080	mitotic metaphase plate congression	4.09e-05	0.00567	38.66	8350	6	108	3	[Ccnb1 - cyclin b1, Kif18a - kinesin family member 18a, Psrc1 - proline/serine-rich coiled-coil 1]
GO:0032508	DNA duplex unwinding	4.27e-05	0.00584	19.33	8350	16	108	4	[Mcm6 - minichromosome maintenance complex component 6, Mcm7 - minichromosome maintenance complex component 7, Dna2 - dna replication helicase 2 homolog (yeast), Mcm2 - minichromosome maintenance complex component 2]
GO:0032392	DNA geometric change	4.27e-05	0.00577	19.33	8350	16	108	4	[Mcm6 - minichromosome maintenance complex component 6, Mcm7 - minichromosome maintenance complex component 7, Mcm2 - minichromosome maintenance complex component 2, Dna2 - dna replication helicase 2 homolog (yeast)]
GO:0051493	regulation of cytoskeleton organization	4.32e-05	0.00576	4.77	8350	162	108	10	[Cit - citron (rho-interacting, serine/threonine kinase 21), Ska1 - spindle and kinetochore associated complex subunit 1, Ccnb1 - cyclin b1, Psrc1 - proline/serine-rich coiled-coil 1, Racgap1 - rac gtpase-activating protein 1, Ccnf - cyclin f, Bora - bora, aurora kinase a activator, Plk4 - polo-like kinase 4, Tpx2 - tpx2, microtubule-associated, homolog (xenopus laevis), Chek1 - checkpoint kinase…
GO:0051302	regulation of cell division	6.35e-05	0.00835	8.59	8350	54	108	6	[Brca2 - breast cancer 2, Cdc6 - cell division cycle 6 homolog (s. cerevisiae), Racgap1 - rac gtpase-activating protein 1, Aspm - asp (abnormal spindle) homolog, microcephaly associated (drosophila), Aurkb - aurora kinase b, Kif23 - kinesin family member 23]
GO:0010389	regulation of G2/M transition of mitotic cell cycle	7.04e-05	0.00914	17.18	8350	18	108	4	[Cdk1 - cyclin-dependent kinase 1, Top2a - topoisomerase (dna) ii alpha, Dna2 - dna replication helicase 2 homolog (yeast), Cdt1 - chromatin licensing and dna replication factor 1]
GO:2000602	regulation of interphase of mitotic cell cycle	7.82e-05	0.01	8.28	8350	56	108	6	[Cdk1 - cyclin-dependent kinase 1, Top2a - topoisomerase (dna) ii alpha, Brca2 - breast cancer 2, Dna2 - dna replication helicase 2 homolog (yeast), E2f1 - e2f transcription factor 1, Cdt1 - chromatin licensing and dna replication factor 1]
GO:0007093	mitotic cell cycle checkpoint	7.86e-05	0.00994	11.04	8350	35	108	5	[Mad2l1 - mad2 mitotic arrest deficient-like 1 (yeast), Cdk1 - cyclin-dependent kinase 1, Top2a - topoisomerase (dna) ii alpha, Kntc1 - kinetochore associated 1, Ccnb1 - cyclin b1]
GO:0006302	double-strand break repair	8.65e-05	0.0108	8.14	8350	57	108	6	[Rad54b - rad54 homolog b (s. cerevisiae), Brca2 - breast cancer 2, Pola1 - polymerase (dna directed), alpha 1, Rad54l - rad54 like (s. cerevisiae), Lig1 - ligase i, dna, atp-dependent, Trip13 - thyroid hormone receptor interactor 13]
GO:0007049	cell cycle	8.85e-05	0.0109	5.57	8350	111	108	8	[Mcm6 - minichromosome maintenance complex component 6, Cdk1 - cyclin-dependent kinase 1, Bub1b - budding uninhibited by benzimidazoles 1 homolog, beta (s. cerevisiae), Ccnb1 - cyclin b1, Psrc1 - proline/serine-rich coiled-coil 1, Ccnb2 - cyclin b2, Aurkb - aurora kinase b, Lig1 - ligase i, dna, atp-dependent]
GO:0009987	cellular process	9.52e-05	0.0116	1.24	8350	5590	108	90	[Kif20a - kinesin family member 20a, Rad51c - rad51 homolog c (s. cerevisiae), Prim2 - primase, dna, polypeptide 2, Bub1b - budding uninhibited by benzimidazoles 1 homolog, beta (s. cerevisiae), Dlgap5 - discs, large (drosophila) homolog-associated protein 5, Kif15 - kinesin family member 15, Mlf1ip - myeloid leukemia factor 1 interacting protein, Lrp8 - low density lipoprotein receptor-related p…
GO:0001833	inner cell mass cell proliferation	0.000112	0.0135	28.99	8350	8	108	3	[Brca2 - breast cancer 2, Ncapg2 - non-smc condensin ii complex, subunit g2, Gins1 - gins complex subunit 1 (psf1 homolog)]
GO:0033261	regulation of S phase	0.000134	0.0159	14.73	8350	21	108	4	[Brca2 - breast cancer 2, Cdc7 - cell division cycle 7 homolog (s. cerevisiae), Cdt1 - chromatin licensing and dna replication factor 1, Chek1 - checkpoint kinase 1]
GO:0031572	G2/M transition DNA damage checkpoint	0.000134	0.0157	14.73	8350	21	108	4	[Cdk1 - cyclin-dependent kinase 1, Dtl - denticleless homolog (drosophila), Plk1 - polo-like kinase 1, Chek1 - checkpoint kinase 1]
GO:0000236	mitotic prometaphase	0.000166	0.0193	77.31	8350	2	108	2	[Ccnb1 - cyclin b1, Plk1 - polo-like kinase 1]
GO:0051984	positive regulation of chromosome segregation	0.000166	0.0191	77.31	8350	2	108	2	[Cdc6 - cell division cycle 6 homolog (s. cerevisiae), Ccnb1 - cyclin b1]
GO:0090007	regulation of mitotic anaphase	0.000166	0.0188	77.31	8350	2	108	2	[Cdc6 - cell division cycle 6 homolog (s. cerevisiae), Plk1 - polo-like kinase 1]
GO:0051310	metaphase plate congression	0.000167	0.0188	25.77	8350	9	108	3	[Kif18a - kinesin family member 18a, Ccnb1 - cyclin b1, Psrc1 - proline/serine-rich coiled-coil 1]
GO:0048232	male gamete generation	0.000196	0.0218	4.4	8350	158	108	9	[Cit - citron (rho-interacting, serine/threonine kinase 21), Rad51c - rad51 homolog c (s. cerevisiae), Brca2 - breast cancer 2, Ccnb1 - cyclin b1, Racgap1 - rac gtpase-activating protein 1, Aspm - asp (abnormal spindle) homolog, microcephaly associated (drosophila), Bard1 - brca1 associated ring domain 1, E2f1 - e2f transcription factor 1, Trip13 - thyroid hormone receptor interactor 13]
GO:0007283	spermatogenesis	0.000196	0.0215	4.4	8350	158	108	9	[Cit - citron (rho-interacting, serine/threonine kinase 21), Rad51c - rad51 homolog c (s. cerevisiae), Brca2 - breast cancer 2, Ccnb1 - cyclin b1, Racgap1 - rac gtpase-activating protein 1, Aspm - asp (abnormal spindle) homolog, microcephaly associated (drosophila), Bard1 - brca1 associated ring domain 1, E2f1 - e2f transcription factor 1, Trip13 - thyroid hormone receptor interactor 13]
GO:0043170	macromolecule metabolic process	0.000201	0.0219	1.57	8350	2420	108	49	[Rad51c - rad51 homolog c (s. cerevisiae), Prim2 - primase, dna, polypeptide 2, Bub1b - budding uninhibited by benzimidazoles 1 homolog, beta (s. cerevisiae), Mlf1ip - myeloid leukemia factor 1 interacting protein, Espl1 - extra spindle pole bodies homolog 1 (s. cerevisiae), Rad54l - rad54 like (s. cerevisiae), Plk1 - polo-like kinase 1, Fen1 - flap structure-specific endonuclease 1, Rfc5 - repli…
GO:0000077	DNA damage checkpoint	0.000215	0.0231	8.99	8350	43	108	5	[Cdk1 - cyclin-dependent kinase 1, Dtl - denticleless homolog (drosophila), Plk1 - polo-like kinase 1, E2f1 - e2f transcription factor 1, Chek1 - checkpoint kinase 1]
GO:0051303	establishment of chromosome localization	0.000236	0.0252	23.19	8350	10	108	3	[Ccnb1 - cyclin b1, Kif18a - kinesin family member 18a, Psrc1 - proline/serine-rich coiled-coil 1]
GO:0008283	cell proliferation	0.000252	0.0265	3.31	8350	280	108	12	[Tacc3 - transforming, acidic coiled-coil containing protein 3, Melk - maternal embryonic leucine zipper kinase, Pola1 - polymerase (dna directed), alpha 1, Brca2 - breast cancer 2, Mcm7 - minichromosome maintenance complex component 7, Racgap1 - rac gtpase-activating protein 1, Ncapg2 - non-smc condensin ii complex, subunit g2, Hells - helicase, lymphoid specific, Aurkb - aurora kinase b, Gins1 …
GO:0007141	male meiosis I	0.000322	0.0336	21.09	8350	11	108	3	[Rad51c - rad51 homolog c (s. cerevisiae), Brca2 - breast cancer 2, Trip13 - thyroid hormone receptor interactor 13]
GO:0007276	gamete generation	0.000324	0.0334	4.12	8350	169	108	9	[Cit - citron (rho-interacting, serine/threonine kinase 21), Rad51c - rad51 homolog c (s. cerevisiae), Brca2 - breast cancer 2, Ccnb1 - cyclin b1, Racgap1 - rac gtpase-activating protein 1, Aspm - asp (abnormal spindle) homolog, microcephaly associated (drosophila), Bard1 - brca1 associated ring domain 1, E2f1 - e2f transcription factor 1, Trip13 - thyroid hormone receptor interactor 13]
GO:0001556	oocyte maturation	0.000425	0.0435	19.33	8350	12	108	3	[Brca2 - breast cancer 2, Ccnb1 - cyclin b1, Trip13 - thyroid hormone receptor interactor 13]
GO:0040001	establishment of mitotic spindle localization	0.000425	0.043	19.33	8350	12	108	3	[Ndc80 - ndc80 homolog, kinetochore complex component (s. cerevisiae), Nusap1 - nucleolar and spindle associated protein 1, Cenpa - centromere protein a]
GO:0046605	regulation of centrosome cycle	0.000425	0.0426	19.33	8350	12	108	3	[Ccnf - cyclin f, Plk4 - polo-like kinase 4, Chek1 - checkpoint kinase 1]
GO:0031577	spindle checkpoint	0.000425	0.0422	19.33	8350	12	108	3	[Mad2l1 - mad2 mitotic arrest deficient-like 1 (yeast), Ccnb1 - cyclin b1, Bub1 - budding uninhibited by benzimidazoles 1 homolog (s. cerevisiae)]
GO:0006334	nucleosome assembly	0.000427	0.0419	11.04	8350	28	108	4	[Asf1b - asf1 anti-silencing function 1 homolog b (s. cerevisiae), Cenpa - centromere protein a, Mcm2 - minichromosome maintenance complex component 2, LOC100365669 - histone cluster 1, h3f-like]
GO:0051052	regulation of DNA metabolic process	0.000439	0.0427	4.42	8350	140	108	8	[Foxm1 - forkhead box m1, Cdk1 - cyclin-dependent kinase 1, LOC100310874 - antisense rna overlapping mch, Brca2 - breast cancer 2, Ccnb1 - cyclin b1, Dna2 - dna replication helicase 2 homolog (yeast), Cdt1 - chromatin licensing and dna replication factor 1, Chek1 - checkpoint kinase 1]
GO:0071459	protein localization to chromosome, centromeric region	0.000493	0.0475	51.54	8350	3	108	2	[Cenpa - centromere protein a, Bub1b - budding uninhibited by benzimidazoles 1 homolog, beta (s. cerevisiae)]
GO:0043137	DNA replication, removal of RNA primer	0.000493	0.0471	51.54	8350	3	108	2	[Dna2 - dna replication helicase 2 homolog (yeast), Fen1 - flap structure-specific endonuclease 1]
GO:0007019	microtubule depolymerization	0.000493	0.0466	51.54	8350	3	108	2	[Kif2c - kinesin family member 2c, Kif18a - kinesin family member 18a]
GO:0070192	chromosome organization involved in meiosis	0.00069	0.0647	16.57	8350	14	108	3	[Rad51c - rad51 homolog c (s. cerevisiae), Smc2 - structural maintenance of chromosomes 2, Trip13 - thyroid hormone receptor interactor 13]
GO:0051293	establishment of spindle localization	0.00069	0.0641	16.57	8350	14	108	3	[Ndc80 - ndc80 homolog, kinetochore complex component (s. cerevisiae), Nusap1 - nucleolar and spindle associated protein 1, Cenpa - centromere protein a]
GO:0034622	cellular macromolecular complex assembly	0.000705	0.0649	3.7	8350	188	108	9	[Cenpa - centromere protein a, Asf1b - asf1 anti-silencing function 1 homolog b (s. cerevisiae), Tubb3 - tubulin, beta 3 class iii, Racgap1 - rac gtpase-activating protein 1, Ube2c - ubiquitin-conjugating enzyme e2c, Mcm2 - minichromosome maintenance complex component 2, Aurkb - aurora kinase b, LOC100365669 - histone cluster 1, h3f-like, Kif23 - kinesin family member 23]
GO:0065004	protein-DNA complex assembly	0.000811	0.074	9.37	8350	33	108	4	[Asf1b - asf1 anti-silencing function 1 homolog b (s. cerevisiae), Cenpa - centromere protein a, Mcm2 - minichromosome maintenance complex component 2, LOC100365669 - histone cluster 1, h3f-like]
GO:2000779	regulation of double-strand break repair	0.000855	0.0773	15.46	8350	15	108	3	[Foxm1 - forkhead box m1, LOC100310874 - antisense rna overlapping mch, Chek1 - checkpoint kinase 1]
GO:0006325	chromatin organization	0.000891	0.0798	3.29	8350	235	108	10	[Cdk1 - cyclin-dependent kinase 1, Asf1b - asf1 anti-silencing function 1 homolog b (s. cerevisiae), Cenpa - centromere protein a, Brca2 - breast cancer 2, Hells - helicase, lymphoid specific, Dnmt1 - dna (cytosine-5-)-methyltransferase 1, Mcm2 - minichromosome maintenance complex component 2, LOC100365669 - histone cluster 1, h3f-like, Chaf1b - chromatin assembly factor 1, subunit b (p60), Chek1…
GO:0033365	protein localization to organelle	0.000948	0.0842	6.55	8350	59	108	5	[Cdk1 - cyclin-dependent kinase 1, Cenpa - centromere protein a, Bub1b - budding uninhibited by benzimidazoles 1 homolog, beta (s. cerevisiae), Plk1 - polo-like kinase 1, Aurkb - aurora kinase b]
GO:0010216	maintenance of DNA methylation	0.000978	0.086	38.66	8350	4	108	2	[Hells - helicase, lymphoid specific, Dnmt1 - dna (cytosine-5-)-methyltransferase 1]
GO:0051988	regulation of attachment of spindle microtubules to kinetochore	0.000978	0.0853	38.66	8350	4	108	2	[Ccnb1 - cyclin b1, Racgap1 - rac gtpase-activating protein 1]
GO:0006273	lagging strand elongation	0.000978	0.0846	38.66	8350	4	108	2	[Pola1 - polymerase (dna directed), alpha 1, Lig1 - ligase i, dna, atp-dependent]
GO:0006271	DNA strand elongation involved in DNA replication	0.000978	0.0839	38.66	8350	4	108	2	[Pola1 - polymerase (dna directed), alpha 1, Lig1 - ligase i, dna, atp-dependent]
GO:0031145	anaphase-promoting complex-dependent proteasomal ubiquitin-dependent protein catabolic process	0.000978	0.0832	38.66	8350	4	108	2	[Ube2c - ubiquitin-conjugating enzyme e2c, Cdc20 - cell division cycle 20 homolog (s. cerevisiae)]
GO:0007091	mitotic metaphase/anaphase transition	0.000978	0.0825	38.66	8350	4	108	2	[Cit - citron (rho-interacting, serine/threonine kinase 21), Bub1b - budding uninhibited by benzimidazoles 1 homolog, beta (s. cerevisiae)]
GO:0051439	regulation of ubiquitin-protein ligase activity involved in mitotic cell cycle	0.000978	0.0818	38.66	8350	4	108	2	[Mad2l1 - mad2 mitotic arrest deficient-like 1 (yeast), Plk1 - polo-like kinase 1]
GO:0000076	DNA replication checkpoint	0.000978	0.0811	38.66	8350	4	108	2	[Dna2 - dna replication helicase 2 homolog (yeast), Cdt1 - chromatin licensing and dna replication factor 1]
GO:0000090	mitotic anaphase	0.000978	0.0805	38.66	8350	4	108	2	[Ska1 - spindle and kinetochore associated complex subunit 1, Espl1 - extra spindle pole bodies homolog 1 (s. cerevisiae)]
FUNCTION
GO Term	Description	P-value	FDR q-value	Enrichment	N	B	n	b	Genes
GO:0005524	ATP binding	1.1e-12	3.59e-09	3.6	8350	794	108	37	[Kif20a - kinesin family member 20a, Rad51c - rad51 homolog c (s. cerevisiae), Bub1b - budding uninhibited by benzimidazoles 1 homolog, beta (s. cerevisiae), Kif15 - kinesin family member 15, Orc1 - origin recognition complex, subunit 1, Rad54l - rad54 like (s. cerevisiae), Plk1 - polo-like kinase 1, Mcm5 - minichromosome maintenance complex component 5, Rfc5 - replication factor c (activator 1) …
GO:0032559	adenyl ribonucleotide binding	2.03e-12	3.3e-09	3.53	8350	810	108	37	[Kif20a - kinesin family member 20a, Rad51c - rad51 homolog c (s. cerevisiae), Bub1b - budding uninhibited by benzimidazoles 1 homolog, beta (s. cerevisiae), Kif15 - kinesin family member 15, Orc1 - origin recognition complex, subunit 1, Rad54l - rad54 like (s. cerevisiae), Plk1 - polo-like kinase 1, Mcm5 - minichromosome maintenance complex component 5, Rfc5 - replication factor c (activator 1) …
GO:0030554	adenyl nucleotide binding	2.27e-12	2.46e-09	3.52	8350	813	108	37	[Kif20a - kinesin family member 20a, Rad51c - rad51 homolog c (s. cerevisiae), Bub1b - budding uninhibited by benzimidazoles 1 homolog, beta (s. cerevisiae), Kif15 - kinesin family member 15, Orc1 - origin recognition complex, subunit 1, Rad54l - rad54 like (s. cerevisiae), Plk1 - polo-like kinase 1, Mcm5 - minichromosome maintenance complex component 5, Rfc5 - replication factor c (activator 1) …
GO:0017076	purine nucleotide binding	4.92e-11	4e-08	3.03	8350	995	108	39	[Kif20a - kinesin family member 20a, Rad51c - rad51 homolog c (s. cerevisiae), Bub1b - budding uninhibited by benzimidazoles 1 homolog, beta (s. cerevisiae), Pola1 - polymerase (dna directed), alpha 1, Kif15 - kinesin family member 15, Orc1 - origin recognition complex, subunit 1, Rad54l - rad54 like (s. cerevisiae), Plk1 - polo-like kinase 1, Mcm5 - minichromosome maintenance complex component 5…
GO:0035639	purine ribonucleoside triphosphate binding	9.91e-11	6.45e-08	3.03	8350	970	108	38	[Kif20a - kinesin family member 20a, Rad51c - rad51 homolog c (s. cerevisiae), Bub1b - budding uninhibited by benzimidazoles 1 homolog, beta (s. cerevisiae), Kif15 - kinesin family member 15, Orc1 - origin recognition complex, subunit 1, Rad54l - rad54 like (s. cerevisiae), Plk1 - polo-like kinase 1, Mcm5 - minichromosome maintenance complex component 5, Rfc5 - replication factor c (activator 1) …
GO:0032555	purine ribonucleotide binding	1.87e-10	1.02e-07	2.96	8350	991	108	38	[Kif20a - kinesin family member 20a, Rad51c - rad51 homolog c (s. cerevisiae), Bub1b - budding uninhibited by benzimidazoles 1 homolog, beta (s. cerevisiae), Kif15 - kinesin family member 15, Orc1 - origin recognition complex, subunit 1, Rad54l - rad54 like (s. cerevisiae), Plk1 - polo-like kinase 1, Mcm5 - minichromosome maintenance complex component 5, Rfc5 - replication factor c (activator 1) …
GO:0032553	ribonucleotide binding	1.93e-10	8.97e-08	2.96	8350	992	108	38	[Kif20a - kinesin family member 20a, Rad51c - rad51 homolog c (s. cerevisiae), Bub1b - budding uninhibited by benzimidazoles 1 homolog, beta (s. cerevisiae), Kif15 - kinesin family member 15, Orc1 - origin recognition complex, subunit 1, Rad54l - rad54 like (s. cerevisiae), Plk1 - polo-like kinase 1, Mcm5 - minichromosome maintenance complex component 5, Rfc5 - replication factor c (activator 1) …
GO:0017111	nucleoside-triphosphatase activity	3.12e-10	1.27e-07	4.96	8350	343	108	22	[Kif20a - kinesin family member 20a, Rad51c - rad51 homolog c (s. cerevisiae), Mcm6 - minichromosome maintenance complex component 6, Rad54b - rad54 homolog b (s. cerevisiae), Kif15 - kinesin family member 15, Orc1 - origin recognition complex, subunit 1, Rad54l - rad54 like (s. cerevisiae), Rfc5 - replication factor c (activator 1) 5, Kif20b - kinesin family member 20b, Kif2c - kinesin family me…
GO:1901265	nucleoside phosphate binding	4.12e-10	1.49e-07	2.66	8350	1220	108	42	[Kif20a - kinesin family member 20a, Rad51c - rad51 homolog c (s. cerevisiae), Bub1b - budding uninhibited by benzimidazoles 1 homolog, beta (s. cerevisiae), Pola1 - polymerase (dna directed), alpha 1, Kif15 - kinesin family member 15, Orc1 - origin recognition complex, subunit 1, Rad54l - rad54 like (s. cerevisiae), Plk1 - polo-like kinase 1, Mcm5 - minichromosome maintenance complex component 5…
GO:0000166	nucleotide binding	4.12e-10	1.34e-07	2.66	8350	1220	108	42	[Kif20a - kinesin family member 20a, Rad51c - rad51 homolog c (s. cerevisiae), Bub1b - budding uninhibited by benzimidazoles 1 homolog, beta (s. cerevisiae), Pola1 - polymerase (dna directed), alpha 1, Kif15 - kinesin family member 15, Orc1 - origin recognition complex, subunit 1, Rad54l - rad54 like (s. cerevisiae), Plk1 - polo-like kinase 1, Mcm5 - minichromosome maintenance complex component 5…
GO:0016818	hydrolase activity, acting on acid anhydrides, in phosphorus-containing anhydrides	9.2e-10	2.72e-07	4.69	8350	363	108	22	[Kif20a - kinesin family member 20a, Rad51c - rad51 homolog c (s. cerevisiae), Mcm6 - minichromosome maintenance complex component 6, Rad54b - rad54 homolog b (s. cerevisiae), Kif15 - kinesin family member 15, Orc1 - origin recognition complex, subunit 1, Rad54l - rad54 like (s. cerevisiae), Rfc5 - replication factor c (activator 1) 5, Kif20b - kinesin family member 20b, Kif2c - kinesin family me…
GO:0016462	pyrophosphatase activity	9.2e-10	2.49e-07	4.69	8350	363	108	22	[Kif20a - kinesin family member 20a, Rad51c - rad51 homolog c (s. cerevisiae), Mcm6 - minichromosome maintenance complex component 6, Rad54b - rad54 homolog b (s. cerevisiae), Kif15 - kinesin family member 15, Orc1 - origin recognition complex, subunit 1, Rad54l - rad54 like (s. cerevisiae), Rfc5 - replication factor c (activator 1) 5, Kif20b - kinesin family member 20b, Kif2c - kinesin family me…
GO:0016817	hydrolase activity, acting on acid anhydrides	1.07e-09	2.69e-07	4.65	8350	366	108	22	[Kif20a - kinesin family member 20a, Rad51c - rad51 homolog c (s. cerevisiae), Mcm6 - minichromosome maintenance complex component 6, Rad54b - rad54 homolog b (s. cerevisiae), Kif15 - kinesin family member 15, Orc1 - origin recognition complex, subunit 1, Rad54l - rad54 like (s. cerevisiae), Rfc5 - replication factor c (activator 1) 5, Kif20b - kinesin family member 20b, Kif2c - kinesin family me…
GO:0036094	small molecule binding	5.94e-09	1.38e-06	2.44	8350	1329	108	42	[Kif20a - kinesin family member 20a, Rad51c - rad51 homolog c (s. cerevisiae), Bub1b - budding uninhibited by benzimidazoles 1 homolog, beta (s. cerevisiae), Pola1 - polymerase (dna directed), alpha 1, Kif15 - kinesin family member 15, Orc1 - origin recognition complex, subunit 1, Rad54l - rad54 like (s. cerevisiae), Plk1 - polo-like kinase 1, Mcm5 - minichromosome maintenance complex component 5…
GO:0003777	microtubule motor activity	1.98e-08	4.28e-06	21.65	8350	25	108	7	[Kif20a - kinesin family member 20a, Kif20b - kinesin family member 20b, Kif2c - kinesin family member 2c, Kif22 - kinesin family member 22, Kif18a - kinesin family member 18a, Kif15 - kinesin family member 15, Kif23 - kinesin family member 23]
GO:0003677	DNA binding	3.15e-08	6.41e-06	2.81	8350	880	108	32	[Neil3 - nei endonuclease viii-like 3 (e. coli), Rad51c - rad51 homolog c (s. cerevisiae), Prim2 - primase, dna, polypeptide 2, Pola1 - polymerase (dna directed), alpha 1, Mybl1 - myeloblastosis oncogene-like 1, Orc1 - origin recognition complex, subunit 1, Rad54l - rad54 like (s. cerevisiae), Mcm5 - minichromosome maintenance complex component 5, Fen1 - flap structure-specific endonuclease 1, Rf…
GO:1901363	heterocyclic compound binding	5.72e-08	1.09e-05	1.85	8350	2424	108	58	[Kif20a - kinesin family member 20a, Rad51c - rad51 homolog c (s. cerevisiae), Prim2 - primase, dna, polypeptide 2, Bub1b - budding uninhibited by benzimidazoles 1 homolog, beta (s. cerevisiae), Kif15 - kinesin family member 15, Plk1 - polo-like kinase 1, Rad54l - rad54 like (s. cerevisiae), Fen1 - flap structure-specific endonuclease 1, Rfc5 - replication factor c (activator 1) 5, Kif2c - kinesi…
GO:0097159	organic cyclic compound binding	5.81e-08	1.05e-05	1.85	8350	2425	108	58	[Kif20a - kinesin family member 20a, Rad51c - rad51 homolog c (s. cerevisiae), Prim2 - primase, dna, polypeptide 2, Bub1b - budding uninhibited by benzimidazoles 1 homolog, beta (s. cerevisiae), Kif15 - kinesin family member 15, Plk1 - polo-like kinase 1, Rad54l - rad54 like (s. cerevisiae), Fen1 - flap structure-specific endonuclease 1, Rfc5 - replication factor c (activator 1) 5, Kif2c - kinesi…
GO:0008017	microtubule binding	2.34e-06	0.000401	9.1	8350	68	108	8	[Nusap1 - nucleolar and spindle associated protein 1, Kif2c - kinesin family member 2c, Ska1 - spindle and kinetochore associated complex subunit 1, Kif18a - kinesin family member 18a, Psrc1 - proline/serine-rich coiled-coil 1, Racgap1 - rac gtpase-activating protein 1, Plk1 - polo-like kinase 1, Kif23 - kinesin family member 23]
GO:0008094	DNA-dependent ATPase activity	3.4e-06	0.000552	14.06	8350	33	108	6	[Mcm6 - minichromosome maintenance complex component 6, Rad51c - rad51 homolog c (s. cerevisiae), Rad54b - rad54 homolog b (s. cerevisiae), Top2a - topoisomerase (dna) ii alpha, Mcm7 - minichromosome maintenance complex component 7, Dna2 - dna replication helicase 2 homolog (yeast)]
GO:0015631	tubulin binding	5.62e-06	0.00087	6.89	8350	101	108	9	[Nusap1 - nucleolar and spindle associated protein 1, Kif2c - kinesin family member 2c, Brca2 - breast cancer 2, Ska1 - spindle and kinetochore associated complex subunit 1, Kif18a - kinesin family member 18a, Psrc1 - proline/serine-rich coiled-coil 1, Racgap1 - rac gtpase-activating protein 1, Plk1 - polo-like kinase 1, Kif23 - kinesin family member 23]
GO:0003774	motor activity	6.06e-06	0.000897	9.84	8350	55	108	7	[Kif20a - kinesin family member 20a, Kif20b - kinesin family member 20b, Kif2c - kinesin family member 2c, Kif22 - kinesin family member 22, Kif18a - kinesin family member 18a, Kif15 - kinesin family member 15, Kif23 - kinesin family member 23]
GO:0004386	helicase activity	1.87e-05	0.00265	8.33	8350	65	108	7	[Mcm6 - minichromosome maintenance complex component 6, Rad54b - rad54 homolog b (s. cerevisiae), Mcm7 - minichromosome maintenance complex component 7, Hells - helicase, lymphoid specific, Rad54l - rad54 like (s. cerevisiae), Dna2 - dna replication helicase 2 homolog (yeast), Ercc6l - excision repair cross-complementing rodent repair deficiency complementation group 6 - like]
GO:0048256	flap endonuclease activity	2.07e-05	0.0028	46.39	8350	5	108	3	[Exo1 - exonuclease 1, Dna2 - dna replication helicase 2 homolog (yeast), Fen1 - flap structure-specific endonuclease 1]
GO:0003676	nucleic acid binding	2.36e-05	0.00307	2.02	8350	1299	108	34	[Neil3 - nei endonuclease viii-like 3 (e. coli), Rad51c - rad51 homolog c (s. cerevisiae), Prim2 - primase, dna, polypeptide 2, Pola1 - polymerase (dna directed), alpha 1, Mybl1 - myeloblastosis oncogene-like 1, Orc1 - origin recognition complex, subunit 1, Rad54l - rad54 like (s. cerevisiae), Mcm5 - minichromosome maintenance complex component 5, Fen1 - flap structure-specific endonuclease 1, Rf…
GO:0004520	endodeoxyribonuclease activity	4.27e-05	0.00535	19.33	8350	16	108	4	[Rad51c - rad51 homolog c (s. cerevisiae), Exo1 - exonuclease 1, Dna2 - dna replication helicase 2 homolog (yeast), Fen1 - flap structure-specific endonuclease 1]
GO:0043566	structure-specific DNA binding	7.75e-05	0.00934	4.97	8350	140	108	9	[Neil3 - nei endonuclease viii-like 3 (e. coli), Foxm1 - forkhead box m1, Mcm6 - minichromosome maintenance complex component 6, Top2a - topoisomerase (dna) ii alpha, Pola1 - polymerase (dna directed), alpha 1, Brca2 - breast cancer 2, Mcm7 - minichromosome maintenance complex component 7, Exo1 - exonuclease 1, Dnmt1 - dna (cytosine-5-)-methyltransferase 1]
GO:0004536	deoxyribonuclease activity	8.83e-05	0.0103	16.28	8350	19	108	4	[Rad51c - rad51 homolog c (s. cerevisiae), Exo1 - exonuclease 1, Dna2 - dna replication helicase 2 homolog (yeast), Fen1 - flap structure-specific endonuclease 1]
GO:0019900	kinase binding	0.000181	0.0203	3.22	8350	312	108	13	[Kif20a - kinesin family member 20a, Foxm1 - forkhead box m1, Rad54l - rad54 like (s. cerevisiae), Ccnb2 - cyclin b2, Plk1 - polo-like kinase 1, Kif11 - kinesin family member 11, Top2a - topoisomerase (dna) ii alpha, Cdc6 - cell division cycle 6 homolog (s. cerevisiae), Ccna2 - cyclin a2, Ccnb1 - cyclin b1, Racgap1 - rac gtpase-activating protein 1, Bora - bora, aurora kinase a activator, Tpx2 - …
GO:0019901	protein kinase binding	0.000252	0.0273	3.31	8350	280	108	12	[Kif20a - kinesin family member 20a, Foxm1 - forkhead box m1, Kif11 - kinesin family member 11, Top2a - topoisomerase (dna) ii alpha, Ccna2 - cyclin a2, Ccnb1 - cyclin b1, Racgap1 - rac gtpase-activating protein 1, Bora - bora, aurora kinase a activator, Plk1 - polo-like kinase 1, Ccnb2 - cyclin b2, Rad54l - rad54 like (s. cerevisiae), Tpx2 - tpx2, microtubule-associated, homolog (xenopus laevis)]
GO:0004674	protein serine/threonine kinase activity	0.00026	0.0273	3.3	8350	281	108	12	[Cit - citron (rho-interacting, serine/threonine kinase 21), Cdk1 - cyclin-dependent kinase 1, Melk - maternal embryonic leucine zipper kinase, Bub1b - budding uninhibited by benzimidazoles 1 homolog, beta (s. cerevisiae), Ttk - ttk protein kinase, Cdc7 - cell division cycle 7 homolog (s. cerevisiae), Pbk - pdz binding kinase, Plk1 - polo-like kinase 1, Plk4 - polo-like kinase 4, Aurkb - aurora k…
GO:0016787	hydrolase activity	0.000344	0.0349	1.9	8350	1178	108	29	[Neil3 - nei endonuclease viii-like 3 (e. coli), Kif20a - kinesin family member 20a, Rad51c - rad51 homolog c (s. cerevisiae), Pola1 - polymerase (dna directed), alpha 1, Dlgap5 - discs, large (drosophila) homolog-associated protein 5, Kif15 - kinesin family member 15, Orc1 - origin recognition complex, subunit 1, Plch1 - phospholipase c, eta 1, Rad54l - rad54 like (s. cerevisiae), Espl1 - extra …
GO:0035173	histone kinase activity	0.000425	0.0419	19.33	8350	12	108	3	[Cdk1 - cyclin-dependent kinase 1, Ccnb1 - cyclin b1, Chek1 - checkpoint kinase 1]
GO:0003896	DNA primase activity	0.000493	0.0472	51.54	8350	3	108	2	[Prim2 - primase, dna, polypeptide 2, Pola1 - polymerase (dna directed), alpha 1]
GO:0017108	5'-flap endonuclease activity	0.000493	0.0458	51.54	8350	3	108	2	[Dna2 - dna replication helicase 2 homolog (yeast), Fen1 - flap structure-specific endonuclease 1]
GO:0003697	single-stranded DNA binding	0.000811	0.0733	9.37	8350	33	108	4	[Neil3 - nei endonuclease viii-like 3 (e. coli), Mcm6 - minichromosome maintenance complex component 6, Brca2 - breast cancer 2, Mcm7 - minichromosome maintenance complex component 7]
GO:0003678	DNA helicase activity	0.000855	0.0752	15.46	8350	15	108	3	[Mcm6 - minichromosome maintenance complex component 6, Mcm7 - minichromosome maintenance complex component 7, Dna2 - dna replication helicase 2 homolog (yeast)]
COMPONENT
GO Term	Description	P-value	FDR q-value	Enrichment	N	B	n	b	Genes
GO:0043228	non-membrane-bounded organelle	2.96e-21	3.39e-18	3.94	8350	1059	108	54	[Kif20a - kinesin family member 20a, Bub1b - budding uninhibited by benzimidazoles 1 homolog, beta (s. cerevisiae), Dlgap5 - discs, large (drosophila) homolog-associated protein 5, Kif15 - kinesin family member 15, Mlf1ip - myeloid leukemia factor 1 interacting protein, Plk1 - polo-like kinase 1, Ccnb2 - cyclin b2, Espl1 - extra spindle pole bodies homolog 1 (s. cerevisiae), Fen1 - flap structure…
GO:0043232	intracellular non-membrane-bounded organelle	2.96e-21	1.69e-18	3.94	8350	1059	108	54	[Kif20a - kinesin family member 20a, Bub1b - budding uninhibited by benzimidazoles 1 homolog, beta (s. cerevisiae), Dlgap5 - discs, large (drosophila) homolog-associated protein 5, Kif15 - kinesin family member 15, Mlf1ip - myeloid leukemia factor 1 interacting protein, Plk1 - polo-like kinase 1, Ccnb2 - cyclin b2, Espl1 - extra spindle pole bodies homolog 1 (s. cerevisiae), Fen1 - flap structure…
GO:0044430	cytoskeletal part	4.88e-19	1.86e-16	4.79	8350	678	108	42	[Kif20a - kinesin family member 20a, Ncapg - non-smc condensin i complex, subunit g, Dlgap5 - discs, large (drosophila) homolog-associated protein 5, Kif15 - kinesin family member 15, Mlf1ip - myeloid leukemia factor 1 interacting protein, Ccnf - cyclin f, Lrp8 - low density lipoprotein receptor-related protein 8, apolipoprotein e receptor, Plk1 - polo-like kinase 1, Ccnb2 - cyclin b2, Espl1 - ex…
GO:0044427	chromosomal part	5.23e-19	1.5e-16	7.65	8350	303	108	30	[Ncapg - non-smc condensin i complex, subunit g, Prim2 - primase, dna, polypeptide 2, Bub1b - budding uninhibited by benzimidazoles 1 homolog, beta (s. cerevisiae), Pola1 - polymerase (dna directed), alpha 1, Cenpi - centromere protein i, Orc1 - origin recognition complex, subunit 1, Mlf1ip - myeloid leukemia factor 1 interacting protein, Plk1 - polo-like kinase 1, Rfc5 - replication factor c (ac…
GO:0044446	intracellular organelle part	4.75e-15	1.09e-12	2.09	8350	2808	108	76	[Kif20a - kinesin family member 20a, Prim2 - primase, dna, polypeptide 2, Bub1b - budding uninhibited by benzimidazoles 1 homolog, beta (s. cerevisiae), Dlgap5 - discs, large (drosophila) homolog-associated protein 5, Kif15 - kinesin family member 15, Mlf1ip - myeloid leukemia factor 1 interacting protein, Lrp8 - low density lipoprotein receptor-related protein 8, apolipoprotein e receptor, Ccnb2…
GO:0005634	nucleus	1.66e-14	3.17e-12	2.21	8350	2448	108	70	[Rad51c - rad51 homolog c (s. cerevisiae), Bub1b - budding uninhibited by benzimidazoles 1 homolog, beta (s. cerevisiae), Dlgap5 - discs, large (drosophila) homolog-associated protein 5, Mlf1ip - myeloid leukemia factor 1 interacting protein, Ccnb2 - cyclin b2, Espl1 - extra spindle pole bodies homolog 1 (s. cerevisiae), Plk1 - polo-like kinase 1, Rad54l - rad54 like (s. cerevisiae), Depdc1 - dep…
GO:0044422	organelle part	1.72e-14	2.82e-12	2.05	8350	2868	108	76	[Kif20a - kinesin family member 20a, Prim2 - primase, dna, polypeptide 2, Bub1b - budding uninhibited by benzimidazoles 1 homolog, beta (s. cerevisiae), Dlgap5 - discs, large (drosophila) homolog-associated protein 5, Kif15 - kinesin family member 15, Mlf1ip - myeloid leukemia factor 1 interacting protein, Lrp8 - low density lipoprotein receptor-related protein 8, apolipoprotein e receptor, Ccnb2…
GO:0043229	intracellular organelle	6.02e-13	8.62e-11	1.6	8350	4485	108	93	[Kif20a - kinesin family member 20a, Rad51c - rad51 homolog c (s. cerevisiae), Bub1b - budding uninhibited by benzimidazoles 1 homolog, beta (s. cerevisiae), Dlgap5 - discs, large (drosophila) homolog-associated protein 5, Kif15 - kinesin family member 15, Mlf1ip - myeloid leukemia factor 1 interacting protein, Ccnb2 - cyclin b2, Espl1 - extra spindle pole bodies homolog 1 (s. cerevisiae), Rad54l…
GO:0043226	organelle	8.06e-13	1.03e-10	1.6	8350	4502	108	93	[Kif20a - kinesin family member 20a, Rad51c - rad51 homolog c (s. cerevisiae), Bub1b - budding uninhibited by benzimidazoles 1 homolog, beta (s. cerevisiae), Dlgap5 - discs, large (drosophila) homolog-associated protein 5, Kif15 - kinesin family member 15, Mlf1ip - myeloid leukemia factor 1 interacting protein, Ccnb2 - cyclin b2, Espl1 - extra spindle pole bodies homolog 1 (s. cerevisiae), Rad54l…
GO:0005813	centrosome	1.01e-12	1.15e-10	7.58	8350	204	108	20	[Ncapg - non-smc condensin i complex, subunit g, Dlgap5 - discs, large (drosophila) homolog-associated protein 5, LOC689656 - hypothetical protein loc689656, Ska1 - spindle and kinetochore associated complex subunit 1, Mlf1ip - myeloid leukemia factor 1 interacting protein, Plk1 - polo-like kinase 1, Plk4 - polo-like kinase 4, Espl1 - extra spindle pole bodies homolog 1 (s. cerevisiae), Ccnb2 - c…
GO:0005815	microtubule organizing center	3.84e-12	4e-10	6.6	8350	246	108	21	[Ncapg - non-smc condensin i complex, subunit g, Cdk1 - cyclin-dependent kinase 1, Dlgap5 - discs, large (drosophila) homolog-associated protein 5, LOC689656 - hypothetical protein loc689656, Ska1 - spindle and kinetochore associated complex subunit 1, Mlf1ip - myeloid leukemia factor 1 interacting protein, Plk1 - polo-like kinase 1, Plk4 - polo-like kinase 4, Espl1 - extra spindle pole bodies ho…
GO:0000922	spindle pole	4.11e-12	3.92e-10	19.78	8350	43	108	11	[Mad2l1 - mad2 mitotic arrest deficient-like 1 (yeast), Kif11 - kinesin family member 11, Kntc1 - kinetochore associated 1, Cdc6 - cell division cycle 6 homolog (s. cerevisiae), LOC689656 - hypothetical protein loc689656, Ccnb1 - cyclin b1, Psrc1 - proline/serine-rich coiled-coil 1, Aspm - asp (abnormal spindle) homolog, microcephaly associated (drosophila), Plk1 - polo-like kinase 1, Cdc20 - cel…
GO:0043234	protein complex	9.83e-11	8.66e-09	2.28	8350	1830	108	54	[Kif20a - kinesin family member 20a, Prim2 - primase, dna, polypeptide 2, Bub1b - budding uninhibited by benzimidazoles 1 homolog, beta (s. cerevisiae), Kif15 - kinesin family member 15, Mlf1ip - myeloid leukemia factor 1 interacting protein, Lrp8 - low density lipoprotein receptor-related protein 8, apolipoprotein e receptor, Plk1 - polo-like kinase 1, Depdc1 - dep domain containing 1, Rfc5 - re…
GO:0005819	spindle	2.46e-10	2.01e-08	13.94	8350	61	108	11	[Kif20a - kinesin family member 20a, Kif11 - kinesin family member 11, Cdc6 - cell division cycle 6 homolog (s. cerevisiae), Kif22 - kinesin family member 22, Kif15 - kinesin family member 15, Psrc1 - proline/serine-rich coiled-coil 1, Racgap1 - rac gtpase-activating protein 1, Plk1 - polo-like kinase 1, Aurkb - aurora kinase b, Tpx2 - tpx2, microtubule-associated, homolog (xenopus laevis), Kif23…
GO:0044424	intracellular part	4.46e-10	3.4e-08	1.34	8350	5895	108	102	[Kif20a - kinesin family member 20a, Prim2 - primase, dna, polypeptide 2, Mlf1ip - myeloid leukemia factor 1 interacting protein, Rad54l - rad54 like (s. cerevisiae), Espl1 - extra spindle pole bodies homolog 1 (s. cerevisiae), Ccnb2 - cyclin b2, Fen1 - flap structure-specific endonuclease 1, Rfc5 - replication factor c (activator 1) 5, Tacc3 - transforming, acidic coiled-coil containing protein …
GO:0000776	kinetochore	7.05e-10	5.05e-08	15.16	8350	51	108	10	[Mad2l1 - mad2 mitotic arrest deficient-like 1 (yeast), Ndc80 - ndc80 homolog, kinetochore complex component (s. cerevisiae), Kif2c - kinesin family member 2c, Cenpa - centromere protein a, Bub1b - budding uninhibited by benzimidazoles 1 homolog, beta (s. cerevisiae), Cenpi - centromere protein i, Mlf1ip - myeloid leukemia factor 1 interacting protein, Plk1 - polo-like kinase 1, Bub1 - budding un…
GO:0005874	microtubule	8.16e-10	5.49e-08	7.63	8350	152	108	15	[Kif20a - kinesin family member 20a, Cdk1 - cyclin-dependent kinase 1, Kntc1 - kinetochore associated 1, Ska1 - spindle and kinetochore associated complex subunit 1, Kif15 - kinesin family member 15, Plk1 - polo-like kinase 1, Nusap1 - nucleolar and spindle associated protein 1, Kif20b - kinesin family member 20b, Kif2c - kinesin family member 2c, Kif11 - kinesin family member 11, Tubb3 - tubulin…
GO:0005876	spindle microtubule	1.09e-09	6.94e-08	22.91	8350	27	108	8	[Nusap1 - nucleolar and spindle associated protein 1, Kif11 - kinesin family member 11, Cdk1 - cyclin-dependent kinase 1, Kntc1 - kinetochore associated 1, Ska1 - spindle and kinetochore associated complex subunit 1, Kif18a - kinesin family member 18a, Psrc1 - proline/serine-rich coiled-coil 1, Plk1 - polo-like kinase 1]
GO:0032991	macromolecular complex	3.59e-09	2.16e-07	2.06	8350	2069	108	55	[Kif20a - kinesin family member 20a, Prim2 - primase, dna, polypeptide 2, Bub1b - budding uninhibited by benzimidazoles 1 homolog, beta (s. cerevisiae), Kif15 - kinesin family member 15, Mlf1ip - myeloid leukemia factor 1 interacting protein, Lrp8 - low density lipoprotein receptor-related protein 8, apolipoprotein e receptor, Plk1 - polo-like kinase 1, Depdc1 - dep domain containing 1, Rfc5 - re…
GO:0000777	condensed chromosome kinetochore	1.44e-08	8.23e-07	22.55	8350	24	108	7	[Ndc80 - ndc80 homolog, kinetochore complex component (s. cerevisiae), Kif2c - kinesin family member 2c, Cenpa - centromere protein a, Bub1b - budding uninhibited by benzimidazoles 1 homolog, beta (s. cerevisiae), Mlf1ip - myeloid leukemia factor 1 interacting protein, Bub1 - budding uninhibited by benzimidazoles 1 homolog (s. cerevisiae), Spc25 - spc25, ndc80 kinetochore complex component, homol…
GO:0000775	chromosome, centromeric region	3.57e-08	1.95e-06	20.04	8350	27	108	7	[Mad2l1 - mad2 mitotic arrest deficient-like 1 (yeast), Kif2c - kinesin family member 2c, Cenpa - centromere protein a, Bub1b - budding uninhibited by benzimidazoles 1 homolog, beta (s. cerevisiae), Hells - helicase, lymphoid specific, Aurkb - aurora kinase b, Bub1 - budding uninhibited by benzimidazoles 1 homolog (s. cerevisiae)]
GO:0000940	condensed chromosome outer kinetochore	3.99e-08	2.08e-06	42.95	8350	9	108	5	[Ndc80 - ndc80 homolog, kinetochore complex component (s. cerevisiae), Bub1b - budding uninhibited by benzimidazoles 1 homolog, beta (s. cerevisiae), Ska1 - spindle and kinetochore associated complex subunit 1, Ccnb1 - cyclin b1, Plk1 - polo-like kinase 1]
GO:0044454	nuclear chromosome part	5.71e-07	2.84e-05	6.06	8350	153	108	12	[Ndc80 - ndc80 homolog, kinetochore complex component (s. cerevisiae), Cenpa - centromere protein a, Prim2 - primase, dna, polypeptide 2, Bub1b - budding uninhibited by benzimidazoles 1 homolog, beta (s. cerevisiae), Top2a - topoisomerase (dna) ii alpha, Pola1 - polymerase (dna directed), alpha 1, Ccnb1 - cyclin b1, Orc1 - origin recognition complex, subunit 1, Plk1 - polo-like kinase 1, Mcm2 - m…
GO:0030496	midbody	7.74e-07	3.69e-05	10.48	8350	59	108	8	[Cdk1 - cyclin-dependent kinase 1, Psrc1 - proline/serine-rich coiled-coil 1, Racgap1 - rac gtpase-activating protein 1, Aspm - asp (abnormal spindle) homolog, microcephaly associated (drosophila), Plk1 - polo-like kinase 1, Aurkb - aurora kinase b, Cep55 - centrosomal protein 55, Kif23 - kinesin family member 23]
GO:0044428	nuclear part	8.49e-07	3.89e-05	2.3	8350	1175	108	35	[Topbp1 - topoisomerase (dna) ii binding protein 1, Prim2 - primase, dna, polypeptide 2, Bub1b - budding uninhibited by benzimidazoles 1 homolog, beta (s. cerevisiae), Pola1 - polymerase (dna directed), alpha 1, Orc1 - origin recognition complex, subunit 1, Plch1 - phospholipase c, eta 1, Plk1 - polo-like kinase 1, Depdc1 - dep domain containing 1, Fen1 - flap structure-specific endonuclease 1, N…
GO:0042555	MCM complex	8.99e-07	3.96e-05	44.18	8350	7	108	4	[Mcm6 - minichromosome maintenance complex component 6, Mcm7 - minichromosome maintenance complex component 7, Mcm5 - minichromosome maintenance complex component 5, Mcm2 - minichromosome maintenance complex component 2]
GO:0000942	condensed nuclear chromosome outer kinetochore	2.1e-06	8.93e-05	77.31	8350	3	108	3	[Ndc80 - ndc80 homolog, kinetochore complex component (s. cerevisiae), Ccnb1 - cyclin b1, Plk1 - polo-like kinase 1]
GO:0005694	chromosome	2.93e-06	0.00012	8.84	8350	70	108	8	[Ncapg - non-smc condensin i complex, subunit g, Topbp1 - topoisomerase (dna) ii binding protein 1, Top2a - topoisomerase (dna) ii alpha, Bub1b - budding uninhibited by benzimidazoles 1 homolog, beta (s. cerevisiae), Smc2 - structural maintenance of chromosomes 2, Ncapd2 - non-smc condensin i complex, subunit d2, Lig1 - ligase i, dna, atp-dependent, Chek1 - checkpoint kinase 1]
GO:0000793	condensed chromosome	8.03e-06	0.000317	12.21	8350	38	108	6	[Ncapg - non-smc condensin i complex, subunit g, Topbp1 - topoisomerase (dna) ii binding protein 1, Top2a - topoisomerase (dna) ii alpha, Smc2 - structural maintenance of chromosomes 2, Ncapd2 - non-smc condensin i complex, subunit d2, Chek1 - checkpoint kinase 1]
GO:0043231	intracellular membrane-bounded organelle	8.23e-06	0.000314	1.43	8350	4058	108	75	[Rad51c - rad51 homolog c (s. cerevisiae), Bub1b - budding uninhibited by benzimidazoles 1 homolog, beta (s. cerevisiae), Dlgap5 - discs, large (drosophila) homolog-associated protein 5, Mlf1ip - myeloid leukemia factor 1 interacting protein, Ccnb2 - cyclin b2, Espl1 - extra spindle pole bodies homolog 1 (s. cerevisiae), Rad54l - rad54 like (s. cerevisiae), Plk1 - polo-like kinase 1, Depdc1 - dep…
GO:0043227	membrane-bounded organelle	8.52e-06	0.000315	1.43	8350	4061	108	75	[Rad51c - rad51 homolog c (s. cerevisiae), Bub1b - budding uninhibited by benzimidazoles 1 homolog, beta (s. cerevisiae), Dlgap5 - discs, large (drosophila) homolog-associated protein 5, Mlf1ip - myeloid leukemia factor 1 interacting protein, Ccnb2 - cyclin b2, Espl1 - extra spindle pole bodies homolog 1 (s. cerevisiae), Rad54l - rad54 like (s. cerevisiae), Plk1 - polo-like kinase 1, Depdc1 - dep…
GO:0000796	condensin complex	2.07e-05	0.000739	46.39	8350	5	108	3	[Ncapg - non-smc condensin i complex, subunit g, Smc2 - structural maintenance of chromosomes 2, Ncapd2 - non-smc condensin i complex, subunit d2]
GO:0015630	microtubule cytoskeleton	5.69e-05	0.00197	7.03	8350	77	108	7	[Kif2c - kinesin family member 2c, Tubb3 - tubulin, beta 3 class iii, Ska1 - spindle and kinetochore associated complex subunit 1, Kif18a - kinesin family member 18a, Psrc1 - proline/serine-rich coiled-coil 1, Ccnb2 - cyclin b2, Tpx2 - tpx2, microtubule-associated, homolog (xenopus laevis)]
GO:0000228	nuclear chromosome	6.81e-05	0.00229	11.37	8350	34	108	5	[Topbp1 - topoisomerase (dna) ii binding protein 1, Top2a - topoisomerase (dna) ii alpha, Smc2 - structural maintenance of chromosomes 2, Ncapd2 - non-smc condensin i complex, subunit d2, Chek1 - checkpoint kinase 1]
GO:0000780	condensed nuclear chromosome, centromeric region	7.09e-05	0.00232	33.13	8350	7	108	3	[Cenpa - centromere protein a, Aurkb - aurora kinase b, Bub1 - budding uninhibited by benzimidazoles 1 homolog (s. cerevisiae)]
GO:0000779	condensed chromosome, centromeric region	7.09e-05	0.00226	33.13	8350	7	108	3	[Cenpa - centromere protein a, Aurkb - aurora kinase b, Bub1 - budding uninhibited by benzimidazoles 1 homolog (s. cerevisiae)]
GO:0051233	spindle midzone	0.000112	0.00348	28.99	8350	8	108	3	[Cdc6 - cell division cycle 6 homolog (s. cerevisiae), Racgap1 - rac gtpase-activating protein 1, Plk1 - polo-like kinase 1]
GO:0044464	cell part	0.000113	0.00339	1.15	8350	6834	108	102	[Kif20a - kinesin family member 20a, Prim2 - primase, dna, polypeptide 2, Mlf1ip - myeloid leukemia factor 1 interacting protein, Rad54l - rad54 like (s. cerevisiae), Espl1 - extra spindle pole bodies homolog 1 (s. cerevisiae), Ccnb2 - cyclin b2, Fen1 - flap structure-specific endonuclease 1, Rfc5 - replication factor c (activator 1) 5, Tacc3 - transforming, acidic coiled-coil containing protein …
GO:0031262	Ndc80 complex	0.000166	0.00487	77.31	8350	2	108	2	[Ndc80 - ndc80 homolog, kinetochore complex component (s. cerevisiae), Spc25 - spc25, ndc80 kinetochore complex component, homolog (s. cerevisiae)]
GO:0097149	centralspindlin complex	0.000166	0.00474	77.31	8350	2	108	2	[Racgap1 - rac gtpase-activating protein 1, Kif23 - kinesin family member 23]
GO:0000785	chromatin	0.00028	0.00782	4.72	8350	131	108	8	[LOC100310874 - antisense rna overlapping mch, Asf1b - asf1 anti-silencing function 1 homolog b (s. cerevisiae), Pola1 - polymerase (dna directed), alpha 1, Kif22 - kinesin family member 22, Hells - helicase, lymphoid specific, Dnmt1 - dna (cytosine-5-)-methyltransferase 1, Mcm2 - minichromosome maintenance complex component 2, Chek1 - checkpoint kinase 1]
GO:0000778	condensed nuclear chromosome kinetochore	0.000493	0.0134	51.54	8350	3	108	2	[Cenpa - centromere protein a, Bub1b - budding uninhibited by benzimidazoles 1 homolog, beta (s. cerevisiae)]
GO:0005828	kinetochore microtubule	0.000493	0.0131	51.54	8350	3	108	2	[Kntc1 - kinetochore associated 1, Kif18a - kinesin family member 18a]
GO:0000152	nuclear ubiquitin ligase complex	0.00069	0.018	16.57	8350	14	108	3	[Ube2c - ubiquitin-conjugating enzyme e2c, Bard1 - brca1 associated ring domain 1, Cdc20 - cell division cycle 20 homolog (s. cerevisiae)]
GO:0005658	alpha DNA polymerase:primase complex	0.000978	0.0249	38.66	8350	4	108	2	[Prim2 - primase, dna, polypeptide 2, Pola1 - polymerase (dna directed), alpha 1]

## Sheet: Group1_David
Category	Term	Count	%	PValue	Genes	List Total	Pop Hits	Pop Total	Fold Enrichment	Bonferroni	Benjamini	FDR
SP_PIR_KEYWORDS	metal-binding	11	29.7297	0.0019806	ENSRNOG00000010335, ENSRNOG00000009620, ENSRNOG00000014795, ENSRNOG00000000640, ENSRNOG00000013215, ENSRNOG00000012878, ENSRNOG00000005964, ENSRNOG00000017597, ENSRNOG00000007607, ENSRNOG00000010208, ENSRNOG00000012658	25	844	5404	2.81725	0.17167	0.17167	2.15567
SP_PIR_KEYWORDS	extracellular matrix	4	10.8108	0.00306054	ENSRNOG00000014288, ENSRNOG00000015036, ENSRNOG00000029212, ENSRNOG00000010208	25	67	5404	12.9051	0.252632	0.135495	3.31319
GOTERM_MF_FAT	GO:0046914~transition metal ion binding	12	32.4324	0.00356766	ENSRNOG00000014288, ENSRNOG00000007853, ENSRNOG00000010335, ENSRNOG00000009620, ENSRNOG00000031779, ENSRNOG00000014795, ENSRNOG00000000640, ENSRNOG00000013215, ENSRNOG00000012878, ENSRNOG00000005964, ENSRNOG00000007607, ENSRNOG00000012658	28	1057	6087	2.46804	0.37163	0.37163	4.07672
GOTERM_CC_FAT	GO:0005578~proteinaceous extracellular matrix	5	13.5135	0.00364118	ENSRNOG00000014288, ENSRNOG00000010335, ENSRNOG00000015036, ENSRNOG00000029212, ENSRNOG00000010208	25	153	5632	7.36209	0.290288	0.290288	3.92262
GOTERM_MF_FAT	GO:0001871~pattern binding	4	10.8108	0.00441107	ENSRNOG00000014288, ENSRNOG00000007258, ENSRNOG00000015036, ENSRNOG00000029212	28	76	6087	11.4417	0.43713	0.249754	5.01799
GOTERM_MF_FAT	GO:0030247~polysaccharide binding	4	10.8108	0.00441107	ENSRNOG00000014288, ENSRNOG00000007258, ENSRNOG00000015036, ENSRNOG00000029212	28	76	6087	11.4417	0.43713	0.249754	5.01799
SP_PIR_KEYWORDS	zinc	8	21.6216	0.00631178	ENSRNOG00000010335, ENSRNOG00000014795, ENSRNOG00000000640, ENSRNOG00000013215, ENSRNOG00000005964, ENSRNOG00000007607, ENSRNOG00000010208, ENSRNOG00000012658	25	526	5404	3.2876	0.452022	0.181684	6.72325
GOTERM_CC_FAT	GO:0031012~extracellular matrix	5	13.5135	0.00662425	ENSRNOG00000014288, ENSRNOG00000010335, ENSRNOG00000015036, ENSRNOG00000029212, ENSRNOG00000010208	25	181	5632	6.2232	0.464605	0.268293	7.03146
GOTERM_MF_FAT	GO:0030246~carbohydrate binding	5	13.5135	0.00663309	ENSRNOG00000014288, ENSRNOG00000007258, ENSRNOG00000015036, ENSRNOG00000029212, ENSRNOG00000017597	28	173	6087	6.28303	0.579022	0.250532	7.45756
GOTERM_MF_FAT	GO:0046872~metal ion binding	15	40.5405	0.00718563	ENSRNOG00000007853, ENSRNOG00000010335, ENSRNOG00000029212, ENSRNOG00000000640, ENSRNOG00000012878, ENSRNOG00000017597, ENSRNOG00000003262, ENSRNOG00000014288, ENSRNOG00000031779, ENSRNOG00000009620, ENSRNOG00000014795, ENSRNOG00000013215, ENSRNOG00000005964, ENSRNOG00000007607, ENSRNOG00000012658	28	1700	6087	1.91817	0.608396	0.208936	8.05524
GOTERM_BP_FAT	GO:0035282~segmentation	3	8.10811	0.00807662	ENSRNOG00000015477, ENSRNOG00000016037, ENSRNOG00000000640	30	30	6357	21.19	0.988899	0.988899	11.1741
GOTERM_MF_FAT	GO:0043169~cation binding	15	40.5405	0.0081716	ENSRNOG00000007853, ENSRNOG00000010335, ENSRNOG00000029212, ENSRNOG00000000640, ENSRNOG00000012878, ENSRNOG00000017597, ENSRNOG00000003262, ENSRNOG00000014288, ENSRNOG00000031779, ENSRNOG00000009620, ENSRNOG00000014795, ENSRNOG00000013215, ENSRNOG00000005964, ENSRNOG00000007607, ENSRNOG00000012658	28	1723	6087	1.89257	0.655848	0.192114	9.11301
INTERPRO	IPR013088:Zinc finger, NHR/GATA-type	3	8.10811	0.00877777	ENSRNOG00000014795, ENSRNOG00000005964, ENSRNOG00000007607	26	35	6120	20.1758	0.646669	0.646669	9.59763
INTERPRO	IPR001628:Zinc finger, nuclear hormone receptor-type	3	8.10811	0.00877777	ENSRNOG00000014795, ENSRNOG00000005964, ENSRNOG00000007607	26	35	6120	20.1758	0.646669	0.646669	9.59763
INTERPRO	IPR001723:Steroid hormone receptor	3	8.10811	0.00877777	ENSRNOG00000014795, ENSRNOG00000005964, ENSRNOG00000007607	26	35	6120	20.1758	0.646669	0.646669	9.59763
GOTERM_MF_FAT	GO:0043167~ion binding	15	40.5405	0.010153	ENSRNOG00000007853, ENSRNOG00000010335, ENSRNOG00000029212, ENSRNOG00000000640, ENSRNOG00000012878, ENSRNOG00000017597, ENSRNOG00000003262, ENSRNOG00000014288, ENSRNOG00000031779, ENSRNOG00000009620, ENSRNOG00000014795, ENSRNOG00000013215, ENSRNOG00000005964, ENSRNOG00000007607, ENSRNOG00000012658	28	1763	6087	1.84963	0.734633	0.198369	11.2051
INTERPRO	IPR008946:Nuclear hormone receptor, ligand-binding	3	8.10811	0.0102938	ENSRNOG00000014795, ENSRNOG00000005964, ENSRNOG00000007607	26	38	6120	18.583	0.705054	0.45691	11.1674
GOTERM_BP_FAT	GO:0010035~response to inorganic substance	5	13.5135	0.0104148	ENSRNOG00000012477, ENSRNOG00000006396, ENSRNOG00000020918, ENSRNOG00000009620, ENSRNOG00000012878	30	191	6357	5.54712	0.997004	0.945266	14.1849
INTERPRO	IPR000536:Nuclear hormone receptor, ligand-binding, core	3	8.10811	0.0108232	ENSRNOG00000014795, ENSRNOG00000005964, ENSRNOG00000007607	26	39	6120	18.1065	0.7231	0.34821	11.7097
GOTERM_BP_FAT	GO:0022610~biological adhesion	6	16.2162	0.0108582	ENSRNOG00000014288, ENSRNOG00000006396, ENSRNOG00000015036, ENSRNOG00000029212, ENSRNOG00000002881, ENSRNOG00000007078	30	302	6357	4.20993	0.997664	0.867311	14.745
GOTERM_BP_FAT	GO:0007155~cell adhesion	6	16.2162	0.0108582	ENSRNOG00000014288, ENSRNOG00000006396, ENSRNOG00000015036, ENSRNOG00000029212, ENSRNOG00000002881, ENSRNOG00000007078	30	302	6357	4.20993	0.997664	0.867311	14.745
INTERPRO	IPR003070:Orphan nuclear receptor	2	5.40541	0.0122069	ENSRNOG00000005964, ENSRNOG00000007607	26	3	6120	156.923	0.76526	0.30394	13.1129
GOTERM_BP_FAT	GO:0035295~tube development	5	13.5135	0.0128214	ENSRNOG00000015477, ENSRNOG00000006396, ENSRNOG00000015036, ENSRNOG00000005964, ENSRNOG00000003840	30	203	6357	5.21921	0.999224	0.833118	17.1843
GOTERM_BP_FAT	GO:0035283~central nervous system segmentation	2	5.40541	0.0136255	ENSRNOG00000016037, ENSRNOG00000000640	30	3	6357	141.267	0.999507	0.781906	18.1645
GOTERM_BP_FAT	GO:0035284~brain segmentation	2	5.40541	0.0136255	ENSRNOG00000016037, ENSRNOG00000000640	30	3	6357	141.267	0.999507	0.781906	18.1645
PIR_SUPERFAMILY	PIRSF002524:nerve growth factor IB-like nuclear receptor	2	5.40541	0.0138542	ENSRNOG00000005964, ENSRNOG00000007607	14	3	2803	133.476	0.200058	0.200058	9.43216
GOTERM_MF_FAT	GO:0003707~steroid hormone receptor activity	3	8.10811	0.0139688	ENSRNOG00000014795, ENSRNOG00000005964, ENSRNOG00000007607	28	41	6087	15.9068	0.839385	0.229911	15.1106
GOTERM_MF_FAT	GO:0004879~ligand-dependent nuclear receptor activity	3	8.10811	0.0146274	ENSRNOG00000014795, ENSRNOG00000005964, ENSRNOG00000007607	28	42	6087	15.5281	0.852748	0.21294	15.7685
INTERPRO	IPR012395:IGFBP-related, CNN	2	5.40541	0.016244	ENSRNOG00000015036, ENSRNOG00000007078	26	4	6120	117.692	0.855218	0.320573	17.0912
SMART	SM00399:ZnF_C4	3	8.10811	0.0175739	ENSRNOG00000014795, ENSRNOG00000005964, ENSRNOG00000007607	20	35	3211	13.7614	0.462355	0.462355	14.5336
GOTERM_BP_FAT	GO:0021571~rhombomere 5 development	2	5.40541	0.0181274	ENSRNOG00000016037, ENSRNOG00000000640	30	4	6357	105.95	0.999961	0.81588	23.4557
PIR_SUPERFAMILY	PIRSF036495:IGFBP_rP_CNN	2	5.40541	0.0184327	ENSRNOG00000015036, ENSRNOG00000007078	14	4	2803	100.107	0.257457	0.138291	12.3763
GOTERM_BP_FAT	GO:0010038~response to metal ion	4	10.8108	0.0194844	ENSRNOG00000006396, ENSRNOG00000020918, ENSRNOG00000009620, ENSRNOG00000012878	30	127	6357	6.67402	0.999982	0.789882	24.987
GOTERM_MF_FAT	GO:0008270~zinc ion binding	9	24.3243	0.0211705	ENSRNOG00000007853, ENSRNOG00000010335, ENSRNOG00000014795, ENSRNOG00000000640, ENSRNOG00000013215, ENSRNOG00000012878, ENSRNOG00000005964, ENSRNOG00000007607, ENSRNOG00000012658	28	814	6087	2.40361	0.938068	0.265878	22.0566
SMART	SM00430:HOLI	3	8.10811	0.021581	ENSRNOG00000014795, ENSRNOG00000005964, ENSRNOG00000007607	20	39	3211	12.35	0.534016	0.31737	17.5723
PIR_SUPERFAMILY	PIRSF036495:IGFBP-related protein, CNN type	2	5.40541	0.0229916	ENSRNOG00000015036, ENSRNOG00000007078	14	5	2803	80.0857	0.310756	0.116667	15.2257
SP_PIR_KEYWORDS	dna-binding	6	16.2162	0.0241136	ENSRNOG00000015477, ENSRNOG00000014795, ENSRNOG00000016037, ENSRNOG00000000640, ENSRNOG00000005964, ENSRNOG00000007607	25	383	5404	3.38632	0.901615	0.439943	23.5326
INTERPRO	IPR006208:Cystine knot	2	5.40541	0.0242707	ENSRNOG00000015036, ENSRNOG00000007078	26	6	6120	78.4615	0.944936	0.3832	24.5114
GOTERM_BP_FAT	GO:0009725~response to hormone stimulus	6	16.2162	0.0263656	ENSRNOG00000006396, ENSRNOG00000020918, ENSRNOG00000000640, ENSRNOG00000005964, ENSRNOG00000017597, ENSRNOG00000010208	30	378	6357	3.36349	1	0.843337	32.3223
GOTERM_BP_FAT	GO:0003002~regionalization	4	10.8108	0.0270511	ENSRNOG00000007034, ENSRNOG00000015477, ENSRNOG00000016037, ENSRNOG00000000640	30	144	6357	5.88611	1	0.815688	33.0152
UP_SEQ_FEATURE	domain:TSP type-1	2	5.40541	0.0290119	ENSRNOG00000015036, ENSRNOG00000007078	20	7	4530	64.7143	0.98641	0.98641	29.5263
UP_SEQ_FEATURE	domain:VWFC	2	5.40541	0.0290119	ENSRNOG00000015036, ENSRNOG00000007078	20	7	4530	64.7143	0.98641	0.98641	29.5263
GOTERM_CC_FAT	GO:0005576~extracellular region	8	21.6216	0.0296596	ENSRNOG00000014288, ENSRNOG00000010335, ENSRNOG00000015036, ENSRNOG00000031779, ENSRNOG00000029212, ENSRNOG00000003840, ENSRNOG00000010208, ENSRNOG00000007078	25	737	5632	2.44537	0.940998	0.610696	28.1282
GOTERM_BP_FAT	GO:0021546~rhombomere development	2	5.40541	0.0315143	ENSRNOG00000016037, ENSRNOG00000000640	30	7	6357	60.5429	1	0.830888	37.3675
UP_SEQ_FEATURE	domain:CTCK	2	5.40541	0.0330908	ENSRNOG00000015036, ENSRNOG00000007078	20	8	4530	56.625	0.99265	0.914266	32.9657
GOTERM_MF_FAT	GO:0003700~transcription factor activity	6	16.2162	0.0333627	ENSRNOG00000015477, ENSRNOG00000014795, ENSRNOG00000016037, ENSRNOG00000000640, ENSRNOG00000005964, ENSRNOG00000007607	28	415	6087	3.14303	0.987859	0.356682	32.6424
GOTERM_MF_FAT	GO:0005539~glycosaminoglycan binding	3	8.10811	0.0351019	ENSRNOG00000014288, ENSRNOG00000015036, ENSRNOG00000029212	28	67	6087	9.73401	0.990393	0.34446	34.0403
INTERPRO	IPR006207:Cystine knot, C-terminal	2	5.40541	0.0361929	ENSRNOG00000015036, ENSRNOG00000007078	26	9	6120	52.3077	0.987093	0.462821	34.4192
GOTERM_BP_FAT	GO:0016055~Wnt receptor signaling pathway	3	8.10811	0.0370056	ENSRNOG00000006396, ENSRNOG00000020918, ENSRNOG00000007078	30	67	6357	9.48806	1	0.850808	42.3609
GOTERM_BP_FAT	GO:0006928~cell motion	5	13.5135	0.0379945	ENSRNOG00000015036, ENSRNOG00000029212, ENSRNOG00000014795, ENSRNOG00000000640, ENSRNOG00000003840	30	283	6357	3.74382	1	0.83329	43.2198
GOTERM_BP_FAT	GO:0009719~response to endogenous stimulus	6	16.2162	0.0412627	ENSRNOG00000006396, ENSRNOG00000020918, ENSRNOG00000000640, ENSRNOG00000005964, ENSRNOG00000017597, ENSRNOG00000010208	30	426	6357	2.98451	1	0.834531	45.9741
GOTERM_BP_FAT	GO:0043434~response to peptide hormone stimulus	4	10.8108	0.0412725	ENSRNOG00000000640, ENSRNOG00000005964, ENSRNOG00000017597, ENSRNOG00000010208	30	170	6357	4.98588	1	0.811919	45.9821
INTERPRO	IPR017891:Insulin-like growth factor binding protein, N-terminal	2	5.40541	0.0440633	ENSRNOG00000015036, ENSRNOG00000007078	26	11	6120	42.7972	0.995095	0.485566	40.2932
GOTERM_CC_FAT	GO:0044421~extracellular region part	6	16.2162	0.0446864	ENSRNOG00000014288, ENSRNOG00000010335, ENSRNOG00000015036, ENSRNOG00000029212, ENSRNOG00000003840, ENSRNOG00000010208	25	470	5632	2.87591	0.986394	0.658469	39.4376
SP_PIR_KEYWORDS	Secreted	6	16.2162	0.0450449	ENSRNOG00000014288, ENSRNOG00000015036, ENSRNOG00000029212, ENSRNOG00000003840, ENSRNOG00000010208, ENSRNOG00000007078	25	452	5404	2.86938	0.987458	0.583441	39.748
UP_SEQ_FEATURE	domain:IGFBP N-terminal	2	5.40541	0.0492446	ENSRNOG00000015036, ENSRNOG00000007078	20	12	4530	37.75	0.999372	0.914359	45.1306
GOTERM_BP_FAT	GO:0045944~positive regulation of transcription from RNA polymerase II promoter	5	13.5135	0.0503635	ENSRNOG00000007034, ENSRNOG00000016037, ENSRNOG00000000640, ENSRNOG00000005964, ENSRNOG00000007607	30	310	6357	3.41774	1	0.852217	53.0022
GOTERM_BP_FAT	GO:0000904~cell morphogenesis involved in differentiation	4	10.8108	0.0509079	ENSRNOG00000014288, ENSRNOG00000029212, ENSRNOG00000000640, ENSRNOG00000003840	30	185	6357	4.58162	1	0.836739	53.3944
SMART	SM00041:CT	2	5.40541	0.0520746	ENSRNOG00000015036, ENSRNOG00000007078	20	9	3211	35.6778	0.846151	0.464164	37.7307
GOTERM_BP_FAT	GO:0007389~pattern specification process	4	10.8108	0.0536496	ENSRNOG00000007034, ENSRNOG00000015477, ENSRNOG00000016037, ENSRNOG00000000640	30	189	6357	4.48466	1	0.83474	55.3234
GOTERM_BP_FAT	GO:0006357~regulation of transcription from RNA polymerase II promoter	6	16.2162	0.0553026	ENSRNOG00000007034, ENSRNOG00000014795, ENSRNOG00000016037, ENSRNOG00000000640, ENSRNOG00000005964, ENSRNOG00000007607	30	462	6357	2.75195	1	0.826942	56.4501
INTERPRO	IPR001007:von Willebrand factor, type C	2	5.40541	0.0557532	ENSRNOG00000015036, ENSRNOG00000007078	26	14	6120	33.6264	0.998852	0.52865	48.1356
GOTERM_BP_FAT	GO:0010039~response to iron ion	2	5.40541	0.0577613	ENSRNOG00000020918, ENSRNOG00000009620	30	13	6357	32.6	1	0.824116	58.0773
INTERPRO	IPR000867:Insulin-like growth factor-binding protein, IGFBP	2	5.40541	0.0596193	ENSRNOG00000015036, ENSRNOG00000007078	26	15	6120	31.3846	0.999292	0.515846	50.5146
GOTERM_BP_FAT	GO:0031099~regeneration	3	8.10811	0.0604323	ENSRNOG00000020918, ENSRNOG00000029212, ENSRNOG00000005964	30	88	6357	7.22386	1	0.822682	59.7806
GOTERM_MF_FAT	GO:0043565~sequence-specific DNA binding	5	13.5135	0.0623884	ENSRNOG00000015477, ENSRNOG00000014795, ENSRNOG00000016037, ENSRNOG00000005964, ENSRNOG00000007607	28	343	6087	3.16899	0.999769	0.50236	52.7726
INTERPRO	IPR000884:Thrombospondin, type 1 repeat	2	5.40541	0.0634702	ENSRNOG00000015036, ENSRNOG00000007078	26	16	6120	29.4231	0.999564	0.505115	52.7847
GOTERM_BP_FAT	GO:0007166~cell surface receptor linked signal transduction	8	21.6216	0.0634734	ENSRNOG00000007034, ENSRNOG00000029543, ENSRNOG00000006396, ENSRNOG00000020918, ENSRNOG00000015036, ENSRNOG00000002881, ENSRNOG00000003840, ENSRNOG00000007078	30	800	6357	2.119	1	0.823267	61.6414
GOTERM_BP_FAT	GO:0060070~Wnt receptor signaling pathway through beta-catenin	2	5.40541	0.0663568	ENSRNOG00000006396, ENSRNOG00000020918	30	15	6357	28.2533	1	0.823092	63.3313
GOTERM_MF_FAT	GO:0016563~transcription activator activity	4	10.8108	0.0752098	ENSRNOG00000015477, ENSRNOG00000014795, ENSRNOG00000005964, ENSRNOG00000007607	28	224	6087	3.88202	0.999961	0.542457	59.7694
UP_SEQ_FEATURE	signal peptide	8	21.6216	0.0775813	ENSRNOG00000014288, ENSRNOG00000005457, ENSRNOG00000006396, ENSRNOG00000015036, ENSRNOG00000029212, ENSRNOG00000003840, ENSRNOG00000010208, ENSRNOG00000007078	20	935	4530	1.93797	0.999992	0.947534	61.705
SMART	SM00214:VWC	2	5.40541	0.0798839	ENSRNOG00000015036, ENSRNOG00000007078	20	14	3211	22.9357	0.945739	0.517361	52.1666
UP_SEQ_FEATURE	compositionally biased region:Poly-His	2	5.40541	0.0807883	ENSRNOG00000016037, ENSRNOG00000005964	20	20	4530	22.65	0.999995	0.914546	63.2579
GOTERM_MF_FAT	GO:0030528~transcription regulator activity	7	18.9189	0.0817275	ENSRNOG00000007034, ENSRNOG00000015477, ENSRNOG00000014795, ENSRNOG00000016037, ENSRNOG00000000640, ENSRNOG00000005964, ENSRNOG00000007607	28	700	6087	2.17393	0.999985	0.546931	62.9502
GOTERM_BP_FAT	GO:0045893~positive regulation of transcription, DNA-dependent	5	13.5135	0.0817518	ENSRNOG00000007034, ENSRNOG00000016037, ENSRNOG00000000640, ENSRNOG00000005964, ENSRNOG00000007607	30	365	6357	2.90274	1	0.872294	71.2401
UP_SEQ_FEATURE	splice variant	6	16.2162	0.0824187	ENSRNOG00000014288, ENSRNOG00000029212, ENSRNOG00000000640, ENSRNOG00000012878, ENSRNOG00000005964, ENSRNOG00000012658	20	574	4530	2.3676	0.999996	0.876685	64.025
GOTERM_BP_FAT	GO:0051254~positive regulation of RNA metabolic process	5	13.5135	0.0830464	ENSRNOG00000007034, ENSRNOG00000016037, ENSRNOG00000000640, ENSRNOG00000005964, ENSRNOG00000007607	30	367	6357	2.88692	1	0.865326	71.8269
GOTERM_BP_FAT	GO:0010033~response to organic substance	7	18.9189	0.0842305	ENSRNOG00000006396, ENSRNOG00000020918, ENSRNOG00000000640, ENSRNOG00000012878, ENSRNOG00000005964, ENSRNOG00000017597, ENSRNOG00000010208	30	684	6357	2.16857	1	0.858208	72.3539
UP_SEQ_FEATURE	region of interest:Ligand-binding	2	5.40541	0.0846608	ENSRNOG00000005964, ENSRNOG00000007607	20	21	4530	21.5714	0.999998	0.84198	65.056
SMART	SM00121:IB	2	5.40541	0.0853523	ENSRNOG00000015036, ENSRNOG00000007078	20	15	3211	21.4067	0.955956	0.464478	54.6266
GOTERM_CC_FAT	GO:0005911~cell-cell junction	3	8.10811	0.0865323	ENSRNOG00000012878, ENSRNOG00000016724, ENSRNOG00000010883	25	116	5632	5.82621	0.999798	0.817597	62.9483
GOTERM_MF_FAT	GO:0005520~insulin-like growth factor binding	2	5.40541	0.0892716	ENSRNOG00000015036, ENSRNOG00000007078	28	21	6087	20.7041	0.999995	0.555331	66.3439
INTERPRO	IPR016060:Complement control module	2	5.40541	0.0900054	ENSRNOG00000014288, ENSRNOG00000029212	26	23	6120	20.4682	0.999985	0.604438	66.0199
SMART	SM00209:TSP1	2	5.40541	0.0907898	ENSRNOG00000015036, ENSRNOG00000007078	20	16	3211	20.0687	0.964252	0.426049	56.9608
GOTERM_BP_FAT	GO:0043066~negative regulation of apoptosis	4	10.8108	0.0945665	ENSRNOG00000014288, ENSRNOG00000007034, ENSRNOG00000012477, ENSRNOG00000010208	30	240	6357	3.53167	1	0.880035	76.579
SP_PIR_KEYWORDS	transcription regulation	5	13.5135	0.096203	ENSRNOG00000014795, ENSRNOG00000016037, ENSRNOG00000000640, ENSRNOG00000005964, ENSRNOG00000007607	25	399	5404	2.70877	0.999933	0.798416	67.1051
GOTERM_BP_FAT	GO:0043069~negative regulation of programmed cell death	4	10.8108	0.0982116	ENSRNOG00000014288, ENSRNOG00000007034, ENSRNOG00000012477, ENSRNOG00000010208	30	244	6357	3.47377	1	0.88056	77.9196
GOTERM_BP_FAT	GO:0060548~negative regulation of cell death	4	10.8108	0.0982116	ENSRNOG00000014288, ENSRNOG00000007034, ENSRNOG00000012477, ENSRNOG00000010208	30	244	6357	3.47377	1	0.88056	77.9196
GOTERM_BP_FAT	GO:0050673~epithelial cell proliferation	2	5.40541	0.0999875	ENSRNOG00000015477, ENSRNOG00000020918	30	23	6357	18.4261	1	0.87608	78.5465

## Sheet: Group2_David
Category	Term	Count	%	PValue	Genes	List Total	Pop Hits	Pop Total	Fold Enrichment	Bonferroni	Benjamini	FDR
GOTERM_CC_FAT	GO:0030016~myofibril	18	7.37705	9.54065e-14	ENSRNOG00000014327, ENSRNOG00000020276, ENSRNOG00000015155, ENSRNOG00000017645, ENSRNOG00000017786, ENSRNOG00000028041, ENSRNOG00000003596, ENSRNOG00000009073, ENSRNOG00000002987, ENSRNOG00000006783, ENSRNOG00000020332, ENSRNOG00000016983, ENSRNOG00000006930, ENSRNOG00000005798, ENSRNOG00000025757, ENSRNOG00000016714, ENSRNOG00000018997, ENSRNOG00000017833	166	98	10776	11.9233	2.35559e-11	2.35559e-11	1.23657e-10
GOTERM_CC_FAT	GO:0043292~contractile fiber	18	7.37705	3.66873e-13	ENSRNOG00000014327, ENSRNOG00000020276, ENSRNOG00000015155, ENSRNOG00000017645, ENSRNOG00000017786, ENSRNOG00000028041, ENSRNOG00000003596, ENSRNOG00000009073, ENSRNOG00000002987, ENSRNOG00000006783, ENSRNOG00000020332, ENSRNOG00000016983, ENSRNOG00000006930, ENSRNOG00000005798, ENSRNOG00000025757, ENSRNOG00000016714, ENSRNOG00000018997, ENSRNOG00000017833	166	106	10776	11.0234	9.06314e-11	4.53156e-11	4.75775e-10
SP_PIR_KEYWORDS	muscle protein	13	5.32787	1.7111e-12	ENSRNOG00000006471, ENSRNOG00000020276, ENSRNOG00000017645, ENSRNOG00000028041, ENSRNOG00000017786, ENSRNOG00000005543, ENSRNOG00000009073, ENSRNOG00000002987, ENSRNOG00000020332, ENSRNOG00000003336, ENSRNOG00000016983, ENSRNOG00000025757, ENSRNOG00000018997	148	42	8979	18.7785	4.02103e-10	4.02103e-10	2.20121e-09
GOTERM_CC_FAT	GO:0044449~contractile fiber part	15	6.14754	8.61231e-11	ENSRNOG00000020276, ENSRNOG00000014327, ENSRNOG00000015155, ENSRNOG00000017786, ENSRNOG00000028041, ENSRNOG00000003596, ENSRNOG00000009073, ENSRNOG00000006783, ENSRNOG00000020332, ENSRNOG00000016983, ENSRNOG00000006930, ENSRNOG00000005798, ENSRNOG00000025757, ENSRNOG00000018997, ENSRNOG00000017833	166	91	10776	10.7004	2.12724e-08	7.0908e-09	1.1167e-07
GOTERM_BP_FAT	GO:0003012~muscle system process	15	6.14754	2.0191e-10	ENSRNOG00000020276, ENSRNOG00000015155, ENSRNOG00000017645, ENSRNOG00000017786, ENSRNOG00000028041, ENSRNOG00000005543, ENSRNOG00000020332, ENSRNOG00000019627, ENSRNOG00000016983, ENSRNOG00000025757, ENSRNOG00000002981, ENSRNOG00000013532, ENSRNOG00000018997, ENSRNOG00000017833, ENSRNOG00000011754	185	97	12092	10.1076	3.43652e-07	3.43652e-07	3.40607e-07
GOTERM_CC_FAT	GO:0030017~sarcomere	14	5.7377	2.05111e-10	ENSRNOG00000020276, ENSRNOG00000014327, ENSRNOG00000015155, ENSRNOG00000017786, ENSRNOG00000028041, ENSRNOG00000003596, ENSRNOG00000009073, ENSRNOG00000006783, ENSRNOG00000020332, ENSRNOG00000016983, ENSRNOG00000006930, ENSRNOG00000005798, ENSRNOG00000018997, ENSRNOG00000017833	166	80	10776	11.3602	5.06625e-08	1.26656e-08	2.65953e-07
GOTERM_BP_FAT	GO:0006936~muscle contraction	14	5.7377	5.06556e-10	ENSRNOG00000020276, ENSRNOG00000015155, ENSRNOG00000017645, ENSRNOG00000028041, ENSRNOG00000005543, ENSRNOG00000020332, ENSRNOG00000019627, ENSRNOG00000016983, ENSRNOG00000025757, ENSRNOG00000002981, ENSRNOG00000013532, ENSRNOG00000018997, ENSRNOG00000017833, ENSRNOG00000011754	185	86	12092	10.6404	8.62157e-07	4.31079e-07	8.54519e-07
GOTERM_CC_FAT	GO:0005865~striated muscle thin filament	6	2.45902	9.49976e-08	ENSRNOG00000020276, ENSRNOG00000015155, ENSRNOG00000020332, ENSRNOG00000017786, ENSRNOG00000028041, ENSRNOG00000009073	166	9	10776	43.2771	2.34641e-05	4.69287e-06	0.000123176
SP_PIR_KEYWORDS	thick filament	6	2.45902	2.59223e-07	ENSRNOG00000002987, ENSRNOG00000016983, ENSRNOG00000003336, ENSRNOG00000025757, ENSRNOG00000018997, ENSRNOG00000005543	148	10	8979	36.4014	6.09156e-05	3.04583e-05	0.000333475
GOTERM_CC_FAT	GO:0032982~myosin filament	6	2.45902	3.39765e-07	ENSRNOG00000002987, ENSRNOG00000016983, ENSRNOG00000003336, ENSRNOG00000025757, ENSRNOG00000018997, ENSRNOG00000005543	166	11	10776	35.4085	8.39184e-05	1.39869e-05	0.000440548
GOTERM_BP_FAT	GO:0006941~striated muscle contraction	8	3.27869	1.7177e-06	ENSRNOG00000020276, ENSRNOG00000015155, ENSRNOG00000020332, ENSRNOG00000016983, ENSRNOG00000025757, ENSRNOG00000028041, ENSRNOG00000018997, ENSRNOG00000013532	185	39	12092	13.4076	0.00291926	0.000974035	0.00289759
GOTERM_CC_FAT	GO:0005861~troponin complex	5	2.04918	3.53718e-06	ENSRNOG00000020276, ENSRNOG00000015155, ENSRNOG00000020332, ENSRNOG00000028041, ENSRNOG00000009073	166	8	10776	40.5723	0.000873303	0.000124804	0.00458631
GOTERM_CC_FAT	GO:0015629~actin cytoskeleton	15	6.14754	4.23686e-06	ENSRNOG00000020276, ENSRNOG00000015155, ENSRNOG00000017645, ENSRNOG00000017786, ENSRNOG00000028041, ENSRNOG00000005543, ENSRNOG00000009073, ENSRNOG00000002987, ENSRNOG00000020332, ENSRNOG00000003336, ENSRNOG00000016983, ENSRNOG00000025757, ENSRNOG00000040122, ENSRNOG00000018997, ENSRNOG00000017833	166	211	10776	4.61486	0.00104596	0.000130805	0.0054935
GOTERM_BP_FAT	GO:0008016~regulation of heart contraction	9	3.68852	5.27859e-06	ENSRNOG00000014327, ENSRNOG00000018393, ENSRNOG00000020719, ENSRNOG00000016983, ENSRNOG00000002981, ENSRNOG00000025757, ENSRNOG00000005798, ENSRNOG00000021256, ENSRNOG00000011130	185	64	12092	9.19155	0.00894395	0.00224353	0.00890419
GOTERM_CC_FAT	GO:0005576~extracellular region	41	16.8033	6.67998e-06	ENSRNOG00000013768, ENSRNOG00000005770, ENSRNOG00000007108, ENSRNOG00000012920, ENSRNOG00000007843, ENSRNOG00000021355, ENSRNOG00000010392, ENSRNOG00000036924, ENSRNOG00000010811, ENSRNOG00000018393, ENSRNOG00000003312, ENSRNOG00000003233, ENSRNOG00000004405, ENSRNOG00000000597, ENSRNOG00000008336, ENSRNOG00000002811, ENSRNOG00000008310, ENSRNOG00000017510, ENSRNOG00000001794, ENSRNOG00000019093,…	166	1281	10776	2.07771	0.0016486	0.000183312	0.0086611
SP_PIR_KEYWORDS	Secreted	30	12.2951	1.40626e-05	ENSRNOG00000013768, ENSRNOG00000005770, ENSRNOG00000012920, ENSRNOG00000010392, ENSRNOG00000036924, ENSRNOG00000010811, ENSRNOG00000003312, ENSRNOG00000018393, ENSRNOG00000004405, ENSRNOG00000008336, ENSRNOG00000002811, ENSRNOG00000017510, ENSRNOG00000001794, ENSRNOG00000019093, ENSRNOG00000001951, ENSRNOG00000017725, ENSRNOG00000005185, ENSRNOG00000012912, ENSRNOG00000013973, ENSRNOG00000011557,…	148	765	8979	2.37917	0.00329928	0.00110097	0.0180892
GOTERM_MF_FAT	GO:0005509~calcium ion binding	26	10.6557	2.22237e-05	ENSRNOG00000003741, ENSRNOG00000015155, ENSRNOG00000001628, ENSRNOG00000003596, ENSRNOG00000036924, ENSRNOG00000010811, ENSRNOG00000019584, ENSRNOG00000037357, ENSRNOG00000020719, ENSRNOG00000013330, ENSRNOG00000002981, ENSRNOG00000005345, ENSRNOG00000008444, ENSRNOG00000006471, ENSRNOG00000017645, ENSRNOG00000006950, ENSRNOG00000012575, ENSRNOG00000011557, ENSRNOG00000017917, ENSRNOG00000015285,…	180	672	11963	2.57141	0.00948878	0.00948878	0.0313088
GOTERM_BP_FAT	GO:0044057~regulation of system process	17	6.96721	2.90525e-05	ENSRNOG00000014327, ENSRNOG00000020276, ENSRNOG00000028041, ENSRNOG00000009073, ENSRNOG00000000781, ENSRNOG00000020719, ENSRNOG00000018393, ENSRNOG00000010649, ENSRNOG00000020332, ENSRNOG00000016983, ENSRNOG00000006930, ENSRNOG00000005798, ENSRNOG00000025757, ENSRNOG00000002981, ENSRNOG00000021256, ENSRNOG00000011130, ENSRNOG00000019321	185	319	12092	3.48325	0.0482455	0.00984089	0.0489981
GOTERM_BP_FAT	GO:0014706~striated muscle tissue development	11	4.5082	3.06257e-05	ENSRNOG00000014327, ENSRNOG00000017645, ENSRNOG00000016983, ENSRNOG00000004878, ENSRNOG00000025757, ENSRNOG00000006930, ENSRNOG00000017786, ENSRNOG00000015285, ENSRNOG00000003694, ENSRNOG00000010392, ENSRNOG00000009073	185	131	12092	5.48843	0.0507905	0.00864999	0.0516505
GOTERM_MF_FAT	GO:0003779~actin binding	14	5.7377	4.75514e-05	ENSRNOG00000020276, ENSRNOG00000015155, ENSRNOG00000017645, ENSRNOG00000009945, ENSRNOG00000005543, ENSRNOG00000009073, ENSRNOG00000002987, ENSRNOG00000020332, ENSRNOG00000016983, ENSRNOG00000025757, ENSRNOG00000016714, ENSRNOG00000008986, ENSRNOG00000018997, ENSRNOG00000017833	180	233	11963	3.99337	0.0201933	0.0101482	0.0669794
GOTERM_BP_FAT	GO:0060537~muscle tissue development	11	4.5082	4.78959e-05	ENSRNOG00000014327, ENSRNOG00000017645, ENSRNOG00000016983, ENSRNOG00000004878, ENSRNOG00000025757, ENSRNOG00000006930, ENSRNOG00000017786, ENSRNOG00000015285, ENSRNOG00000003694, ENSRNOG00000010392, ENSRNOG00000009073	185	138	12092	5.21003	0.0782865	0.0115783	0.080766
GOTERM_BP_FAT	GO:0007517~muscle organ development	12	4.91803	5.39043e-05	ENSRNOG00000014327, ENSRNOG00000017645, ENSRNOG00000016983, ENSRNOG00000004878, ENSRNOG00000025757, ENSRNOG00000006930, ENSRNOG00000017786, ENSRNOG00000015285, ENSRNOG00000003694, ENSRNOG00000010392, ENSRNOG00000000008, ENSRNOG00000009073	185	169	12092	4.6411	0.0876647	0.0114029	0.0908935
INTERPRO	IPR001978:Troponin	4	1.63934	6.96737e-05	ENSRNOG00000020276, ENSRNOG00000020332, ENSRNOG00000028041, ENSRNOG00000009073	159	6	10240	42.935	0.0247035	0.0247035	0.0956085
INTERPRO	IPR015650:Heavy chain of Myosin	4	1.63934	6.96737e-05	ENSRNOG00000002987, ENSRNOG00000016983, ENSRNOG00000025757, ENSRNOG00000018997	159	6	10240	42.935	0.0247035	0.0247035	0.0956085
GOTERM_CC_FAT	GO:0044430~cytoskeletal part	25	10.2459	0.000143607	ENSRNOG00000020276, ENSRNOG00000015155, ENSRNOG00000011907, ENSRNOG00000002987, ENSRNOG00000020332, ENSRNOG00000003336, ENSRNOG00000016983, ENSRNOG00000025757, ENSRNOG00000018997, ENSRNOG00000032929, ENSRNOG00000017645, ENSRNOG00000020248, ENSRNOG00000017786, ENSRNOG00000028041, ENSRNOG00000005543, ENSRNOG00000009073, ENSRNOG00000028996, ENSRNOG00000007682, ENSRNOG00000024870, ENSRNOG00000004479,…	166	695	10776	2.3351	0.0348516	0.00354106	0.186045
GOTERM_CC_FAT	GO:0005886~plasma membrane	58	23.7705	0.000181199	ENSRNOG00000012134, ENSRNOG00000038132, ENSRNOG00000019183, ENSRNOG00000026910, ENSRNOG00000030981, ENSRNOG00000020706, ENSRNOG00000013330, ENSRNOG00000016983, ENSRNOG00000002981, ENSRNOG00000005798, ENSRNOG00000025757, ENSRNOG00000016714, ENSRNOG00000008312, ENSRNOG00000017510, ENSRNOG00000008444, ENSRNOG00000001794, ENSRNOG00000017842, ENSRNOG00000015860, ENSRNOG00000012575, ENSRNOG00000015285,…	166	2396	10776	1.57141	0.0437733	0.00406085	0.234694
INTERPRO	IPR004009:Myosin, N-terminal, SH3-like	4	1.63934	0.000190691	ENSRNOG00000002987, ENSRNOG00000016983, ENSRNOG00000025757, ENSRNOG00000018997	159	8	10240	32.2013	0.0661736	0.0336531	0.261471
GOTERM_BP_FAT	GO:0030239~myofibril assembly	5	2.04918	0.000207748	ENSRNOG00000017645, ENSRNOG00000016983, ENSRNOG00000025757, ENSRNOG00000017786, ENSRNOG00000003694	185	20	12092	16.3405	0.297862	0.0385297	0.349878
GOTERM_BP_FAT	GO:0055010~ventricular cardiac muscle morphogenesis	5	2.04918	0.000207748	ENSRNOG00000017645, ENSRNOG00000016983, ENSRNOG00000025757, ENSRNOG00000003694, ENSRNOG00000009073	185	20	12092	16.3405	0.297862	0.0385297	0.349878
GOTERM_BP_FAT	GO:0048738~cardiac muscle tissue development	7	2.86885	0.000240161	ENSRNOG00000014327, ENSRNOG00000017645, ENSRNOG00000016983, ENSRNOG00000025757, ENSRNOG00000003694, ENSRNOG00000010392, ENSRNOG00000009073	185	58	12092	7.88854	0.335556	0.0400561	0.404362
GOTERM_MF_FAT	GO:0008092~cytoskeletal protein binding	17	6.96721	0.000256807	ENSRNOG00000020276, ENSRNOG00000015155, ENSRNOG00000017645, ENSRNOG00000009945, ENSRNOG00000028041, ENSRNOG00000005543, ENSRNOG00000009073, ENSRNOG00000002987, ENSRNOG00000020332, ENSRNOG00000016983, ENSRNOG00000025757, ENSRNOG00000040122, ENSRNOG00000016714, ENSRNOG00000008986, ENSRNOG00000018997, ENSRNOG00000017833, ENSRNOG00000011452	180	391	11963	2.88961	0.104331	0.0360618	0.361235
GOTERM_CC_FAT	GO:0005856~cytoskeleton	29	11.8852	0.000459103	ENSRNOG00000014327, ENSRNOG00000020276, ENSRNOG00000015155, ENSRNOG00000011907, ENSRNOG00000020455, ENSRNOG00000002987, ENSRNOG00000020332, ENSRNOG00000016983, ENSRNOG00000003336, ENSRNOG00000025757, ENSRNOG00000018997, ENSRNOG00000032929, ENSRNOG00000017645, ENSRNOG00000020248, ENSRNOG00000017786, ENSRNOG00000028041, ENSRNOG00000005543, ENSRNOG00000009073, ENSRNOG00000028996, ENSRNOG00000007682,…	166	940	10776	2.00272	0.107228	0.00940751	0.593653
SP_PIR_KEYWORDS	skeletal muscle	4	1.63934	0.0004742	ENSRNOG00000018656, ENSRNOG00000002987, ENSRNOG00000020332, ENSRNOG00000009073	148	10	8979	24.2676	0.105476	0.0274812	0.608318
GOTERM_BP_FAT	GO:0006937~regulation of muscle contraction	7	2.86885	0.000487607	ENSRNOG00000020276, ENSRNOG00000020332, ENSRNOG00000002981, ENSRNOG00000005798, ENSRNOG00000028041, ENSRNOG00000011130, ENSRNOG00000009073	185	66	12092	6.93235	0.563999	0.0726874	0.81938
GOTERM_CC_FAT	GO:0016459~myosin complex	7	2.86885	0.000500422	ENSRNOG00000002987, ENSRNOG00000017645, ENSRNOG00000016983, ENSRNOG00000003336, ENSRNOG00000025757, ENSRNOG00000018997, ENSRNOG00000005543	166	66	10776	6.88499	0.116298	0.00946532	0.646922
GOTERM_BP_FAT	GO:0002027~regulation of heart rate	5	2.04918	0.000511118	ENSRNOG00000018393, ENSRNOG00000016983, ENSRNOG00000002981, ENSRNOG00000025757, ENSRNOG00000011130	185	25	12092	13.0724	0.58111	0.0699456	0.858728
INTERPRO	IPR002928:Myosin tail	4	1.63934	0.000543012	ENSRNOG00000002987, ENSRNOG00000016983, ENSRNOG00000025757, ENSRNOG00000018997	159	11	10240	23.4191	0.177161	0.0629307	0.742898
GOTERM_BP_FAT	GO:0055008~cardiac muscle tissue morphogenesis	5	2.04918	0.000596921	ENSRNOG00000017645, ENSRNOG00000016983, ENSRNOG00000025757, ENSRNOG00000003694, ENSRNOG00000009073	185	26	12092	12.5696	0.638055	0.0751966	1.0022
GOTERM_BP_FAT	GO:0060415~muscle tissue morphogenesis	5	2.04918	0.000596921	ENSRNOG00000017645, ENSRNOG00000016983, ENSRNOG00000025757, ENSRNOG00000003694, ENSRNOG00000009073	185	26	12092	12.5696	0.638055	0.0751966	1.0022
GOTERM_BP_FAT	GO:0003009~skeletal muscle contraction	4	1.63934	0.000689224	ENSRNOG00000020276, ENSRNOG00000015155, ENSRNOG00000020332, ENSRNOG00000028041	185	12	12092	21.7874	0.690706	0.0804022	1.15633
GOTERM_BP_FAT	GO:0031032~actomyosin structure organization	5	2.04918	0.000692468	ENSRNOG00000017645, ENSRNOG00000016983, ENSRNOG00000025757, ENSRNOG00000017786, ENSRNOG00000003694	185	27	12092	12.1041	0.692411	0.0755897	1.16174
INTERPRO	IPR006210:EGF-like	9	3.68852	0.000763793	ENSRNOG00000019584, ENSRNOG00000012575, ENSRNOG00000002811, ENSRNOG00000015285, ENSRNOG00000001794, ENSRNOG00000002771, ENSRNOG00000017510, ENSRNOG00000010392, ENSRNOG00000019093	159	127	10240	4.56396	0.239901	0.0662781	1.04348
SP_PIR_KEYWORDS	calcium	18	7.37705	0.00103696	ENSRNOG00000003741, ENSRNOG00000006471, ENSRNOG00000001628, ENSRNOG00000015155, ENSRNOG00000017645, ENSRNOG00000006950, ENSRNOG00000012575, ENSRNOG00000011557, ENSRNOG00000015285, ENSRNOG00000003823, ENSRNOG00000036924, ENSRNOG00000010811, ENSRNOG00000039326, ENSRNOG00000027954, ENSRNOG00000013330, ENSRNOG00000002981, ENSRNOG00000005345, ENSRNOG00000011483	148	449	8979	2.43216	0.216365	0.0475926	1.32581
SMART	SM00181:EGF	9	3.68852	0.00108023	ENSRNOG00000019584, ENSRNOG00000012575, ENSRNOG00000002811, ENSRNOG00000015285, ENSRNOG00000001794, ENSRNOG00000002771, ENSRNOG00000017510, ENSRNOG00000010392, ENSRNOG00000019093	85	127	5083	4.2378	0.0798536	0.0798536	1.13384
SP_PIR_KEYWORDS	myosin	5	2.04918	0.0011911	ENSRNOG00000002987, ENSRNOG00000017645, ENSRNOG00000016983, ENSRNOG00000025757, ENSRNOG00000018997	148	29	8979	10.4602	0.244274	0.0456066	1.52151
GOTERM_CC_FAT	GO:0031674~I band	6	2.45902	0.0012559	ENSRNOG00000014327, ENSRNOG00000006783, ENSRNOG00000005798, ENSRNOG00000006930, ENSRNOG00000017833, ENSRNOG00000003596	166	53	10776	7.34894	0.266847	0.0219275	1.61625
GOTERM_MF_FAT	GO:0008307~structural constituent of muscle	4	1.63934	0.00131289	ENSRNOG00000017645, ENSRNOG00000016983, ENSRNOG00000025757, ENSRNOG00000011754	180	15	11963	17.723	0.430842	0.131423	1.83405
GOTERM_BP_FAT	GO:0055002~striated muscle cell development	6	2.45902	0.00133618	ENSRNOG00000017645, ENSRNOG00000016983, ENSRNOG00000025757, ENSRNOG00000017786, ENSRNOG00000015285, ENSRNOG00000003694	185	54	12092	7.26246	0.897275	0.132579	2.23029
UP_SEQ_FEATURE	domain:IQ	5	2.04918	0.0013599	ENSRNOG00000001628, ENSRNOG00000002987, ENSRNOG00000016983, ENSRNOG00000025757, ENSRNOG00000012134	130	28	7317	10.0508	0.437649	0.437649	1.89533
INTERPRO	IPR006209:EGF	7	2.86885	0.00143947	ENSRNOG00000019584, ENSRNOG00000012575, ENSRNOG00000015285, ENSRNOG00000002771, ENSRNOG00000017510, ENSRNOG00000010392, ENSRNOG00000019093	159	80	10240	5.63522	0.403777	0.0982593	1.95816
GOTERM_BP_FAT	GO:0010927~cellular component assembly involved in morphogenesis	5	2.04918	0.00150381	ENSRNOG00000017645, ENSRNOG00000016983, ENSRNOG00000025757, ENSRNOG00000017786, ENSRNOG00000003694	185	33	12092	9.90336	0.922804	0.139869	2.50676
GOTERM_BP_FAT	GO:0032844~regulation of homeostatic process	8	3.27869	0.00167745	ENSRNOG00000020557, ENSRNOG00000018393, ENSRNOG00000002981, ENSRNOG00000006930, ENSRNOG00000008336, ENSRNOG00000011130, ENSRNOG00000019321, ENSRNOG00000009559	185	113	12092	4.62741	0.942583	0.146787	2.79237
INTERPRO	IPR018248:EF hand	7	2.86885	0.00196708	ENSRNOG00000006471, ENSRNOG00000015155, ENSRNOG00000017645, ENSRNOG00000011557, ENSRNOG00000005345, ENSRNOG00000011483, ENSRNOG00000003823	159	85	10240	5.30374	0.506818	0.111138	2.66694
GOTERM_BP_FAT	GO:0055065~metal ion homeostasis	10	4.09836	0.00207856	ENSRNOG00000014327, ENSRNOG00000020557, ENSRNOG00000021090, ENSRNOG00000018393, ENSRNOG00000020719, ENSRNOG00000015860, ENSRNOG00000002981, ENSRNOG00000005798, ENSRNOG00000020685, ENSRNOG00000011130	185	185	12092	3.53309	0.971027	0.170049	3.44912
GOTERM_BP_FAT	GO:0055001~muscle cell development	6	2.45902	0.00214443	ENSRNOG00000017645, ENSRNOG00000016983, ENSRNOG00000025757, ENSRNOG00000017786, ENSRNOG00000015285, ENSRNOG00000003694	185	60	12092	6.53622	0.974106	0.166971	3.55659
GOTERM_MF_FAT	GO:0031014~troponin T binding	3	1.22951	0.00216136	ENSRNOG00000020276, ENSRNOG00000020332, ENSRNOG00000028041	180	5	11963	39.8767	0.604746	0.169432	3.00266
SP_PIR_KEYWORDS	glycoprotein	48	19.6721	0.00233112	ENSRNOG00000003741, ENSRNOG00000005770, ENSRNOG00000005343, ENSRNOG00000012920, ENSRNOG00000012134, ENSRNOG00000011086, ENSRNOG00000027380, ENSRNOG00000020685, ENSRNOG00000010392, ENSRNOG00000010811, ENSRNOG00000030981, ENSRNOG00000003312, ENSRNOG00000013330, ENSRNOG00000002981, ENSRNOG00000004405, ENSRNOG00000008336, ENSRNOG00000008312, ENSRNOG00000002811, ENSRNOG00000017510, ENSRNOG00000001794,…	148	1949	8979	1.49416	0.422157	0.0753597	2.95774
GOTERM_CC_FAT	GO:0044459~plasma membrane part	35	14.3443	0.0023715	ENSRNOG00000014603, ENSRNOG00000012134, ENSRNOG00000020685, ENSRNOG00000010392, ENSRNOG00000026910, ENSRNOG00000019584, ENSRNOG00000030981, ENSRNOG00000010649, ENSRNOG00000016983, ENSRNOG00000013330, ENSRNOG00000002981, ENSRNOG00000005798, ENSRNOG00000025757, ENSRNOG00000016714, ENSRNOG00000017510, ENSRNOG00000008444, ENSRNOG00000005302, ENSRNOG00000017842, ENSRNOG00000002305, ENSRNOG00000015949,…	166	1358	10776	1.67308	0.443705	0.0383426	3.0317
GOTERM_BP_FAT	GO:0051146~striated muscle cell differentiation	7	2.86885	0.00247523	ENSRNOG00000017645, ENSRNOG00000016983, ENSRNOG00000025757, ENSRNOG00000017786, ENSRNOG00000015285, ENSRNOG00000003694, ENSRNOG00000010392	185	90	12092	5.08372	0.985273	0.181973	4.09451
GOTERM_BP_FAT	GO:0008015~blood circulation	9	3.68852	0.00253964	ENSRNOG00000017645, ENSRNOG00000018393, ENSRNOG00000011074, ENSRNOG00000016983, ENSRNOG00000002981, ENSRNOG00000025757, ENSRNOG00000021256, ENSRNOG00000011130, ENSRNOG00000010392	185	155	12092	3.79522	0.986806	0.178584	4.19892
GOTERM_BP_FAT	GO:0003013~circulatory system process	9	3.68852	0.00253964	ENSRNOG00000017645, ENSRNOG00000018393, ENSRNOG00000011074, ENSRNOG00000016983, ENSRNOG00000002981, ENSRNOG00000025757, ENSRNOG00000021256, ENSRNOG00000011130, ENSRNOG00000010392	185	155	12092	3.79522	0.986806	0.178584	4.19892
SP_PIR_KEYWORDS	mammary gland	3	1.22951	0.00257736	ENSRNOG00000010811, ENSRNOG00000039326, ENSRNOG00000001951	148	5	8979	36.4014	0.454723	0.0730055	3.2654
SP_PIR_KEYWORDS	muscle contraction	3	1.22951	0.00257736	ENSRNOG00000002987, ENSRNOG00000017645, ENSRNOG00000017786	148	5	8979	36.4014	0.454723	0.0730055	3.2654
GOTERM_BP_FAT	GO:0051241~negative regulation of multicellular organismal process	9	3.68852	0.00285931	ENSRNOG00000031189, ENSRNOG00000018393, ENSRNOG00000005798, ENSRNOG00000008336, ENSRNOG00000038132, ENSRNOG00000028041, ENSRNOG00000021256, ENSRNOG00000011130, ENSRNOG00000014532	185	158	12092	3.72316	0.992354	0.190948	4.71553
GOTERM_BP_FAT	GO:0050879~multicellular organismal movement	4	1.63934	0.00326554	ENSRNOG00000020276, ENSRNOG00000015155, ENSRNOG00000020332, ENSRNOG00000028041	185	20	12092	13.0724	0.996178	0.207022	5.36826
GOTERM_BP_FAT	GO:0050881~musculoskeletal movement	4	1.63934	0.00326554	ENSRNOG00000020276, ENSRNOG00000015155, ENSRNOG00000020332, ENSRNOG00000028041	185	20	12092	13.0724	0.996178	0.207022	5.36826
GOTERM_BP_FAT	GO:0050801~ion homeostasis	15	6.14754	0.00335629	ENSRNOG00000014327, ENSRNOG00000021090, ENSRNOG00000015860, ENSRNOG00000020685, ENSRNOG00000019183, ENSRNOG00000010392, ENSRNOG00000020557, ENSRNOG00000020719, ENSRNOG00000018393, ENSRNOG00000013573, ENSRNOG00000005798, ENSRNOG00000002981, ENSRNOG00000004626, ENSRNOG00000011130, ENSRNOG00000019321	185	402	12092	2.43889	0.996727	0.204577	5.5135
SP_PIR_KEYWORDS	actin-binding	8	3.27869	0.00364739	ENSRNOG00000020276, ENSRNOG00000002987, ENSRNOG00000016983, ENSRNOG00000025757, ENSRNOG00000009945, ENSRNOG00000018997, ENSRNOG00000005543, ENSRNOG00000009073	148	121	8979	4.01117	0.576289	0.0910012	4.59196
GOTERM_BP_FAT	GO:0010033~response to organic substance	26	10.6557	0.0036499	ENSRNOG00000007108, ENSRNOG00000031189, ENSRNOG00000005343, ENSRNOG00000020685, ENSRNOG00000002331, ENSRNOG00000018393, ENSRNOG00000003233, ENSRNOG00000024707, ENSRNOG00000008336, ENSRNOG00000017510, ENSRNOG00000033527, ENSRNOG00000011452, ENSRNOG00000017725, ENSRNOG00000021090, ENSRNOG00000015860, ENSRNOG00000020701, ENSRNOG00000017786, ENSRNOG00000015949, ENSRNOG00000024923, ENSRNOG00000014532,…	185	928	12092	1.83127	0.998018	0.212872	5.98196
GOTERM_BP_FAT	GO:0055074~calcium ion homeostasis	9	3.68852	0.0041558	ENSRNOG00000014327, ENSRNOG00000020557, ENSRNOG00000021090, ENSRNOG00000018393, ENSRNOG00000020719, ENSRNOG00000015860, ENSRNOG00000002981, ENSRNOG00000005798, ENSRNOG00000011130	185	168	12092	3.50154	0.999165	0.230885	6.78403
INTERPRO	IPR013032:EGF-like region, conserved site	9	3.68852	0.00430102	ENSRNOG00000019584, ENSRNOG00000020719, ENSRNOG00000012575, ENSRNOG00000015285, ENSRNOG00000001794, ENSRNOG00000002771, ENSRNOG00000017510, ENSRNOG00000010392, ENSRNOG00000019093	159	167	10240	3.47079	0.787199	0.198329	5.74568
GOTERM_CC_FAT	GO:0030018~Z disc	5	2.04918	0.00446735	ENSRNOG00000014327, ENSRNOG00000006783, ENSRNOG00000005798, ENSRNOG00000017833, ENSRNOG00000003596	166	44	10776	7.37678	0.669089	0.0667845	5.64016
INTERPRO	IPR001609:Myosin head, motor region	4	1.63934	0.00447494	ENSRNOG00000002987, ENSRNOG00000016983, ENSRNOG00000025757, ENSRNOG00000018997	159	22	10240	11.7095	0.800134	0.182303	5.97144
SP_PIR_KEYWORDS	cell membrane	29	11.8852	0.00475909	ENSRNOG00000018641, ENSRNOG00000010392, ENSRNOG00000026910, ENSRNOG00000030981, ENSRNOG00000013330, ENSRNOG00000005798, ENSRNOG00000004405, ENSRNOG00000008312, ENSRNOG00000018317, ENSRNOG00000001794, ENSRNOG00000019093, ENSRNOG00000017842, ENSRNOG00000013838, ENSRNOG00000015860, ENSRNOG00000012575, ENSRNOG00000011557, ENSRNOG00000007332, ENSRNOG00000014372, ENSRNOG00000028996, ENSRNOG00000007682,…	148	1033	8979	1.70319	0.674065	0.10605	5.9524
SP_PIR_KEYWORDS	egf-like domain	8	3.27869	0.00476052	ENSRNOG00000019584, ENSRNOG00000012575, ENSRNOG00000015285, ENSRNOG00000001794, ENSRNOG00000002771, ENSRNOG00000017510, ENSRNOG00000010392, ENSRNOG00000019093	148	127	8979	3.82166	0.674174	0.0969206	5.95413
INTERPRO	IPR000048:IQ calmodulin-binding region	5	2.04918	0.00497237	ENSRNOG00000002987, ENSRNOG00000016983, ENSRNOG00000025757, ENSRNOG00000012134, ENSRNOG00000018997	159	45	10240	7.15584	0.832962	0.180317	6.6144
GOTERM_BP_FAT	GO:0007507~heart development	10	4.09836	0.00532149	ENSRNOG00000014327, ENSRNOG00000015488, ENSRNOG00000017645, ENSRNOG00000016983, ENSRNOG00000025757, ENSRNOG00000003388, ENSRNOG00000003694, ENSRNOG00000011659, ENSRNOG00000010392, ENSRNOG00000009073	185	213	12092	3.06865	0.999886	0.276991	8.6077
SMART	SM00242:MYSc	4	1.63934	0.00534458	ENSRNOG00000002987, ENSRNOG00000016983, ENSRNOG00000025757, ENSRNOG00000018997	85	22	5083	10.8727	0.338097	0.186426	5.4971
GOTERM_BP_FAT	GO:0040007~growth	10	4.09836	0.00562807	ENSRNOG00000007108, ENSRNOG00000026056, ENSRNOG00000004878, ENSRNOG00000005798, ENSRNOG00000020248, ENSRNOG00000017786, ENSRNOG00000015285, ENSRNOG00000002771, ENSRNOG00000000196, ENSRNOG00000036924	185	215	12092	3.0401	0.999933	0.281969	9.08174
KEGG_PATHWAY	rno05416:Viral myocarditis	6	2.45902	0.00597364	ENSRNOG00000024457, ENSRNOG00000002987, ENSRNOG00000014603, ENSRNOG00000016983, ENSRNOG00000025757, ENSRNOG00000018997	76	87	5590	5.0726	0.402663	0.402663	6.25659
SMART	SM00015:IQ	5	2.04918	0.00617798	ENSRNOG00000002987, ENSRNOG00000016983, ENSRNOG00000025757, ENSRNOG00000012134, ENSRNOG00000018997	85	45	5083	6.64444	0.379469	0.147055	6.32919
GOTERM_MF_FAT	GO:0015293~symporter activity	7	2.86885	0.00667905	ENSRNOG00000010337, ENSRNOG00000005687, ENSRNOG00000002305, ENSRNOG00000018853, ENSRNOG00000004626, ENSRNOG00000027468, ENSRNOG00000010392	180	112	11963	4.15382	0.94358	0.380693	9.01031
GOTERM_BP_FAT	GO:0055080~cation homeostasis	11	4.5082	0.006806	ENSRNOG00000014327, ENSRNOG00000020557, ENSRNOG00000021090, ENSRNOG00000018393, ENSRNOG00000020719, ENSRNOG00000013573, ENSRNOG00000015860, ENSRNOG00000002981, ENSRNOG00000005798, ENSRNOG00000020685, ENSRNOG00000011130	185	262	12092	2.74421	0.999991	0.321212	10.8816
SP_PIR_KEYWORDS	milk protein	3	1.22951	0.00698715	ENSRNOG00000010811, ENSRNOG00000039326, ENSRNOG00000001951	148	8	8979	22.7508	0.807516	0.128302	8.62526
SP_PIR_KEYWORDS	methylation	8	3.27869	0.00716168	ENSRNOG00000028996, ENSRNOG00000002987, ENSRNOG00000017645, ENSRNOG00000016983, ENSRNOG00000025757, ENSRNOG00000017786, ENSRNOG00000008700, ENSRNOG00000011483	148	137	8979	3.54271	0.815305	0.12184	8.83166
GOTERM_CC_FAT	GO:0005859~muscle myosin complex	3	1.22951	0.00781718	ENSRNOG00000016983, ENSRNOG00000025757, ENSRNOG00000018997	166	9	10776	21.6386	0.85607	0.107765	9.67519
GOTERM_BP_FAT	GO:0048729~tissue morphogenesis	10	4.09836	0.00794062	ENSRNOG00000007108, ENSRNOG00000017645, ENSRNOG00000005343, ENSRNOG00000016983, ENSRNOG00000025757, ENSRNOG00000003694, ENSRNOG00000020792, ENSRNOG00000009073, ENSRNOG00000003544, ENSRNOG00000036924	185	227	12092	2.87939	0.999999	0.354484	12.5835
GOTERM_BP_FAT	GO:0048878~chemical homeostasis	16	6.55738	0.00817449	ENSRNOG00000014327, ENSRNOG00000021090, ENSRNOG00000015860, ENSRNOG00000020685, ENSRNOG00000019183, ENSRNOG00000010392, ENSRNOG00000036924, ENSRNOG00000020557, ENSRNOG00000020719, ENSRNOG00000018393, ENSRNOG00000013573, ENSRNOG00000005798, ENSRNOG00000002981, ENSRNOG00000004626, ENSRNOG00000011130, ENSRNOG00000019321	185	492	12092	2.1256	0.999999	0.353749	12.9305
GOTERM_CC_FAT	GO:0005615~extracellular space	16	6.55738	0.00846588	ENSRNOG00000017725, ENSRNOG00000005770, ENSRNOG00000007108, ENSRNOG00000014532, ENSRNOG00000002771, ENSRNOG00000018393, ENSRNOG00000003312, ENSRNOG00000003233, ENSRNOG00000010725, ENSRNOG00000008336, ENSRNOG00000008310, ENSRNOG00000011130, ENSRNOG00000017510, ENSRNOG00000009559, ENSRNOG00000019321, ENSRNOG00000033527	166	492	10776	2.11108	0.87754	0.110117	10.4379
INTERPRO	IPR000742:EGF-like, type 3	7	2.86885	0.00868593	ENSRNOG00000019584, ENSRNOG00000012575, ENSRNOG00000001794, ENSRNOG00000002771, ENSRNOG00000017510, ENSRNOG00000010392, ENSRNOG00000019093	159	115	10240	3.92015	0.956364	0.268887	11.2871
GOTERM_BP_FAT	GO:0042692~muscle cell differentiation	7	2.86885	0.00925349	ENSRNOG00000017645, ENSRNOG00000016983, ENSRNOG00000025757, ENSRNOG00000017786, ENSRNOG00000015285, ENSRNOG00000003694, ENSRNOG00000010392	185	118	12092	3.87742	1	0.380893	14.5147
GOTERM_CC_FAT	GO:0016460~myosin II complex	3	1.22951	0.0117054	ENSRNOG00000016983, ENSRNOG00000025757, ENSRNOG00000018997	166	11	10776	17.7043	0.945431	0.141928	14.1588
GOTERM_BP_FAT	GO:0042592~homeostatic process	20	8.19672	0.0124395	ENSRNOG00000014327, ENSRNOG00000021090, ENSRNOG00000015860, ENSRNOG00000012920, ENSRNOG00000020685, ENSRNOG00000019183, ENSRNOG00000010392, ENSRNOG00000036924, ENSRNOG00000020557, ENSRNOG00000020719, ENSRNOG00000018393, ENSRNOG00000013573, ENSRNOG00000005798, ENSRNOG00000002981, ENSRNOG00000038455, ENSRNOG00000004626, ENSRNOG00000011130, ENSRNOG00000009559, ENSRNOG00000019321, ENSRNOG00000004870	185	714	12092	1.83087	1	0.4656	19.0355
GOTERM_BP_FAT	GO:0006874~cellular calcium ion homeostasis	8	3.27869	0.0126976	ENSRNOG00000014327, ENSRNOG00000020557, ENSRNOG00000021090, ENSRNOG00000018393, ENSRNOG00000015860, ENSRNOG00000002981, ENSRNOG00000005798, ENSRNOG00000011130	185	164	12092	3.1884	1	0.462819	19.3918
GOTERM_BP_FAT	GO:0051147~regulation of muscle cell differentiation	4	1.63934	0.0135277	ENSRNOG00000005798, ENSRNOG00000003694, ENSRNOG00000002771, ENSRNOG00000010392	185	33	12092	7.92269	1	0.474772	20.5274
GOTERM_CC_FAT	GO:0016529~sarcoplasmic reticulum	4	1.63934	0.0137368	ENSRNOG00000020557, ENSRNOG00000021090, ENSRNOG00000020719, ENSRNOG00000006930	166	33	10776	7.86857	0.967173	0.157031	16.4186
GOTERM_BP_FAT	GO:0043462~regulation of ATPase activity	3	1.22951	0.0137495	ENSRNOG00000020332, ENSRNOG00000016983, ENSRNOG00000025757	185	12	12092	16.3405	1	0.471053	20.8284
GOTERM_BP_FAT	GO:0048545~response to steroid hormone stimulus	11	4.5082	0.0137768	ENSRNOG00000007108, ENSRNOG00000005343, ENSRNOG00000018393, ENSRNOG00000004479, ENSRNOG00000020701, ENSRNOG00000008336, ENSRNOG00000017786, ENSRNOG00000004626, ENSRNOG00000002331, ENSRNOG00000017510, ENSRNOG00000033527	185	291	12092	2.47073	1	0.462778	20.8653
INTERPRO	IPR018247:EF-HAND 1	7	2.86885	0.0142369	ENSRNOG00000006471, ENSRNOG00000015155, ENSRNOG00000017645, ENSRNOG00000011557, ENSRNOG00000005345, ENSRNOG00000011483, ENSRNOG00000003823	159	128	10240	3.52201	0.994188	0.373734	17.869
INTERPRO	IPR018039:Intermediate filament protein, conserved site	5	2.04918	0.0144113	ENSRNOG00000028996, ENSRNOG00000011907, ENSRNOG00000014099, ENSRNOG00000014370, ENSRNOG00000020248	159	61	10240	5.27889	0.994546	0.352267	18.0683
INTERPRO	IPR001664:Intermediate filament protein	5	2.04918	0.0152248	ENSRNOG00000028996, ENSRNOG00000011907, ENSRNOG00000014099, ENSRNOG00000014370, ENSRNOG00000020248	159	62	10240	5.19375	0.995945	0.345361	18.9918
GOTERM_BP_FAT	GO:0007126~meiosis	5	2.04918	0.0153925	ENSRNOG00000016706, ENSRNOG00000026056, ENSRNOG00000015585, ENSRNOG00000002771, ENSRNOG00000006009	185	63	12092	5.18747	1	0.491844	23.0241
GOTERM_BP_FAT	GO:0051327~M phase of meiotic cell cycle	5	2.04918	0.0153925	ENSRNOG00000016706, ENSRNOG00000026056, ENSRNOG00000015585, ENSRNOG00000002771, ENSRNOG00000006009	185	63	12092	5.18747	1	0.491844	23.0241
INTERPRO	IPR018249:EF-HAND 2	7	2.86885	0.0158043	ENSRNOG00000006471, ENSRNOG00000015155, ENSRNOG00000017645, ENSRNOG00000011557, ENSRNOG00000005345, ENSRNOG00000011483, ENSRNOG00000003823	159	131	10240	3.44136	0.996717	0.335356	19.6437
UP_SEQ_FEATURE	domain:EF-hand 1	6	2.45902	0.0160472	ENSRNOG00000006471, ENSRNOG00000017645, ENSRNOG00000011557, ENSRNOG00000005345, ENSRNOG00000011483, ENSRNOG00000003823	130	84	7317	4.02033	0.998933	0.967337	20.346
INTERPRO	IPR016044:Filament	5	2.04918	0.0160667	ENSRNOG00000028996, ENSRNOG00000011907, ENSRNOG00000014099, ENSRNOG00000014370, ENSRNOG00000020248	159	63	10240	5.11131	0.997017	0.321351	19.9373
GOTERM_BP_FAT	GO:0032677~regulation of interleukin-8 production	3	1.22951	0.0160883	ENSRNOG00000033685, ENSRNOG00000011130, ENSRNOG00000014532	185	13	12092	15.0836	1	0.498487	23.9367
GOTERM_CC_FAT	GO:0016528~sarcoplasm	4	1.63934	0.016117	ENSRNOG00000020557, ENSRNOG00000021090, ENSRNOG00000020719, ENSRNOG00000006930	166	35	10776	7.41893	0.981927	0.173959	18.9967
GOTERM_BP_FAT	GO:0051321~meiotic cell cycle	5	2.04918	0.0170926	ENSRNOG00000016706, ENSRNOG00000026056, ENSRNOG00000015585, ENSRNOG00000002771, ENSRNOG00000006009	185	65	12092	5.02786	1	0.511144	25.2359
GOTERM_BP_FAT	GO:0016477~cell migration	10	4.09836	0.0176988	ENSRNOG00000030981, ENSRNOG00000005343, ENSRNOG00000033685, ENSRNOG00000011483, ENSRNOG00000011130, ENSRNOG00000014532, ENSRNOG00000019321, ENSRNOG00000010392, ENSRNOG00000020382, ENSRNOG00000017842	185	259	12092	2.52364	1	0.515019	26.0099
GOTERM_MF_FAT	GO:0050699~WW domain binding	3	1.22951	0.0180029	ENSRNOG00000030981, ENSRNOG00000024008, ENSRNOG00000017842	180	14	11963	14.2417	0.999588	0.67155	22.5837
GOTERM_BP_FAT	GO:0055066~di-, tri-valent inorganic cation homeostasis	9	3.68852	0.0184152	ENSRNOG00000014327, ENSRNOG00000020557, ENSRNOG00000021090, ENSRNOG00000018393, ENSRNOG00000020719, ENSRNOG00000015860, ENSRNOG00000002981, ENSRNOG00000005798, ENSRNOG00000011130	185	218	12092	2.69844	1	0.520827	26.9149
GOTERM_BP_FAT	GO:0048747~muscle fiber development	4	1.63934	0.0184332	ENSRNOG00000016983, ENSRNOG00000025757, ENSRNOG00000017786, ENSRNOG00000015285	185	37	12092	7.06618	1	0.513094	26.9376
GOTERM_BP_FAT	GO:0045124~regulation of bone resorption	3	1.22951	0.0185839	ENSRNOG00000008336, ENSRNOG00000011130, ENSRNOG00000009559	185	14	12092	14.0062	1	0.508109	27.1265
GOTERM_BP_FAT	GO:0048048~embryonic eye morphogenesis	3	1.22951	0.0185839	ENSRNOG00000007108, ENSRNOG00000013261, ENSRNOG00000003694	185	14	12092	14.0062	1	0.508109	27.1265
GOTERM_BP_FAT	GO:0006875~cellular metal ion homeostasis	8	3.27869	0.0190849	ENSRNOG00000014327, ENSRNOG00000020557, ENSRNOG00000021090, ENSRNOG00000018393, ENSRNOG00000015860, ENSRNOG00000002981, ENSRNOG00000005798, ENSRNOG00000011130	185	178	12092	2.93763	1	0.509812	27.7515
GOTERM_CC_FAT	GO:0044421~extracellular region part	19	7.78689	0.019211	ENSRNOG00000017725, ENSRNOG00000005770, ENSRNOG00000007108, ENSRNOG00000012920, ENSRNOG00000007843, ENSRNOG00000014532, ENSRNOG00000002771, ENSRNOG00000007682, ENSRNOG00000003312, ENSRNOG00000018393, ENSRNOG00000003233, ENSRNOG00000010725, ENSRNOG00000008336, ENSRNOG00000008310, ENSRNOG00000011130, ENSRNOG00000017510, ENSRNOG00000009559, ENSRNOG00000019321, ENSRNOG00000033527	166	693	10776	1.77979	0.991698	0.195703	22.2382
GOTERM_BP_FAT	GO:0007204~elevation of cytosolic calcium ion concentration	6	2.45902	0.0196665	ENSRNOG00000020557, ENSRNOG00000018393, ENSRNOG00000015860, ENSRNOG00000002981, ENSRNOG00000005798, ENSRNOG00000011130	185	102	12092	3.84483	1	0.512895	28.4708
UP_SEQ_FEATURE	domain:EF-hand 2	6	2.45902	0.0201347	ENSRNOG00000006471, ENSRNOG00000017645, ENSRNOG00000011557, ENSRNOG00000005345, ENSRNOG00000011483, ENSRNOG00000003823	130	89	7317	3.79447	0.999817	0.943185	24.8747
SP_PIR_KEYWORDS	Intermediate filament	5	2.04918	0.0205253	ENSRNOG00000028996, ENSRNOG00000011907, ENSRNOG00000014099, ENSRNOG00000014370, ENSRNOG00000020248	148	64	8979	4.73976	0.992355	0.293984	23.4169
GOTERM_BP_FAT	GO:0046850~regulation of bone remodeling	3	1.22951	0.0212309	ENSRNOG00000008336, ENSRNOG00000011130, ENSRNOG00000009559	185	15	12092	13.0724	1	0.532763	30.3721
GOTERM_BP_FAT	GO:0006942~regulation of striated muscle contraction	3	1.22951	0.0212309	ENSRNOG00000020332, ENSRNOG00000002981, ENSRNOG00000005798	185	15	12092	13.0724	1	0.532763	30.3721
GOTERM_CC_FAT	GO:0034706~sodium channel complex	3	1.22951	0.0214698	ENSRNOG00000030981, ENSRNOG00000012134, ENSRNOG00000017842	166	15	10776	12.9831	0.995303	0.207909	24.5286
UP_SEQ_FEATURE	region of interest:Coil 2	4	1.63934	0.0215172	ENSRNOG00000028996, ENSRNOG00000014099, ENSRNOG00000014370, ENSRNOG00000020248	130	34	7317	6.62172	0.999899	0.89977	26.3515
GOTERM_CC_FAT	GO:0005882~intermediate filament	6	2.45902	0.0216431	ENSRNOG00000028996, ENSRNOG00000011907, ENSRNOG00000014099, ENSRNOG00000014370, ENSRNOG00000020248, ENSRNOG00000006009	166	104	10776	3.74513	0.995504	0.201635	24.7017
GOTERM_BP_FAT	GO:0003007~heart morphogenesis	5	2.04918	0.0218416	ENSRNOG00000017645, ENSRNOG00000016983, ENSRNOG00000025757, ENSRNOG00000003694, ENSRNOG00000009073	185	70	12092	4.66873	1	0.535627	31.1013
GOTERM_BP_FAT	GO:0008217~regulation of blood pressure	6	2.45902	0.0228068	ENSRNOG00000018393, ENSRNOG00000016983, ENSRNOG00000025757, ENSRNOG00000021256, ENSRNOG00000011130, ENSRNOG00000010392	185	106	12092	3.69975	1	0.544032	32.2393
GOTERM_BP_FAT	GO:0045935~positive regulation of nucleobase, nucleoside, nucleotide and nucleic acid metabolic process	17	6.96721	0.0231371	ENSRNOG00000020276, ENSRNOG00000003671, ENSRNOG00000005343, ENSRNOG00000007108, ENSRNOG00000015860, ENSRNOG00000004878, ENSRNOG00000020701, ENSRNOG00000020792, ENSRNOG00000002771, ENSRNOG00000006293, ENSRNOG00000036924, ENSRNOG00000000008, ENSRNOG00000015488, ENSRNOG00000030034, ENSRNOG00000024707, ENSRNOG00000003694, ENSRNOG00000012199	185	608	12092	1.82756	1	0.542151	32.6246
GOTERM_BP_FAT	GO:0007010~cytoskeleton organization	11	4.5082	0.0236561	ENSRNOG00000017645, ENSRNOG00000014603, ENSRNOG00000014370, ENSRNOG00000016983, ENSRNOG00000020701, ENSRNOG00000025757, ENSRNOG00000020248, ENSRNOG00000017786, ENSRNOG00000008986, ENSRNOG00000011483, ENSRNOG00000003694	185	318	12092	2.26096	1	0.543235	33.2259
GOTERM_BP_FAT	GO:0048562~embryonic organ morphogenesis	7	2.86885	0.024116	ENSRNOG00000010905, ENSRNOG00000007108, ENSRNOG00000013261, ENSRNOG00000003694, ENSRNOG00000006293, ENSRNOG00000012199, ENSRNOG00000000008	185	146	12092	3.1338	1	0.543394	33.7546
GOTERM_CC_FAT	GO:0045111~intermediate filament cytoskeleton	6	2.45902	0.024132	ENSRNOG00000028996, ENSRNOG00000011907, ENSRNOG00000014099, ENSRNOG00000014370, ENSRNOG00000020248, ENSRNOG00000006009	166	107	10776	3.64013	0.997603	0.214432	27.148
UP_SEQ_FEATURE	compositionally biased region:Gly-rich	5	2.04918	0.0246825	ENSRNOG00000028996, ENSRNOG00000014327, ENSRNOG00000014099, ENSRNOG00000014370, ENSRNOG00000021256	130	63	7317	4.46703	0.999974	0.879288	29.6318
GOTERM_BP_FAT	GO:0042127~regulation of cell proliferation	18	7.37705	0.0250017	ENSRNOG00000012912, ENSRNOG00000005343, ENSRNOG00000031189, ENSRNOG00000007108, ENSRNOG00000033685, ENSRNOG00000038132, ENSRNOG00000002331, ENSRNOG00000020792, ENSRNOG00000002771, ENSRNOG00000019183, ENSRNOG00000036924, ENSRNOG00000010905, ENSRNOG00000018393, ENSRNOG00000016706, ENSRNOG00000003388, ENSRNOG00000003694, ENSRNOG00000017510, ENSRNOG00000012199	185	665	12092	1.7692	1	0.549787	34.7615
GOTERM_BP_FAT	GO:0030855~epithelial cell differentiation	6	2.45902	0.0253639	ENSRNOG00000010905, ENSRNOG00000007108, ENSRNOG00000005343, ENSRNOG00000027380, ENSRNOG00000003694, ENSRNOG00000036924	185	109	12092	3.59792	1	0.548429	35.1691
GOTERM_BP_FAT	GO:0006873~cellular ion homeostasis	12	4.91803	0.026042	ENSRNOG00000014327, ENSRNOG00000020557, ENSRNOG00000021090, ENSRNOG00000018393, ENSRNOG00000015860, ENSRNOG00000002981, ENSRNOG00000005798, ENSRNOG00000004626, ENSRNOG00000011130, ENSRNOG00000019321, ENSRNOG00000019183, ENSRNOG00000010392	185	370	12092	2.11985	1	0.55156	35.9259
COG_ONTOLOGY	Signal transduction mechanisms / Cytoskeleton / Cell division and chromosome partitioning / General function prediction only	3	1.22951	0.027293	ENSRNOG00000015623, ENSRNOG00000017645, ENSRNOG00000005345	12	41	1697	10.3476	0.198587	0.198587	14.0577
UP_SEQ_FEATURE	domain:Myosin head-like	3	1.22951	0.0278741	ENSRNOG00000002987, ENSRNOG00000016983, ENSRNOG00000025757	130	15	7317	11.2569	0.999994	0.863718	32.8014
SP_PIR_KEYWORDS	cell adhesion	8	3.27869	0.0282711	ENSRNOG00000019445, ENSRNOG00000012575, ENSRNOG00000027954, ENSRNOG00000003336, ENSRNOG00000013330, ENSRNOG00000005543, ENSRNOG00000017510, ENSRNOG00000004438	148	180	8979	2.6964	0.998817	0.361923	30.8528
GOTERM_BP_FAT	GO:0009891~positive regulation of biosynthetic process	18	7.37705	0.0283292	ENSRNOG00000020276, ENSRNOG00000003671, ENSRNOG00000005343, ENSRNOG00000007108, ENSRNOG00000015860, ENSRNOG00000004878, ENSRNOG00000033685, ENSRNOG00000020792, ENSRNOG00000002771, ENSRNOG00000006293, ENSRNOG00000036924, ENSRNOG00000000008, ENSRNOG00000015488, ENSRNOG00000018393, ENSRNOG00000030034, ENSRNOG00000024707, ENSRNOG00000003694, ENSRNOG00000012199	185	675	12092	1.74299	1	0.576039	38.4174
GOTERM_BP_FAT	GO:0055082~cellular chemical homeostasis	12	4.91803	0.0283562	ENSRNOG00000014327, ENSRNOG00000020557, ENSRNOG00000021090, ENSRNOG00000018393, ENSRNOG00000015860, ENSRNOG00000002981, ENSRNOG00000005798, ENSRNOG00000004626, ENSRNOG00000011130, ENSRNOG00000019321, ENSRNOG00000019183, ENSRNOG00000010392	185	375	12092	2.09159	1	0.570071	38.4463
UP_SEQ_FEATURE	region of interest:Coil 1A	4	1.63934	0.0288363	ENSRNOG00000028996, ENSRNOG00000014099, ENSRNOG00000014370, ENSRNOG00000020248	130	38	7317	5.9247	0.999996	0.829352	33.7306
GOTERM_BP_FAT	GO:0051173~positive regulation of nitrogen compound metabolic process	17	6.96721	0.0292877	ENSRNOG00000020276, ENSRNOG00000003671, ENSRNOG00000005343, ENSRNOG00000007108, ENSRNOG00000015860, ENSRNOG00000004878, ENSRNOG00000020701, ENSRNOG00000020792, ENSRNOG00000002771, ENSRNOG00000006293, ENSRNOG00000036924, ENSRNOG00000000008, ENSRNOG00000015488, ENSRNOG00000030034, ENSRNOG00000024707, ENSRNOG00000003694, ENSRNOG00000012199	185	626	12092	1.77501	1	0.575776	39.4342
GOTERM_MF_FAT	GO:0005345~purine transmembrane transporter activity	2	0.819672	0.029703	ENSRNOG00000018853, ENSRNOG00000015949	180	2	11963	66.4611	0.999998	0.801498	34.6137
GOTERM_MF_FAT	GO:0051373~FATZ binding	2	0.819672	0.029703	ENSRNOG00000040122, ENSRNOG00000017833	180	2	11963	66.4611	0.999998	0.801498	34.6137
KEGG_PATHWAY	rno04530:Tight junction	6	2.45902	0.029734	ENSRNOG00000002987, ENSRNOG00000017645, ENSRNOG00000016983, ENSRNOG00000025757, ENSRNOG00000018997, ENSRNOG00000017833	76	130	5590	3.39474	0.925422	0.72691	27.783
GOTERM_BP_FAT	GO:0051480~cytosolic calcium ion homeostasis	6	2.45902	0.0300211	ENSRNOG00000020557, ENSRNOG00000018393, ENSRNOG00000015860, ENSRNOG00000002981, ENSRNOG00000005798, ENSRNOG00000011130	185	114	12092	3.44011	1	0.578799	40.2015
GOTERM_BP_FAT	GO:0002026~regulation of the force of heart contraction	3	1.22951	0.03003	ENSRNOG00000014327, ENSRNOG00000016983, ENSRNOG00000025757	185	18	12092	10.8937	1	0.572895	40.2108
GOTERM_BP_FAT	GO:0007522~visceral muscle development	2	0.819672	0.030203	ENSRNOG00000016983, ENSRNOG00000025757	185	2	12092	65.3622	1	0.569109	40.3904
INTERPRO	IPR002163:Calcitonin, beta type	2	0.819672	0.0306228	ENSRNOG00000011074, ENSRNOG00000011130	159	2	10240	64.4025	0.999986	0.50234	34.7519
INTERPRO	IPR002154:Neuregulin 1-related, C-terminal	2	0.819672	0.0306228	ENSRNOG00000010392, ENSRNOG00000019093	159	2	10240	64.4025	0.999986	0.50234	34.7519
UP_SEQ_FEATURE	region of interest:Linker 1	4	1.63934	0.0308472	ENSRNOG00000028996, ENSRNOG00000014099, ENSRNOG00000014370, ENSRNOG00000020248	130	39	7317	5.77278	0.999998	0.809238	35.6342
UP_SEQ_FEATURE	region of interest:Rod	4	1.63934	0.0308472	ENSRNOG00000028996, ENSRNOG00000014099, ENSRNOG00000014370, ENSRNOG00000020248	130	39	7317	5.77278	0.999998	0.809238	35.6342
UP_SEQ_FEATURE	region of interest:Head	4	1.63934	0.0308472	ENSRNOG00000028996, ENSRNOG00000014099, ENSRNOG00000014370, ENSRNOG00000020248	130	39	7317	5.77278	0.999998	0.809238	35.6342
UP_SEQ_FEATURE	region of interest:Coil 1B	4	1.63934	0.0308472	ENSRNOG00000028996, ENSRNOG00000014099, ENSRNOG00000014370, ENSRNOG00000020248	130	39	7317	5.77278	0.999998	0.809238	35.6342
GOTERM_BP_FAT	GO:0007519~skeletal muscle tissue development	5	2.04918	0.0309734	ENSRNOG00000017645, ENSRNOG00000004878, ENSRNOG00000006930, ENSRNOG00000017786, ENSRNOG00000015285	185	78	12092	4.18988	1	0.572588	41.1842
GOTERM_BP_FAT	GO:0060538~skeletal muscle organ development	5	2.04918	0.0309734	ENSRNOG00000017645, ENSRNOG00000004878, ENSRNOG00000006930, ENSRNOG00000017786, ENSRNOG00000015285	185	78	12092	4.18988	1	0.572588	41.1842
GOTERM_BP_FAT	GO:0001817~regulation of cytokine production	7	2.86885	0.0311142	ENSRNOG00000031189, ENSRNOG00000033685, ENSRNOG00000038132, ENSRNOG00000003388, ENSRNOG00000011130, ENSRNOG00000002771, ENSRNOG00000014532	185	155	12092	2.95184	1	0.568544	41.3282
GOTERM_BP_FAT	GO:0001655~urogenital system development	7	2.86885	0.0311142	ENSRNOG00000007108, ENSRNOG00000005343, ENSRNOG00000030034, ENSRNOG00000024707, ENSRNOG00000015285, ENSRNOG00000003694, ENSRNOG00000000196	185	155	12092	2.95184	1	0.568544	41.3282
UP_SEQ_FEATURE	region of interest:Actin-binding	3	1.22951	0.031494	ENSRNOG00000002987, ENSRNOG00000016983, ENSRNOG00000025757	130	16	7317	10.5534	0.999999	0.777767	36.2357
GOTERM_MF_FAT	GO:0015294~solute:cation symporter activity	5	2.04918	0.0318258	ENSRNOG00000005687, ENSRNOG00000018853, ENSRNOG00000004626, ENSRNOG00000027468, ENSRNOG00000010392	180	80	11963	4.15382	0.999999	0.785981	36.6007
UP_SEQ_FEATURE	region of interest:Tail	4	1.63934	0.0329301	ENSRNOG00000028996, ENSRNOG00000014099, ENSRNOG00000014370, ENSRNOG00000020248	130	40	7317	5.62846	0.999999	0.757413	37.5524
GOTERM_BP_FAT	GO:0048732~gland development	8	3.27869	0.0340635	ENSRNOG00000003671, ENSRNOG00000007108, ENSRNOG00000005343, ENSRNOG00000020792, ENSRNOG00000009559, ENSRNOG00000012199, ENSRNOG00000000196, ENSRNOG00000036924	185	201	12092	2.60148	1	0.596462	44.2693
SP_PIR_KEYWORDS	motor protein	5	2.04918	0.0342554	ENSRNOG00000002987, ENSRNOG00000017645, ENSRNOG00000016983, ENSRNOG00000025757, ENSRNOG00000018997	148	75	8979	4.04459	0.999723	0.400671	36.1351
GOTERM_BP_FAT	GO:0007389~pattern specification process	9	3.68852	0.034363	ENSRNOG00000014644, ENSRNOG00000003671, ENSRNOG00000001688, ENSRNOG00000005770, ENSRNOG00000007108, ENSRNOG00000004878, ENSRNOG00000013261, ENSRNOG00000015285, ENSRNOG00000000008	185	246	12092	2.3913	1	0.594134	44.5601
GOTERM_BP_FAT	GO:0008284~positive regulation of cell proliferation	12	4.91803	0.0350623	ENSRNOG00000010905, ENSRNOG00000012912, ENSRNOG00000018393, ENSRNOG00000033685, ENSRNOG00000002331, ENSRNOG00000003388, ENSRNOG00000003694, ENSRNOG00000002771, ENSRNOG00000017510, ENSRNOG00000019183, ENSRNOG00000012199, ENSRNOG00000036924	185	388	12092	2.02151	1	0.596136	45.2335
GOTERM_BP_FAT	GO:0033555~multicellular organismal response to stress	4	1.63934	0.0363687	ENSRNOG00000031189, ENSRNOG00000005343, ENSRNOG00000011130, ENSRNOG00000019321	185	48	12092	5.44685	1	0.604361	46.4709
GOTERM_BP_FAT	GO:0034103~regulation of tissue remodeling	3	1.22951	0.0365624	ENSRNOG00000008336, ENSRNOG00000011130, ENSRNOG00000009559	185	20	12092	9.80432	1	0.600992	46.6522
GOTERM_BP_FAT	GO:0032845~negative regulation of homeostatic process	3	1.22951	0.0365624	ENSRNOG00000018393, ENSRNOG00000008336, ENSRNOG00000011130	185	20	12092	9.80432	1	0.600992	46.6522
PIR_SUPERFAMILY	PIRSF500243:calcitonin/calcitonin gene-related peptide	2	0.819672	0.0371976	ENSRNOG00000011074, ENSRNOG00000011130	83	2	4368	52.6265	0.976548	0.976548	34.2919
GOTERM_BP_FAT	GO:0022612~gland morphogenesis	5	2.04918	0.037666	ENSRNOG00000003671, ENSRNOG00000007108, ENSRNOG00000005343, ENSRNOG00000020792, ENSRNOG00000036924	185	83	12092	3.93748	1	0.606831	47.6737
GOTERM_BP_FAT	GO:0035150~regulation of tube size	4	1.63934	0.03832	ENSRNOG00000011074, ENSRNOG00000002981, ENSRNOG00000021256, ENSRNOG00000011130	185	49	12092	5.33569	1	0.608067	48.2704
GOTERM_BP_FAT	GO:0050880~regulation of blood vessel size	4	1.63934	0.03832	ENSRNOG00000011074, ENSRNOG00000002981, ENSRNOG00000021256, ENSRNOG00000011130	185	49	12092	5.33569	1	0.608067	48.2704
GOTERM_CC_FAT	GO:0043204~perikaryon	4	1.63934	0.0388814	ENSRNOG00000024457, ENSRNOG00000007682, ENSRNOG00000005343, ENSRNOG00000019321	166	49	10776	5.29924	0.999944	0.313909	40.2027
GOTERM_BP_FAT	GO:0030005~cellular di-, tri-valent inorganic cation homeostasis	8	3.27869	0.0390922	ENSRNOG00000014327, ENSRNOG00000020557, ENSRNOG00000021090, ENSRNOG00000018393, ENSRNOG00000015860, ENSRNOG00000002981, ENSRNOG00000005798, ENSRNOG00000011130	185	207	12092	2.52607	1	0.610403	48.9666
GOTERM_CC_FAT	GO:0043232~intracellular non-membrane-bounded organelle	38	15.5738	0.0396967	ENSRNOG00000020276, ENSRNOG00000014327, ENSRNOG00000015155, ENSRNOG00000011907, ENSRNOG00000014641, ENSRNOG00000020455, ENSRNOG00000002987, ENSRNOG00000020332, ENSRNOG00000016983, ENSRNOG00000003336, ENSRNOG00000030034, ENSRNOG00000024707, ENSRNOG00000025757, ENSRNOG00000018997, ENSRNOG00000027842, ENSRNOG00000015585, ENSRNOG00000032929, ENSRNOG00000017645, ENSRNOG00000020701, ENSRNOG00000020248,…	166	1823	10776	1.35315	0.999955	0.30965	40.8571
GOTERM_CC_FAT	GO:0043228~non-membrane-bounded organelle	38	15.5738	0.0396967	ENSRNOG00000020276, ENSRNOG00000014327, ENSRNOG00000015155, ENSRNOG00000011907, ENSRNOG00000014641, ENSRNOG00000020455, ENSRNOG00000002987, ENSRNOG00000020332, ENSRNOG00000016983, ENSRNOG00000003336, ENSRNOG00000030034, ENSRNOG00000024707, ENSRNOG00000025757, ENSRNOG00000018997, ENSRNOG00000027842, ENSRNOG00000015585, ENSRNOG00000032929, ENSRNOG00000017645, ENSRNOG00000020701, ENSRNOG00000020248,…	166	1823	10776	1.35315	0.999955	0.30965	40.8571
GOTERM_BP_FAT	GO:0006260~DNA replication	6	2.45902	0.042067	ENSRNOG00000011332, ENSRNOG00000002471, ENSRNOG00000016454, ENSRNOG00000024008, ENSRNOG00000020701, ENSRNOG00000037449	185	125	12092	3.13738	1	0.632863	51.5673
GOTERM_MF_FAT	GO:0016814~hydrolase activity, acting on carbon-nitrogen (but not peptide) bonds, in cyclic amidines	3	1.22951	0.0422778	ENSRNOG00000015478, ENSRNOG00000018656, ENSRNOG00000012303	180	22	11963	9.06288	1	0.843261	45.5918
GOTERM_BP_FAT	GO:0003018~vascular process in circulatory system	4	1.63934	0.0423796	ENSRNOG00000011074, ENSRNOG00000002981, ENSRNOG00000021256, ENSRNOG00000011130	185	51	12092	5.12644	1	0.630642	51.8333
GOTERM_MF_FAT	GO:0003828~alpha-N-acetylneuraminate alpha-2,8-sialyltransferase activity	2	0.819672	0.0442237	ENSRNOG00000022691, ENSRNOG00000012031	180	3	11963	44.3074	1	0.828646	47.1289
GOTERM_MF_FAT	GO:0015205~nucleobase transmembrane transporter activity	2	0.819672	0.0442237	ENSRNOG00000018853, ENSRNOG00000015949	180	3	11963	44.3074	1	0.828646	47.1289
GOTERM_MF_FAT	GO:0030899~calcium-dependent ATPase activity	2	0.819672	0.0442237	ENSRNOG00000020332, ENSRNOG00000025757	180	3	11963	44.3074	1	0.828646	47.1289
GOTERM_MF_FAT	GO:0005350~pyrimidine transmembrane transporter activity	2	0.819672	0.0442237	ENSRNOG00000018853, ENSRNOG00000015949	180	3	11963	44.3074	1	0.828646	47.1289
GOTERM_BP_FAT	GO:0032757~positive regulation of interleukin-8 production	2	0.819672	0.0449626	ENSRNOG00000011130, ENSRNOG00000014532	185	3	12092	43.5748	1	0.647957	53.9786
GOTERM_BP_FAT	GO:0001983~baroreceptor response to increased systemic arterial blood pressure	2	0.819672	0.0449626	ENSRNOG00000021256, ENSRNOG00000011130	185	3	12092	43.5748	1	0.647957	53.9786
INTERPRO	IPR001693:Calcitonin-like	2	0.819672	0.0455829	ENSRNOG00000011074, ENSRNOG00000011130	159	3	10240	42.935	1	0.626648	47.2967
INTERPRO	IPR018360:Calcitonin, conserved site	2	0.819672	0.0455829	ENSRNOG00000011074, ENSRNOG00000011130	159	3	10240	42.935	1	0.626648	47.2967
GOTERM_BP_FAT	GO:0031328~positive regulation of cellular biosynthetic process	17	6.96721	0.0456413	ENSRNOG00000020276, ENSRNOG00000003671, ENSRNOG00000005343, ENSRNOG00000007108, ENSRNOG00000015860, ENSRNOG00000004878, ENSRNOG00000033685, ENSRNOG00000020792, ENSRNOG00000002771, ENSRNOG00000006293, ENSRNOG00000036924, ENSRNOG00000000008, ENSRNOG00000015488, ENSRNOG00000030034, ENSRNOG00000024707, ENSRNOG00000003694, ENSRNOG00000012199	185	663	12092	1.67595	1	0.648725	54.5272
GOTERM_BP_FAT	GO:0048589~developmental growth	6	2.45902	0.0457921	ENSRNOG00000004878, ENSRNOG00000020248, ENSRNOG00000015285, ENSRNOG00000002771, ENSRNOG00000000196, ENSRNOG00000036924	185	128	12092	3.06385	1	0.645161	54.6483
GOTERM_BP_FAT	GO:0007059~chromosome segregation	4	1.63934	0.0466462	ENSRNOG00000032929, ENSRNOG00000026502, ENSRNOG00000020701, ENSRNOG00000003388	185	53	12092	4.93299	1	0.647375	55.3283
GOTERM_BP_FAT	GO:0016481~negative regulation of transcription	12	4.91803	0.0467746	ENSRNOG00000003671, ENSRNOG00000001688, ENSRNOG00000004878, ENSRNOG00000020701, ENSRNOG00000013261, ENSRNOG00000003388, ENSRNOG00000006200, ENSRNOG00000003694, ENSRNOG00000011130, ENSRNOG00000002771, ENSRNOG00000010392, ENSRNOG00000012199	185	407	12092	1.92714	1	0.643727	55.4296
GOTERM_BP_FAT	GO:0048568~embryonic organ development	8	3.27869	0.0469189	ENSRNOG00000010905, ENSRNOG00000007108, ENSRNOG00000007843, ENSRNOG00000013261, ENSRNOG00000003694, ENSRNOG00000006293, ENSRNOG00000012199, ENSRNOG00000000008	185	216	12092	2.42082	1	0.640261	55.5433
GOTERM_BP_FAT	GO:0051153~regulation of striated muscle cell differentiation	3	1.22951	0.0472682	ENSRNOG00000005798, ENSRNOG00000003694, ENSRNOG00000010392	185	23	12092	8.5255	1	0.638487	55.8174
GOTERM_BP_FAT	GO:0051094~positive regulation of developmental process	10	4.09836	0.0481192	ENSRNOG00000010905, ENSRNOG00000007108, ENSRNOG00000018393, ENSRNOG00000024707, ENSRNOG00000003694, ENSRNOG00000011130, ENSRNOG00000002771, ENSRNOG00000009559, ENSRNOG00000010392, ENSRNOG00000012199	185	311	12092	2.10168	1	0.6407	56.4784
SP_PIR_KEYWORDS	Antimicrobial	4	1.63934	0.0481971	ENSRNOG00000013768, ENSRNOG00000011557, ENSRNOG00000011483, ENSRNOG00000014532	148	50	8979	4.85351	0.999991	0.494823	47.0313
SP_PIR_KEYWORDS	glycosyltransferase	6	2.45902	0.0482766	ENSRNOG00000004854, ENSRNOG00000010811, ENSRNOG00000021090, ENSRNOG00000022691, ENSRNOG00000011086, ENSRNOG00000012031	148	121	8979	3.00838	0.999991	0.475862	47.0881
UP_SEQ_FEATURE	glycosylation site:N-linked (GlcNAc...)	42	17.2131	0.0485079	ENSRNOG00000003741, ENSRNOG00000005770, ENSRNOG00000012134, ENSRNOG00000011086, ENSRNOG00000010392, ENSRNOG00000010811, ENSRNOG00000030981, ENSRNOG00000003312, ENSRNOG00000013330, ENSRNOG00000002981, ENSRNOG00000004405, ENSRNOG00000008336, ENSRNOG00000008312, ENSRNOG00000002811, ENSRNOG00000017510, ENSRNOG00000001794, ENSRNOG00000019093, ENSRNOG00000017842, ENSRNOG00000013838, ENSRNOG00000005185,…	130	1831	7317	1.29107	1	0.852232	50.3014
GOTERM_BP_FAT	GO:0007049~cell cycle	13	5.32787	0.0485193	ENSRNOG00000015401, ENSRNOG00000016454, ENSRNOG00000026056, ENSRNOG00000020701, ENSRNOG00000002771, ENSRNOG00000004479, ENSRNOG00000016706, ENSRNOG00000026502, ENSRNOG00000024707, ENSRNOG00000037449, ENSRNOG00000003388, ENSRNOG00000015585, ENSRNOG00000006009	185	460	12092	1.84719	1	0.639364	56.786
SP_PIR_KEYWORDS	Symport	5	2.04918	0.0486668	ENSRNOG00000010337, ENSRNOG00000005687, ENSRNOG00000002305, ENSRNOG00000004626, ENSRNOG00000027468	148	84	8979	3.61125	0.999992	0.460478	47.3665
GOTERM_BP_FAT	GO:0001501~skeletal system development	9	3.68852	0.0487066	ENSRNOG00000019584, ENSRNOG00000013062, ENSRNOG00000012920, ENSRNOG00000013573, ENSRNOG00000009559, ENSRNOG00000019183, ENSRNOG00000000008, ENSRNOG00000003544, ENSRNOG00000036924	185	264	12092	2.22826	1	0.636412	56.9293
SMART	SM00113:CALCITONIN	2	0.819672	0.0487717	ENSRNOG00000011074, ENSRNOG00000011130	85	3	5083	39.8667	0.978722	0.618072	40.9946
GOTERM_BP_FAT	GO:0000279~M phase	7	2.86885	0.049844	ENSRNOG00000016706, ENSRNOG00000026056, ENSRNOG00000026502, ENSRNOG00000003388, ENSRNOG00000015585, ENSRNOG00000002771, ENSRNOG00000006009	185	174	12092	2.62951	1	0.640767	57.7897
GOTERM_BP_FAT	GO:0007155~cell adhesion	13	5.32787	0.0505104	ENSRNOG00000012575, ENSRNOG00000012920, ENSRNOG00000017917, ENSRNOG00000005543, ENSRNOG00000010649, ENSRNOG00000019445, ENSRNOG00000003336, ENSRNOG00000013330, ENSRNOG00000027954, ENSRNOG00000017833, ENSRNOG00000011130, ENSRNOG00000017510, ENSRNOG00000004438	185	463	12092	1.83522	1	0.641478	58.2864
GOTERM_BP_FAT	GO:0022610~biological adhesion	13	5.32787	0.0505104	ENSRNOG00000012575, ENSRNOG00000012920, ENSRNOG00000017917, ENSRNOG00000005543, ENSRNOG00000010649, ENSRNOG00000019445, ENSRNOG00000003336, ENSRNOG00000013330, ENSRNOG00000027954, ENSRNOG00000017833, ENSRNOG00000011130, ENSRNOG00000017510, ENSRNOG00000004438	185	463	12092	1.83522	1	0.641478	58.2864
SP_PIR_KEYWORDS	keratin	4	1.63934	0.0506159	ENSRNOG00000028996, ENSRNOG00000011907, ENSRNOG00000014099, ENSRNOG00000014370	148	51	8979	4.75835	0.999995	0.456821	48.7371
GOTERM_MF_FAT	GO:0031402~sodium ion binding	5	2.04918	0.0507226	ENSRNOG00000010337, ENSRNOG00000030981, ENSRNOG00000012134, ENSRNOG00000004626, ENSRNOG00000017842	180	93	11963	3.57318	1	0.844474	51.975
GOTERM_BP_FAT	GO:0045670~regulation of osteoclast differentiation	3	1.22951	0.0510612	ENSRNOG00000008336, ENSRNOG00000011130, ENSRNOG00000009559	185	24	12092	8.17027	1	0.641321	58.6927
GOTERM_BP_FAT	GO:0030036~actin cytoskeleton organization	7	2.86885	0.0510841	ENSRNOG00000017645, ENSRNOG00000016983, ENSRNOG00000025757, ENSRNOG00000017786, ENSRNOG00000008986, ENSRNOG00000011483, ENSRNOG00000003694	185	175	12092	2.61449	1	0.637287	58.7095
UP_SEQ_FEATURE	region of interest:Involved in binding TNC	2	0.819672	0.0519705	ENSRNOG00000020276, ENSRNOG00000009073	130	3	7317	37.5231	1	0.847605	52.785
UP_SEQ_FEATURE	region of interest:Involved in binding TNC and actin	2	0.819672	0.0519705	ENSRNOG00000020276, ENSRNOG00000009073	130	3	7317	37.5231	1	0.847605	52.785
GOTERM_MF_FAT	GO:0008083~growth factor activity	6	2.45902	0.0520735	ENSRNOG00000012912, ENSRNOG00000007108, ENSRNOG00000020142, ENSRNOG00000002771, ENSRNOG00000010392, ENSRNOG00000019093	180	135	11963	2.95383	1	0.828776	52.929
GOTERM_BP_FAT	GO:0006928~cell motion	12	4.91803	0.0531636	ENSRNOG00000030981, ENSRNOG00000007108, ENSRNOG00000005343, ENSRNOG00000033685, ENSRNOG00000011483, ENSRNOG00000020792, ENSRNOG00000011130, ENSRNOG00000014532, ENSRNOG00000019321, ENSRNOG00000010392, ENSRNOG00000020382, ENSRNOG00000017842	185	416	12092	1.88545	1	0.648203	60.2097
GOTERM_BP_FAT	GO:0010038~response to metal ion	7	2.86885	0.0537015	ENSRNOG00000007682, ENSRNOG00000015860, ENSRNOG00000002981, ENSRNOG00000008336, ENSRNOG00000020685, ENSRNOG00000013532, ENSRNOG00000015949	185	177	12092	2.58494	1	0.6479	60.5893
GOTERM_BP_FAT	GO:0009719~response to endogenous stimulus	15	6.14754	0.0546265	ENSRNOG00000017725, ENSRNOG00000005343, ENSRNOG00000007108, ENSRNOG00000020701, ENSRNOG00000017786, ENSRNOG00000002331, ENSRNOG00000004479, ENSRNOG00000018393, ENSRNOG00000024707, ENSRNOG00000008336, ENSRNOG00000004626, ENSRNOG00000017510, ENSRNOG00000017701, ENSRNOG00000033527, ENSRNOG00000011452	185	573	12092	1.71105	1	0.650293	61.2341
GOTERM_MF_FAT	GO:0043169~cation binding	54	22.1311	0.0548799	ENSRNOG00000014327, ENSRNOG00000015321, ENSRNOG00000001628, ENSRNOG00000005343, ENSRNOG00000012134, ENSRNOG00000003596, ENSRNOG00000019183, ENSRNOG00000036924, ENSRNOG00000037357, ENSRNOG00000030981, ENSRNOG00000020719, ENSRNOG00000003312, ENSRNOG00000013330, ENSRNOG00000002981, ENSRNOG00000005345, ENSRNOG00000008444, ENSRNOG00000017842, ENSRNOG00000006471, ENSRNOG00000010337, ENSRNOG00000006950,…	180	2893	11963	1.24055	1	0.822642	54.855
PIR_SUPERFAMILY	PIRSF006832:human amiloride-sensitive sodium channel protein	2	0.819672	0.0552805	ENSRNOG00000030981, ENSRNOG00000017842	83	3	4368	35.0843	0.996411	0.940091	46.7405
PIR_SUPERFAMILY	PIRSF001830:calcitonin/calcitonin gene-related protein/amylin	2	0.819672	0.0552805	ENSRNOG00000011074, ENSRNOG00000011130	83	3	4368	35.0843	0.996411	0.940091	46.7405
GOTERM_BP_FAT	GO:0010557~positive regulation of macromolecule biosynthetic process	16	6.55738	0.0559127	ENSRNOG00000020276, ENSRNOG00000003671, ENSRNOG00000005343, ENSRNOG00000007108, ENSRNOG00000004878, ENSRNOG00000033685, ENSRNOG00000020792, ENSRNOG00000002771, ENSRNOG00000006293, ENSRNOG00000000008, ENSRNOG00000015488, ENSRNOG00000018393, ENSRNOG00000030034, ENSRNOG00000024707, ENSRNOG00000003694, ENSRNOG00000012199	185	628	12092	1.66528	1	0.655075	62.1144
GOTERM_CC_FAT	GO:0034703~cation channel complex	5	2.04918	0.0560332	ENSRNOG00000030981, ENSRNOG00000002981, ENSRNOG00000012134, ENSRNOG00000029811, ENSRNOG00000017842	166	94	10776	3.45296	0.999999	0.398712	52.6542
GOTERM_MF_FAT	GO:0003774~motor activity	6	2.45902	0.0562206	ENSRNOG00000002987, ENSRNOG00000017645, ENSRNOG00000016983, ENSRNOG00000025757, ENSRNOG00000018997, ENSRNOG00000028624	180	138	11963	2.88961	1	0.808884	55.7489
GOTERM_MF_FAT	GO:0043125~ErbB-3 class receptor binding	2	0.819672	0.0585284	ENSRNOG00000010392, ENSRNOG00000019093	180	4	11963	33.2306	1	0.801525	57.2494
GOTERM_CC_FAT	GO:0043679~nerve terminal	4	1.63934	0.0590221	ENSRNOG00000007682, ENSRNOG00000011130, ENSRNOG00000019321, ENSRNOG00000000196	166	58	10776	4.47694	1	0.40438	54.5616
INTERPRO	IPR002048:Calcium-binding EF-hand	5	2.04918	0.0591121	ENSRNOG00000006471, ENSRNOG00000015155, ENSRNOG00000017645, ENSRNOG00000005345, ENSRNOG00000003823	159	95	10240	3.38961	1	0.703362	56.6771
GOTERM_BP_FAT	GO:0009611~response to wounding	12	4.91803	0.0593158	ENSRNOG00000028996, ENSRNOG00000030981, ENSRNOG00000031189, ENSRNOG00000011557, ENSRNOG00000015860, ENSRNOG00000004878, ENSRNOG00000024707, ENSRNOG00000020248, ENSRNOG00000011130, ENSRNOG00000014532, ENSRNOG00000017842, ENSRNOG00000019695	185	424	12092	1.84987	1	0.673417	64.3533
GOTERM_BP_FAT	GO:0007610~behavior	12	4.91803	0.0593158	ENSRNOG00000014644, ENSRNOG00000031189, ENSRNOG00000005343, ENSRNOG00000018393, ENSRNOG00000010649, ENSRNOG00000011557, ENSRNOG00000011483, ENSRNOG00000011130, ENSRNOG00000017701, ENSRNOG00000014532, ENSRNOG00000019321, ENSRNOG00000010392	185	424	12092	1.84987	1	0.673417	64.3533
GOTERM_BP_FAT	GO:0048852~diencephalon morphogenesis	2	0.819672	0.0594987	ENSRNOG00000003671, ENSRNOG00000012199	185	4	12092	32.6811	1	0.670667	64.4701
GOTERM_BP_FAT	GO:0060297~regulation of sarcomere organization	2	0.819672	0.0594987	ENSRNOG00000005798, ENSRNOG00000003694	185	4	12092	32.6811	1	0.670667	64.4701
GOTERM_BP_FAT	GO:0014866~skeletal myofibril assembly	2	0.819672	0.0594987	ENSRNOG00000017786, ENSRNOG00000003694	185	4	12092	32.6811	1	0.670667	64.4701
GOTERM_BP_FAT	GO:0030240~muscle thin filament assembly	2	0.819672	0.0594987	ENSRNOG00000017786, ENSRNOG00000003694	185	4	12092	32.6811	1	0.670667	64.4701
GOTERM_CC_FAT	GO:0030315~T-tubule	3	1.22951	0.0595898	ENSRNOG00000020557, ENSRNOG00000005798, ENSRNOG00000006930	166	26	10776	7.49027	1	0.397007	54.9158
INTERPRO	IPR007904:APOBEC-like, C-terminal	2	0.819672	0.0603136	ENSRNOG00000015478, ENSRNOG00000012303	159	4	10240	32.2013	1	0.691312	57.4304
GOTERM_BP_FAT	GO:0030029~actin filament-based process	7	2.86885	0.0608656	ENSRNOG00000017645, ENSRNOG00000016983, ENSRNOG00000025757, ENSRNOG00000017786, ENSRNOG00000008986, ENSRNOG00000011483, ENSRNOG00000003694	185	183	12092	2.50019	1	0.675365	65.3312
GOTERM_MF_FAT	GO:0005200~structural constituent of cytoskeleton	3	1.22951	0.0612147	ENSRNOG00000014099, ENSRNOG00000014370, ENSRNOG00000037343	180	27	11963	7.38457	1	0.796903	58.9364
GOTERM_BP_FAT	GO:0043009~chordate embryonic development	11	4.5082	0.0615557	ENSRNOG00000014372, ENSRNOG00000019584, ENSRNOG00000016454, ENSRNOG00000026056, ENSRNOG00000016983, ENSRNOG00000007843, ENSRNOG00000004878, ENSRNOG00000020701, ENSRNOG00000025757, ENSRNOG00000004626, ENSRNOG00000000008	185	376	12092	1.91219	1	0.67579	65.7584
GOTERM_BP_FAT	GO:0032989~cellular component morphogenesis	11	4.5082	0.0615557	ENSRNOG00000010905, ENSRNOG00000007108, ENSRNOG00000017645, ENSRNOG00000016983, ENSRNOG00000025757, ENSRNOG00000017786, ENSRNOG00000013261, ENSRNOG00000003694, ENSRNOG00000020792, ENSRNOG00000019321, ENSRNOG00000010392	185	376	12092	1.91219	1	0.67579	65.7584
GOTERM_MF_FAT	GO:0046872~metal ion binding	53	21.7213	0.0623185	ENSRNOG00000014327, ENSRNOG00000015321, ENSRNOG00000001628, ENSRNOG00000005343, ENSRNOG00000012134, ENSRNOG00000003596, ENSRNOG00000019183, ENSRNOG00000036924, ENSRNOG00000037357, ENSRNOG00000030981, ENSRNOG00000020719, ENSRNOG00000013330, ENSRNOG00000002981, ENSRNOG00000005345, ENSRNOG00000008444, ENSRNOG00000017842, ENSRNOG00000006471, ENSRNOG00000010337, ENSRNOG00000006950, ENSRNOG00000012575,…	180	2854	11963	1.23421	1	0.784232	59.6115
GOTERM_BP_FAT	GO:0051674~localization of cell	10	4.09836	0.0623954	ENSRNOG00000030981, ENSRNOG00000005343, ENSRNOG00000033685, ENSRNOG00000011483, ENSRNOG00000011130, ENSRNOG00000014532, ENSRNOG00000019321, ENSRNOG00000010392, ENSRNOG00000020382, ENSRNOG00000017842	185	327	12092	1.99884	1	0.677115	66.2716
GOTERM_BP_FAT	GO:0048870~cell motility	10	4.09836	0.0623954	ENSRNOG00000030981, ENSRNOG00000005343, ENSRNOG00000033685, ENSRNOG00000011483, ENSRNOG00000011130, ENSRNOG00000014532, ENSRNOG00000019321, ENSRNOG00000010392, ENSRNOG00000020382, ENSRNOG00000017842	185	327	12092	1.99884	1	0.677115	66.2716
GOTERM_BP_FAT	GO:0010558~negative regulation of macromolecule biosynthetic process	13	5.32787	0.0628538	ENSRNOG00000003671, ENSRNOG00000033685, ENSRNOG00000004878, ENSRNOG00000020701, ENSRNOG00000002771, ENSRNOG00000010392, ENSRNOG00000001688, ENSRNOG00000013261, ENSRNOG00000003388, ENSRNOG00000006200, ENSRNOG00000003694, ENSRNOG00000011130, ENSRNOG00000012199	185	480	12092	1.77023	1	0.676132	66.5488
GOTERM_BP_FAT	GO:0055007~cardiac muscle cell differentiation	3	1.22951	0.0630556	ENSRNOG00000017645, ENSRNOG00000003694, ENSRNOG00000010392	185	27	12092	7.26246	1	0.673633	66.67
INTERPRO	IPR011992:EF-Hand type	6	2.45902	0.0638574	ENSRNOG00000006471, ENSRNOG00000015155, ENSRNOG00000017645, ENSRNOG00000005345, ENSRNOG00000011483, ENSRNOG00000003823	159	139	10240	2.77996	1	0.694093	59.5823
SP_PIR_KEYWORDS	Sodium	5	2.04918	0.0638875	ENSRNOG00000010337, ENSRNOG00000030981, ENSRNOG00000012134, ENSRNOG00000004626, ENSRNOG00000017842	148	92	8979	3.29722	1	0.522309	57.2288
SP_PIR_KEYWORDS	hormone	5	2.04918	0.0638875	ENSRNOG00000018393, ENSRNOG00000011074, ENSRNOG00000011130, ENSRNOG00000019321, ENSRNOG00000036924	148	92	8979	3.29722	1	0.522309	57.2288
SP_PIR_KEYWORDS	milk	2	0.819672	0.0639059	ENSRNOG00000010811, ENSRNOG00000039326	148	4	8979	30.3345	1	0.506098	57.2396
GOTERM_MF_FAT	GO:0031420~alkali metal ion binding	7	2.86885	0.0645896	ENSRNOG00000010337, ENSRNOG00000030981, ENSRNOG00000012134, ENSRNOG00000020685, ENSRNOG00000004626, ENSRNOG00000029811, ENSRNOG00000017842	180	189	11963	2.46152	1	0.778558	60.9682
GOTERM_MF_FAT	GO:0005272~sodium channel activity	3	1.22951	0.0652929	ENSRNOG00000030981, ENSRNOG00000012134, ENSRNOG00000017842	180	28	11963	7.12083	1	0.765042	61.3796
GOTERM_BP_FAT	GO:0022403~cell cycle phase	8	3.27869	0.065665	ENSRNOG00000016706, ENSRNOG00000026056, ENSRNOG00000026502, ENSRNOG00000037449, ENSRNOG00000003388, ENSRNOG00000015585, ENSRNOG00000002771, ENSRNOG00000006009	185	233	12092	2.24419	1	0.685258	68.2018
GOTERM_BP_FAT	GO:0030003~cellular cation homeostasis	8	3.27869	0.065665	ENSRNOG00000014327, ENSRNOG00000020557, ENSRNOG00000021090, ENSRNOG00000018393, ENSRNOG00000015860, ENSRNOG00000002981, ENSRNOG00000005798, ENSRNOG00000011130	185	233	12092	2.24419	1	0.685258	68.2018
GOTERM_BP_FAT	GO:0009792~embryonic development ending in birth or egg hatching	11	4.5082	0.0660284	ENSRNOG00000014372, ENSRNOG00000019584, ENSRNOG00000016454, ENSRNOG00000026056, ENSRNOG00000016983, ENSRNOG00000007843, ENSRNOG00000004878, ENSRNOG00000020701, ENSRNOG00000025757, ENSRNOG00000004626, ENSRNOG00000000008	185	381	12092	1.8871	1	0.683715	68.4098
GOTERM_BP_FAT	GO:0002088~lens development in camera-type eye	3	1.22951	0.0672456	ENSRNOG00000008700, ENSRNOG00000003694, ENSRNOG00000012199	185	28	12092	7.00309	1	0.687011	69.0972
GOTERM_MF_FAT	GO:0005516~calmodulin binding	5	2.04918	0.0706005	ENSRNOG00000002987, ENSRNOG00000020706, ENSRNOG00000016983, ENSRNOG00000025757, ENSRNOG00000018641	180	104	11963	3.19525	1	0.775911	64.3573
SMART	SM00054:EFh	5	2.04918	0.0713017	ENSRNOG00000006471, ENSRNOG00000015155, ENSRNOG00000017645, ENSRNOG00000005345, ENSRNOG00000003823	85	95	5083	3.14737	0.99664	0.679912	54.1796
GOTERM_MF_FAT	GO:0043167~ion binding	54	22.1311	0.0714626	ENSRNOG00000014327, ENSRNOG00000015321, ENSRNOG00000001628, ENSRNOG00000005343, ENSRNOG00000012134, ENSRNOG00000003596, ENSRNOG00000019183, ENSRNOG00000036924, ENSRNOG00000037357, ENSRNOG00000030981, ENSRNOG00000020719, ENSRNOG00000003312, ENSRNOG00000013330, ENSRNOG00000002981, ENSRNOG00000005345, ENSRNOG00000008444, ENSRNOG00000017842, ENSRNOG00000006471, ENSRNOG00000010337, ENSRNOG00000006950,…	180	2943	11963	1.21947	1	0.764447	64.8204
GOTERM_BP_FAT	GO:0045103~intermediate filament-based process	3	1.22951	0.0715253	ENSRNOG00000014099, ENSRNOG00000014370, ENSRNOG00000020248	185	29	12092	6.7616	1	0.706624	71.4039
SP_PIR_KEYWORDS	sodium channel	3	1.22951	0.0715928	ENSRNOG00000030981, ENSRNOG00000012134, ENSRNOG00000017842	148	27	8979	6.74099	1	0.531864	61.5431
GOTERM_BP_FAT	GO:0031327~negative regulation of cellular biosynthetic process	13	5.32787	0.0718277	ENSRNOG00000003671, ENSRNOG00000033685, ENSRNOG00000004878, ENSRNOG00000020701, ENSRNOG00000002771, ENSRNOG00000010392, ENSRNOG00000001688, ENSRNOG00000013261, ENSRNOG00000003388, ENSRNOG00000006200, ENSRNOG00000003694, ENSRNOG00000011130, ENSRNOG00000012199	185	491	12092	1.73057	1	0.704723	71.5606
SP_PIR_KEYWORDS	Sodium transport	5	2.04918	0.072332	ENSRNOG00000010337, ENSRNOG00000030981, ENSRNOG00000012134, ENSRNOG00000004626, ENSRNOG00000017842	148	96	8979	3.15984	1	0.520577	61.9351
SP_PIR_KEYWORDS	signal	33	13.5246	0.0728187	ENSRNOG00000003741, ENSRNOG00000013768, ENSRNOG00000005770, ENSRNOG00000021355, ENSRNOG00000036924, ENSRNOG00000010811, ENSRNOG00000003312, ENSRNOG00000018393, ENSRNOG00000013330, ENSRNOG00000004405, ENSRNOG00000008336, ENSRNOG00000002811, ENSRNOG00000017510, ENSRNOG00000001794, ENSRNOG00000001951, ENSRNOG00000017725, ENSRNOG00000005185, ENSRNOG00000012912, ENSRNOG00000013973, ENSRNOG00000015860,…	148	1517	8979	1.31976	1	0.508699	62.1913
PIR_SUPERFAMILY	PIRSF037272:bone morphogenetic protein	2	0.819672	0.0730278	ENSRNOG00000007108, ENSRNOG00000020142	83	4	4368	26.3133	0.999451	0.918115	56.8328
GOTERM_BP_FAT	GO:0033275~actin-myosin filament sliding	2	0.819672	0.0738147	ENSRNOG00000016983, ENSRNOG00000025757	185	5	12092	26.1449	1	0.711472	72.5704
GOTERM_BP_FAT	GO:0001978~regulation of systemic arterial blood pressure by carotid sinus baroreceptor feedback	2	0.819672	0.0738147	ENSRNOG00000021256, ENSRNOG00000011130	185	5	12092	26.1449	1	0.711472	72.5704
GOTERM_BP_FAT	GO:0055117~regulation of cardiac muscle contraction	2	0.819672	0.0738147	ENSRNOG00000002981, ENSRNOG00000005798	185	5	12092	26.1449	1	0.711472	72.5704
GOTERM_BP_FAT	GO:0055009~atrial cardiac muscle morphogenesis	2	0.819672	0.0738147	ENSRNOG00000025757, ENSRNOG00000003694	185	5	12092	26.1449	1	0.711472	72.5704
GOTERM_BP_FAT	GO:0048739~cardiac muscle fiber development	2	0.819672	0.0738147	ENSRNOG00000016983, ENSRNOG00000025757	185	5	12092	26.1449	1	0.711472	72.5704
GOTERM_BP_FAT	GO:0003025~regulation of systemic arterial blood pressure by baroreceptor feedback	2	0.819672	0.0738147	ENSRNOG00000021256, ENSRNOG00000011130	185	5	12092	26.1449	1	0.711472	72.5704
GOTERM_BP_FAT	GO:0030049~muscle filament sliding	2	0.819672	0.0738147	ENSRNOG00000016983, ENSRNOG00000025757	185	5	12092	26.1449	1	0.711472	72.5704
GOTERM_BP_FAT	GO:0010629~negative regulation of gene expression	12	4.91803	0.0739113	ENSRNOG00000003671, ENSRNOG00000001688, ENSRNOG00000004878, ENSRNOG00000020701, ENSRNOG00000013261, ENSRNOG00000003388, ENSRNOG00000006200, ENSRNOG00000003694, ENSRNOG00000011130, ENSRNOG00000002771, ENSRNOG00000010392, ENSRNOG00000012199	185	441	12092	1.77856	1	0.708557	72.6186
GOTERM_CC_FAT	GO:0005863~striated muscle thick filament	2	0.819672	0.0742635	ENSRNOG00000016983, ENSRNOG00000018997	166	5	10776	25.9663	1	0.45927	63.2323
INTERPRO	IPR013158:APOBEC-like, N-terminal	2	0.819672	0.0748183	ENSRNOG00000015478, ENSRNOG00000012303	159	5	10240	25.761	1	0.735368	65.6164
GOTERM_BP_FAT	GO:0043627~response to estrogen stimulus	6	2.45902	0.0755181	ENSRNOG00000007108, ENSRNOG00000004479, ENSRNOG00000020701, ENSRNOG00000008336, ENSRNOG00000004626, ENSRNOG00000017510	185	148	12092	2.64982	1	0.713211	73.4091
GOTERM_BP_FAT	GO:0015672~monovalent inorganic cation transport	9	3.68852	0.0755803	ENSRNOG00000010337, ENSRNOG00000030981, ENSRNOG00000013573, ENSRNOG00000020706, ENSRNOG00000012134, ENSRNOG00000020685, ENSRNOG00000004626, ENSRNOG00000029811, ENSRNOG00000017842	185	290	12092	2.02848	1	0.710183	73.4392
GOTERM_MF_FAT	GO:0022838~substrate specific channel activity	10	4.09836	0.0757535	ENSRNOG00000007682, ENSRNOG00000027770, ENSRNOG00000020557, ENSRNOG00000030981, ENSRNOG00000020706, ENSRNOG00000002981, ENSRNOG00000012134, ENSRNOG00000015949, ENSRNOG00000029811, ENSRNOG00000017842	180	346	11963	1.92084	1	0.769925	67.043
INTERPRO	IPR003961:Fibronectin, type III	5	2.04918	0.0769638	ENSRNOG00000003336, ENSRNOG00000005543, ENSRNOG00000011754, ENSRNOG00000010555, ENSRNOG00000004438	159	104	10240	3.09627	1	0.729335	66.6951
INTERPRO	IPR002957:Keratin, type I	3	1.22951	0.0776984	ENSRNOG00000011907, ENSRNOG00000014099, ENSRNOG00000014370	159	30	10240	6.44025	1	0.717048	67.0571
GOTERM_BP_FAT	GO:0060429~epithelium development	8	3.27869	0.0792862	ENSRNOG00000010905, ENSRNOG00000007108, ENSRNOG00000005343, ENSRNOG00000027380, ENSRNOG00000003694, ENSRNOG00000020792, ENSRNOG00000003544, ENSRNOG00000036924	185	244	12092	2.14302	1	0.724693	75.1795
GOTERM_BP_FAT	GO:0045776~negative regulation of blood pressure	3	1.22951	0.080339	ENSRNOG00000018393, ENSRNOG00000021256, ENSRNOG00000011130	185	31	12092	6.32537	1	0.726333	75.6539
GOTERM_BP_FAT	GO:0043407~negative regulation of MAP kinase activity	3	1.22951	0.080339	ENSRNOG00000005798, ENSRNOG00000024707, ENSRNOG00000025298	185	31	12092	6.32537	1	0.726333	75.6539
GOTERM_BP_FAT	GO:0035051~cardiac cell differentiation	3	1.22951	0.080339	ENSRNOG00000017645, ENSRNOG00000003694, ENSRNOG00000010392	185	31	12092	6.32537	1	0.726333	75.6539
GOTERM_BP_FAT	GO:0009890~negative regulation of biosynthetic process	13	5.32787	0.0806756	ENSRNOG00000003671, ENSRNOG00000033685, ENSRNOG00000004878, ENSRNOG00000020701, ENSRNOG00000002771, ENSRNOG00000010392, ENSRNOG00000001688, ENSRNOG00000013261, ENSRNOG00000003388, ENSRNOG00000006200, ENSRNOG00000003694, ENSRNOG00000011130, ENSRNOG00000012199	185	501	12092	1.69602	1	0.724669	75.8038
SP_PIR_KEYWORDS	growth factor	5	2.04918	0.0813173	ENSRNOG00000012912, ENSRNOG00000007108, ENSRNOG00000020142, ENSRNOG00000010392, ENSRNOG00000019093	148	100	8979	3.03345	1	0.535406	66.415
GOTERM_BP_FAT	GO:0045934~negative regulation of nucleobase, nucleoside, nucleotide and nucleic acid metabolic process	12	4.91803	0.0834841	ENSRNOG00000003671, ENSRNOG00000001688, ENSRNOG00000004878, ENSRNOG00000020701, ENSRNOG00000013261, ENSRNOG00000003388, ENSRNOG00000006200, ENSRNOG00000003694, ENSRNOG00000011130, ENSRNOG00000002771, ENSRNOG00000010392, ENSRNOG00000012199	185	451	12092	1.73913	1	0.734134	77.021
GOTERM_BP_FAT	GO:0006952~defense response	11	4.5082	0.0838324	ENSRNOG00000028996, ENSRNOG00000013768, ENSRNOG00000031189, ENSRNOG00000005343, ENSRNOG00000011557, ENSRNOG00000024707, ENSRNOG00000011130, ENSRNOG00000014532, ENSRNOG00000019321, ENSRNOG00000020733, ENSRNOG00000019695	185	399	12092	1.80196	1	0.732534	77.1678
GOTERM_BP_FAT	GO:0006814~sodium ion transport	5	2.04918	0.0847175	ENSRNOG00000010337, ENSRNOG00000030981, ENSRNOG00000012134, ENSRNOG00000004626, ENSRNOG00000017842	185	109	12092	2.99826	1	0.733299	77.5371
GOTERM_BP_FAT	GO:0009968~negative regulation of signal transduction	7	2.86885	0.0851137	ENSRNOG00000005770, ENSRNOG00000007108, ENSRNOG00000005343, ENSRNOG00000015860, ENSRNOG00000005798, ENSRNOG00000015285, ENSRNOG00000012199	185	200	12092	2.28768	1	0.731939	77.7006
GOTERM_BP_FAT	GO:0019725~cellular homeostasis	12	4.91803	0.0854874	ENSRNOG00000014327, ENSRNOG00000020557, ENSRNOG00000021090, ENSRNOG00000018393, ENSRNOG00000015860, ENSRNOG00000002981, ENSRNOG00000005798, ENSRNOG00000004626, ENSRNOG00000011130, ENSRNOG00000019321, ENSRNOG00000019183, ENSRNOG00000010392	185	453	12092	1.73145	1	0.7305	77.8537
GOTERM_BP_FAT	GO:0051240~positive regulation of multicellular organismal process	8	3.27869	0.0861485	ENSRNOG00000007108, ENSRNOG00000031189, ENSRNOG00000018393, ENSRNOG00000003233, ENSRNOG00000011130, ENSRNOG00000002771, ENSRNOG00000014532, ENSRNOG00000009559	185	249	12092	2.09999	1	0.730314	78.1222
GOTERM_BP_FAT	GO:0048592~eye morphogenesis	4	1.63934	0.0877695	ENSRNOG00000007108, ENSRNOG00000013261, ENSRNOG00000003694, ENSRNOG00000012199	185	69	12092	3.78911	1	0.734197	78.7677
GOTERM_BP_FAT	GO:0055003~cardiac myofibril assembly	2	0.819672	0.087914	ENSRNOG00000017645, ENSRNOG00000003694	185	6	12092	21.7874	1	0.731829	78.8244
GOTERM_BP_FAT	GO:0070252~actin-mediated cell contraction	2	0.819672	0.087914	ENSRNOG00000016983, ENSRNOG00000025757	185	6	12092	21.7874	1	0.731829	78.8244
INTERPRO	IPR004724:Epithelial sodium channel	2	0.819672	0.0891005	ENSRNOG00000030981, ENSRNOG00000017842	159	6	10240	21.4675	1	0.752403	72.2288
GOTERM_BP_FAT	GO:0043010~camera-type eye development	5	2.04918	0.0891575	ENSRNOG00000007108, ENSRNOG00000013261, ENSRNOG00000008700, ENSRNOG00000003694, ENSRNOG00000012199	185	111	12092	2.94424	1	0.734068	79.3062
GOTERM_BP_FAT	GO:0009725~response to hormone stimulus	13	5.32787	0.0892073	ENSRNOG00000017725, ENSRNOG00000005343, ENSRNOG00000007108, ENSRNOG00000020701, ENSRNOG00000017786, ENSRNOG00000002331, ENSRNOG00000004479, ENSRNOG00000018393, ENSRNOG00000008336, ENSRNOG00000004626, ENSRNOG00000017510, ENSRNOG00000017701, ENSRNOG00000033527	185	510	12092	1.66609	1	0.731348	79.3253
GOTERM_BP_FAT	GO:0001818~negative regulation of cytokine production	3	1.22951	0.0894684	ENSRNOG00000031189, ENSRNOG00000038132, ENSRNOG00000014532	185	33	12092	5.94201	1	0.729522	79.425
GOTERM_BP_FAT	GO:0060041~retina development in camera-type eye	3	1.22951	0.0894684	ENSRNOG00000013261, ENSRNOG00000003694, ENSRNOG00000012199	185	33	12092	5.94201	1	0.729522	79.425
GOTERM_BP_FAT	GO:0045597~positive regulation of cell differentiation	8	3.27869	0.0896016	ENSRNOG00000010905, ENSRNOG00000007108, ENSRNOG00000018393, ENSRNOG00000024707, ENSRNOG00000011130, ENSRNOG00000009559, ENSRNOG00000010392, ENSRNOG00000012199	185	252	12092	2.07499	1	0.727184	79.4757
GOTERM_MF_FAT	GO:0022803~passive transmembrane transporter activity	10	4.09836	0.0902828	ENSRNOG00000007682, ENSRNOG00000027770, ENSRNOG00000020557, ENSRNOG00000030981, ENSRNOG00000020706, ENSRNOG00000002981, ENSRNOG00000012134, ENSRNOG00000015949, ENSRNOG00000029811, ENSRNOG00000017842	180	359	11963	1.85128	1	0.815731	73.6374
GOTERM_MF_FAT	GO:0015267~channel activity	10	4.09836	0.0902828	ENSRNOG00000007682, ENSRNOG00000027770, ENSRNOG00000020557, ENSRNOG00000030981, ENSRNOG00000020706, ENSRNOG00000002981, ENSRNOG00000012134, ENSRNOG00000015949, ENSRNOG00000029811, ENSRNOG00000017842	180	359	11963	1.85128	1	0.815731	73.6374
GOTERM_BP_FAT	GO:0051172~negative regulation of nitrogen compound metabolic process	12	4.91803	0.0906254	ENSRNOG00000003671, ENSRNOG00000001688, ENSRNOG00000004878, ENSRNOG00000020701, ENSRNOG00000013261, ENSRNOG00000003388, ENSRNOG00000006200, ENSRNOG00000003694, ENSRNOG00000011130, ENSRNOG00000002771, ENSRNOG00000010392, ENSRNOG00000012199	185	458	12092	1.71255	1	0.728536	79.8616
GOTERM_BP_FAT	GO:0001503~ossification	5	2.04918	0.091419	ENSRNOG00000013062, ENSRNOG00000013573, ENSRNOG00000009559, ENSRNOG00000019183, ENSRNOG00000036924	185	112	12092	2.91795	1	0.728931	80.1561
SMART	SM00060:FN3	5	2.04918	0.09234	ENSRNOG00000003336, ENSRNOG00000005543, ENSRNOG00000011754, ENSRNOG00000010555, ENSRNOG00000004438	85	104	5083	2.875	0.999424	0.711587	64.0197
GOTERM_MF_FAT	GO:0005198~structural molecule activity	14	5.7377	0.0932252	ENSRNOG00000017645, ENSRNOG00000011907, ENSRNOG00000012920, ENSRNOG00000014641, ENSRNOG00000020248, ENSRNOG00000028996, ENSRNOG00000014099, ENSRNOG00000014370, ENSRNOG00000016983, ENSRNOG00000005798, ENSRNOG00000025757, ENSRNOG00000008700, ENSRNOG00000011754, ENSRNOG00000037343	180	578	11963	1.60978	1	0.813495	74.8137
GOTERM_BP_FAT	GO:0022402~cell cycle process	10	4.09836	0.0939665	ENSRNOG00000016706, ENSRNOG00000026056, ENSRNOG00000026502, ENSRNOG00000020701, ENSRNOG00000024707, ENSRNOG00000037449, ENSRNOG00000003388, ENSRNOG00000015585, ENSRNOG00000002771, ENSRNOG00000006009	185	356	12092	1.83602	1	0.736302	81.0741
UP_SEQ_FEATURE	cross-link:Glycyl lysine isopeptide (Lys-Gly) (interchain with G-Cter in ubiquitin)	5	2.04918	0.0943229	ENSRNOG00000002987, ENSRNOG00000016983, ENSRNOG00000025757, ENSRNOG00000013532, ENSRNOG00000019851	130	98	7317	2.87166	1	0.960191	75.1698
SP_PIR_KEYWORDS	neuropeptide	3	1.22951	0.0960234	ENSRNOG00000011074, ENSRNOG00000011130, ENSRNOG00000019321	148	32	8979	5.68771	1	0.584659	72.711
GOTERM_BP_FAT	GO:0032101~regulation of response to external stimulus	6	2.45902	0.0993219	ENSRNOG00000031189, ENSRNOG00000003233, ENSRNOG00000038455, ENSRNOG00000011130, ENSRNOG00000014532, ENSRNOG00000019321	185	161	12092	2.43586	1	0.753872	82.8752

## Sheet: Group2a_David
Category	Term	Count	%	PValue	Genes	List Total	Pop Hits	Pop Total	Fold Enrichment	Bonferroni	Benjamini	FDR
SP_PIR_KEYWORDS	muscle protein	6	5.30973	1.57887e-05	ENSRNOG00000006471, ENSRNOG00000020276, ENSRNOG00000025757, ENSRNOG00000017786, ENSRNOG00000028041, ENSRNOG00000005543	70	42	8979	18.3245	0.00246002	0.00246002	0.0189805
GOTERM_CC_FAT	GO:0005576~extracellular region	23	20.354	2.36981e-05	ENSRNOG00000013768, ENSRNOG00000005770, ENSRNOG00000007108, ENSRNOG00000013973, ENSRNOG00000007843, ENSRNOG00000020142, ENSRNOG00000014532, ENSRNOG00000002771, ENSRNOG00000020733, ENSRNOG00000036924, ENSRNOG00000007682, ENSRNOG00000010811, ENSRNOG00000003312, ENSRNOG00000011074, ENSRNOG00000019445, ENSRNOG00000039326, ENSRNOG00000000597, ENSRNOG00000008336, ENSRNOG00000002811, ENSRNOG00000017510,…	74	1281	10776	2.6146	0.00444539	0.00444539	0.029398
GOTERM_BP_FAT	GO:0003012~muscle system process	7	6.19469	4.88458e-05	ENSRNOG00000020276, ENSRNOG00000019627, ENSRNOG00000025757, ENSRNOG00000017786, ENSRNOG00000028041, ENSRNOG00000005543, ENSRNOG00000011754	83	97	12092	10.5135	0.0518969	0.0518969	0.0780029
SP_PIR_KEYWORDS	Secreted	17	15.0442	0.000170952	ENSRNOG00000013768, ENSRNOG00000005770, ENSRNOG00000013973, ENSRNOG00000011557, ENSRNOG00000014532, ENSRNOG00000036924, ENSRNOG00000010811, ENSRNOG00000011074, ENSRNOG00000003312, ENSRNOG00000019445, ENSRNOG00000039326, ENSRNOG00000008336, ENSRNOG00000002811, ENSRNOG00000011483, ENSRNOG00000017510, ENSRNOG00000009559, ENSRNOG00000001951	70	765	8979	2.85048	0.0263183	0.0132469	0.205336
GOTERM_CC_FAT	GO:0044430~cytoskeletal part	15	13.2743	0.000199045	ENSRNOG00000032929, ENSRNOG00000020276, ENSRNOG00000011907, ENSRNOG00000020248, ENSRNOG00000017786, ENSRNOG00000028041, ENSRNOG00000005543, ENSRNOG00000007682, ENSRNOG00000024870, ENSRNOG00000004479, ENSRNOG00000014099, ENSRNOG00000014370, ENSRNOG00000025757, ENSRNOG00000003388, ENSRNOG00000006009	74	695	10776	3.14291	0.0367325	0.0185381	0.246672
GOTERM_BP_FAT	GO:0006936~muscle contraction	6	5.30973	0.000287273	ENSRNOG00000020276, ENSRNOG00000019627, ENSRNOG00000025757, ENSRNOG00000028041, ENSRNOG00000005543, ENSRNOG00000011754	83	86	12092	10.1642	0.269086	0.145065	0.457934
SP_PIR_KEYWORDS	mammary gland	3	2.65487	0.000573397	ENSRNOG00000010811, ENSRNOG00000039326, ENSRNOG00000001951	70	5	8979	76.9629	0.0855893	0.0293848	0.6872
GOTERM_BP_FAT	GO:0051327~M phase of meiotic cell cycle	5	4.42478	0.000863412	ENSRNOG00000016706, ENSRNOG00000026056, ENSRNOG00000015585, ENSRNOG00000002771, ENSRNOG00000006009	83	63	12092	11.5624	0.610304	0.269576	1.37042
GOTERM_BP_FAT	GO:0007126~meiosis	5	4.42478	0.000863412	ENSRNOG00000016706, ENSRNOG00000026056, ENSRNOG00000015585, ENSRNOG00000002771, ENSRNOG00000006009	83	63	12092	11.5624	0.610304	0.269576	1.37042
GOTERM_BP_FAT	GO:0051321~meiotic cell cycle	5	4.42478	0.000971352	ENSRNOG00000016706, ENSRNOG00000026056, ENSRNOG00000015585, ENSRNOG00000002771, ENSRNOG00000006009	83	65	12092	11.2067	0.653634	0.232844	1.54051
GOTERM_CC_FAT	GO:0005856~cytoskeleton	16	14.1593	0.00135685	ENSRNOG00000032929, ENSRNOG00000020276, ENSRNOG00000011907, ENSRNOG00000020248, ENSRNOG00000017786, ENSRNOG00000028041, ENSRNOG00000005543, ENSRNOG00000020455, ENSRNOG00000007682, ENSRNOG00000024870, ENSRNOG00000004479, ENSRNOG00000014099, ENSRNOG00000014370, ENSRNOG00000025757, ENSRNOG00000003388, ENSRNOG00000006009	74	940	10776	2.47867	0.225286	0.0815679	1.67047
GOTERM_CC_FAT	GO:0005865~striated muscle thin filament	3	2.65487	0.00158022	ENSRNOG00000020276, ENSRNOG00000017786, ENSRNOG00000028041	74	9	10776	48.5405	0.257191	0.0716338	1.94299
SP_PIR_KEYWORDS	milk protein	3	2.65487	0.00158172	ENSRNOG00000010811, ENSRNOG00000039326, ENSRNOG00000001951	70	8	8979	48.1018	0.218815	0.0598687	1.88515
GOTERM_BP_FAT	GO:0043627~response to estrogen stimulus	6	5.30973	0.0032889	ENSRNOG00000007108, ENSRNOG00000004479, ENSRNOG00000020701, ENSRNOG00000008336, ENSRNOG00000004626, ENSRNOG00000017510	83	148	12092	5.90622	0.972515	0.512674	5.12662
GOTERM_BP_FAT	GO:0048545~response to steroid hormone stimulus	8	7.07965	0.00354506	ENSRNOG00000007108, ENSRNOG00000004479, ENSRNOG00000020701, ENSRNOG00000008336, ENSRNOG00000017786, ENSRNOG00000004626, ENSRNOG00000017510, ENSRNOG00000033527	83	291	12092	4.00513	0.979236	0.475733	5.51538
GOTERM_BP_FAT	GO:0007049~cell cycle	10	8.84956	0.0038553	ENSRNOG00000016454, ENSRNOG00000004479, ENSRNOG00000016706, ENSRNOG00000026056, ENSRNOG00000020701, ENSRNOG00000037449, ENSRNOG00000003388, ENSRNOG00000015585, ENSRNOG00000002771, ENSRNOG00000006009	83	460	12092	3.1671	0.985217	0.452305	5.98423
GOTERM_BP_FAT	GO:0022403~cell cycle phase	7	6.19469	0.00496745	ENSRNOG00000016706, ENSRNOG00000026056, ENSRNOG00000037449, ENSRNOG00000003388, ENSRNOG00000015585, ENSRNOG00000002771, ENSRNOG00000006009	83	233	12092	4.37686	0.99563	0.492939	7.64709
GOTERM_CC_FAT	GO:0005882~intermediate filament	5	4.42478	0.00535202	ENSRNOG00000011907, ENSRNOG00000014099, ENSRNOG00000014370, ENSRNOG00000020248, ENSRNOG00000006009	74	104	10776	7.00104	0.635374	0.182722	6.44122
GOTERM_CC_FAT	GO:0045111~intermediate filament cytoskeleton	5	4.42478	0.00591628	ENSRNOG00000011907, ENSRNOG00000014099, ENSRNOG00000014370, ENSRNOG00000020248, ENSRNOG00000006009	74	107	10776	6.80475	0.672269	0.169666	7.09759
GOTERM_BP_FAT	GO:0000279~M phase	6	5.30973	0.00651299	ENSRNOG00000016706, ENSRNOG00000026056, ENSRNOG00000003388, ENSRNOG00000015585, ENSRNOG00000002771, ENSRNOG00000006009	83	174	12092	5.02368	0.999198	0.547108	9.91222
SP_PIR_KEYWORDS	Antimicrobial	4	3.53982	0.006577	ENSRNOG00000013768, ENSRNOG00000011557, ENSRNOG00000011483, ENSRNOG00000014532	70	50	8979	10.2617	0.642779	0.186069	7.62687
SP_PIR_KEYWORDS	calcium	10	8.84956	0.00708467	ENSRNOG00000006471, ENSRNOG00000001628, ENSRNOG00000010811, ENSRNOG00000006950, ENSRNOG00000011557, ENSRNOG00000012575, ENSRNOG00000039326, ENSRNOG00000005345, ENSRNOG00000011483, ENSRNOG00000036924	70	449	8979	2.85682	0.670158	0.168777	8.19282
GOTERM_BP_FAT	GO:0022402~cell cycle process	8	7.07965	0.0103799	ENSRNOG00000016706, ENSRNOG00000026056, ENSRNOG00000020701, ENSRNOG00000037449, ENSRNOG00000003388, ENSRNOG00000015585, ENSRNOG00000002771, ENSRNOG00000006009	83	356	12092	3.27386	0.999989	0.679657	15.3534
INTERPRO	IPR018039:Intermediate filament protein, conserved site	4	3.53982	0.0103887	ENSRNOG00000011907, ENSRNOG00000014099, ENSRNOG00000014370, ENSRNOG00000020248	77	61	10240	8.72046	0.877426	0.877426	12.2781
INTERPRO	IPR001664:Intermediate filament protein	4	3.53982	0.0108595	ENSRNOG00000011907, ENSRNOG00000014099, ENSRNOG00000014370, ENSRNOG00000020248	77	62	10240	8.57981	0.888608	0.666246	12.8003
INTERPRO	IPR016044:Filament	4	3.53982	0.0113426	ENSRNOG00000011907, ENSRNOG00000014099, ENSRNOG00000014370, ENSRNOG00000020248	77	63	10240	8.44362	0.899025	0.534338	13.333
SP_PIR_KEYWORDS	Intermediate filament	4	3.53982	0.0129552	ENSRNOG00000011907, ENSRNOG00000014099, ENSRNOG00000014370, ENSRNOG00000020248	70	64	8979	8.01696	0.869218	0.252188	14.5103
GOTERM_BP_FAT	GO:0043009~chordate embryonic development	8	7.07965	0.0137101	ENSRNOG00000014372, ENSRNOG00000019584, ENSRNOG00000016454, ENSRNOG00000026056, ENSRNOG00000007843, ENSRNOG00000020701, ENSRNOG00000025757, ENSRNOG00000004626	83	376	12092	3.09972	1	0.745691	19.7911
INTERPRO	IPR006210:EGF-like	5	4.42478	0.0145703	ENSRNOG00000019584, ENSRNOG00000012575, ENSRNOG00000002811, ENSRNOG00000002771, ENSRNOG00000017510	77	127	10240	5.23571	0.94767	0.521713	16.8162
GOTERM_BP_FAT	GO:0009792~embryonic development ending in birth or egg hatching	8	7.07965	0.0146507	ENSRNOG00000014372, ENSRNOG00000019584, ENSRNOG00000016454, ENSRNOG00000026056, ENSRNOG00000007843, ENSRNOG00000020701, ENSRNOG00000025757, ENSRNOG00000004626	83	381	12092	3.05904	1	0.738638	21.0044
GOTERM_MF_FAT	GO:0005509~calcium ion binding	11	9.73451	0.0149518	ENSRNOG00000006471, ENSRNOG00000019584, ENSRNOG00000001628, ENSRNOG00000010811, ENSRNOG00000037357, ENSRNOG00000006950, ENSRNOG00000011557, ENSRNOG00000012575, ENSRNOG00000005345, ENSRNOG00000011483, ENSRNOG00000036924	82	672	11963	2.38808	0.970105	0.970105	17.5959
GOTERM_BP_FAT	GO:0040007~growth	6	5.30973	0.0153155	ENSRNOG00000007108, ENSRNOG00000026056, ENSRNOG00000020248, ENSRNOG00000017786, ENSRNOG00000002771, ENSRNOG00000036924	83	215	12092	4.06568	1	0.726177	21.8515
GOTERM_BP_FAT	GO:0048568~embryonic organ development	6	5.30973	0.0155971	ENSRNOG00000010905, ENSRNOG00000007108, ENSRNOG00000007843, ENSRNOG00000013261, ENSRNOG00000006293, ENSRNOG00000012199	83	216	12092	4.04685	1	0.706253	22.2077
GOTERM_BP_FAT	GO:0045103~intermediate filament-based process	3	2.65487	0.0163817	ENSRNOG00000014099, ENSRNOG00000014370, ENSRNOG00000020248	83	29	12092	15.071	1	0.699216	23.1923
SMART	SM00181:EGF	5	4.42478	0.0169584	ENSRNOG00000019584, ENSRNOG00000012575, ENSRNOG00000002811, ENSRNOG00000002771, ENSRNOG00000017510	41	127	5083	4.88093	0.560003	0.560003	15.0606
GOTERM_BP_FAT	GO:0048562~embryonic organ morphogenesis	5	4.42478	0.0172557	ENSRNOG00000010905, ENSRNOG00000007108, ENSRNOG00000013261, ENSRNOG00000006293, ENSRNOG00000012199	83	146	12092	4.98927	1	0.694833	24.2754
GOTERM_CC_FAT	GO:0005615~extracellular space	9	7.9646	0.0177612	ENSRNOG00000005770, ENSRNOG00000007108, ENSRNOG00000003312, ENSRNOG00000008336, ENSRNOG00000002771, ENSRNOG00000017510, ENSRNOG00000014532, ENSRNOG00000009559, ENSRNOG00000033527	74	492	10776	2.66381	0.96558	0.382022	19.9358
GOTERM_CC_FAT	GO:0044421~extracellular region part	11	9.73451	0.0178618	ENSRNOG00000007682, ENSRNOG00000005770, ENSRNOG00000007108, ENSRNOG00000003312, ENSRNOG00000007843, ENSRNOG00000008336, ENSRNOG00000002771, ENSRNOG00000017510, ENSRNOG00000014532, ENSRNOG00000009559, ENSRNOG00000033527	74	693	10776	2.31145	0.966237	0.34528	20.0375
GOTERM_CC_FAT	GO:0044459~plasma membrane part	17	15.0442	0.0178805	ENSRNOG00000002305, ENSRNOG00000015949, ENSRNOG00000027468, ENSRNOG00000014372, ENSRNOG00000019902, ENSRNOG00000007682, ENSRNOG00000019584, ENSRNOG00000020557, ENSRNOG00000005687, ENSRNOG00000024870, ENSRNOG00000030981, ENSRNOG00000010649, ENSRNOG00000013573, ENSRNOG00000025757, ENSRNOG00000004626, ENSRNOG00000011171, ENSRNOG00000017510	74	1358	10776	1.82295	0.966357	0.314003	20.0563
INTERPRO	IPR002957:Keratin, type I	3	2.65487	0.0206775	ENSRNOG00000011907, ENSRNOG00000014099, ENSRNOG00000014370	77	30	10240	13.2987	0.985001	0.568267	23.0567
GOTERM_BP_FAT	GO:0001701~in utero embryonic development	6	5.30973	0.0209248	ENSRNOG00000014372, ENSRNOG00000016454, ENSRNOG00000026056, ENSRNOG00000007843, ENSRNOG00000025757, ENSRNOG00000004626	83	233	12092	3.75159	1	0.742602	28.6678
GOTERM_BP_FAT	GO:0001818~negative regulation of cytokine production	3	2.65487	0.0209361	ENSRNOG00000031189, ENSRNOG00000038132, ENSRNOG00000014532	83	33	12092	13.2442	1	0.722638	28.6809
GOTERM_BP_FAT	GO:0001817~regulation of cytokine production	5	4.42478	0.020998	ENSRNOG00000031189, ENSRNOG00000038132, ENSRNOG00000003388, ENSRNOG00000002771, ENSRNOG00000014532	83	155	12092	4.69957	1	0.704346	28.7529
INTERPRO	IPR006209:EGF	4	3.53982	0.0214624	ENSRNOG00000019584, ENSRNOG00000012575, ENSRNOG00000002771, ENSRNOG00000017510	77	80	10240	6.64935	0.987233	0.516555	23.8267
GOTERM_BP_FAT	GO:0010033~response to organic substance	13	11.5044	0.0220251	ENSRNOG00000031189, ENSRNOG00000007108, ENSRNOG00000020701, ENSRNOG00000017786, ENSRNOG00000015949, ENSRNOG00000014532, ENSRNOG00000020557, ENSRNOG00000004479, ENSRNOG00000008336, ENSRNOG00000004626, ENSRNOG00000017510, ENSRNOG00000033527, ENSRNOG00000011452	83	928	12092	2.04087	1	0.70326	29.9377
GOTERM_BP_FAT	GO:0051241~negative regulation of multicellular organismal process	5	4.42478	0.0223479	ENSRNOG00000031189, ENSRNOG00000008336, ENSRNOG00000038132, ENSRNOG00000028041, ENSRNOG00000014532	83	158	12092	4.61034	1	0.690933	30.3062
GOTERM_CC_FAT	GO:0044449~contractile fiber part	4	3.53982	0.0236944	ENSRNOG00000020276, ENSRNOG00000025757, ENSRNOG00000017786, ENSRNOG00000028041	74	91	10776	6.40095	0.988981	0.362893	25.7337
INTERPRO	IPR018248:EF hand	4	3.53982	0.0251348	ENSRNOG00000006471, ENSRNOG00000011557, ENSRNOG00000005345, ENSRNOG00000011483	77	85	10240	6.25821	0.994004	0.518551	27.3362
SP_PIR_KEYWORDS	Symport	4	3.53982	0.0265887	ENSRNOG00000005687, ENSRNOG00000002305, ENSRNOG00000004626, ENSRNOG00000027468	70	84	8979	6.10816	0.985064	0.408739	27.6745
GOTERM_BP_FAT	GO:0006941~striated muscle contraction	3	2.65487	0.0286256	ENSRNOG00000020276, ENSRNOG00000025757, ENSRNOG00000028041	83	39	12092	11.2067	1	0.763139	37.1216
GOTERM_CC_FAT	GO:0030016~myofibril	4	3.53982	0.028692	ENSRNOG00000020276, ENSRNOG00000025757, ENSRNOG00000017786, ENSRNOG00000028041	74	98	10776	5.94374	0.995801	0.391978	30.315
SP_PIR_KEYWORDS	milk	2	1.76991	0.0303909	ENSRNOG00000010811, ENSRNOG00000039326	70	4	8979	64.1357	0.991889	0.414299	30.9988
PIR_SUPERFAMILY	PIRSF037272:bone morphogenetic protein	2	1.76991	0.0307843	ENSRNOG00000007108, ENSRNOG00000020142	35	4	4368	62.4	0.739338	0.739338	25.247
GOTERM_CC_FAT	GO:0043228~non-membrane-bounded organelle	20	17.6991	0.0318972	ENSRNOG00000020276, ENSRNOG00000032929, ENSRNOG00000011907, ENSRNOG00000020701, ENSRNOG00000020248, ENSRNOG00000017786, ENSRNOG00000028041, ENSRNOG00000005543, ENSRNOG00000020455, ENSRNOG00000007682, ENSRNOG00000024870, ENSRNOG00000004479, ENSRNOG00000014099, ENSRNOG00000014370, ENSRNOG00000030034, ENSRNOG00000025757, ENSRNOG00000003388, ENSRNOG00000027842, ENSRNOG00000015585, ENSRNOG00000006009	74	1823	10776	1.5976	0.997745	0.398222	33.1149
GOTERM_CC_FAT	GO:0043232~intracellular non-membrane-bounded organelle	20	17.6991	0.0318972	ENSRNOG00000020276, ENSRNOG00000032929, ENSRNOG00000011907, ENSRNOG00000020701, ENSRNOG00000020248, ENSRNOG00000017786, ENSRNOG00000028041, ENSRNOG00000005543, ENSRNOG00000020455, ENSRNOG00000007682, ENSRNOG00000024870, ENSRNOG00000004479, ENSRNOG00000014099, ENSRNOG00000014370, ENSRNOG00000030034, ENSRNOG00000025757, ENSRNOG00000003388, ENSRNOG00000027842, ENSRNOG00000015585, ENSRNOG00000006009	74	1823	10776	1.5976	0.997745	0.398222	33.1149
UP_SEQ_FEATURE	region of interest:Coil 2	3	2.65487	0.0333104	ENSRNOG00000014099, ENSRNOG00000014370, ENSRNOG00000020248	63	34	7317	10.2479	0.999358	0.999358	34.9681
GOTERM_MF_FAT	GO:0031014~troponin T binding	2	1.76991	0.0334045	ENSRNOG00000020276, ENSRNOG00000028041	82	5	11963	58.3561	0.999635	0.980901	35.3691
UP_SEQ_FEATURE	domain:EF-hand 1	4	3.53982	0.0339867	ENSRNOG00000006471, ENSRNOG00000011557, ENSRNOG00000005345, ENSRNOG00000011483	63	84	7317	5.53061	0.999449	0.976522	35.5435
GOTERM_BP_FAT	GO:0045667~regulation of osteoblast differentiation	3	2.65487	0.0342841	ENSRNOG00000010905, ENSRNOG00000007108, ENSRNOG00000012199	83	43	12092	10.1642	1	0.808868	42.7246
GOTERM_CC_FAT	GO:0043292~contractile fiber	4	3.53982	0.0350355	ENSRNOG00000020276, ENSRNOG00000025757, ENSRNOG00000017786, ENSRNOG00000028041	74	106	10776	5.49516	0.998775	0.402951	35.7558
GOTERM_BP_FAT	GO:0042127~regulation of cell proliferation	10	8.84956	0.0356505	ENSRNOG00000010905, ENSRNOG00000007108, ENSRNOG00000031189, ENSRNOG00000016706, ENSRNOG00000038132, ENSRNOG00000003388, ENSRNOG00000002771, ENSRNOG00000017510, ENSRNOG00000012199, ENSRNOG00000036924	83	665	12092	2.19078	1	0.80799	44.0056
UP_SEQ_FEATURE	domain:EF-hand 2	4	3.53982	0.0393289	ENSRNOG00000006471, ENSRNOG00000011557, ENSRNOG00000005345, ENSRNOG00000011483	63	89	7317	5.2199	0.999835	0.9451	39.9273
GOTERM_BP_FAT	GO:0009719~response to endogenous stimulus	9	7.9646	0.0399926	ENSRNOG00000007108, ENSRNOG00000004479, ENSRNOG00000020701, ENSRNOG00000008336, ENSRNOG00000017786, ENSRNOG00000004626, ENSRNOG00000017510, ENSRNOG00000011452, ENSRNOG00000033527	83	573	12092	2.28827	1	0.831553	47.9003
GOTERM_MF_FAT	GO:0015293~symporter activity	4	3.53982	0.0402667	ENSRNOG00000005687, ENSRNOG00000002305, ENSRNOG00000004626, ENSRNOG00000027468	82	112	11963	5.21037	0.999931	0.958914	41.0221
GOTERM_BP_FAT	GO:0001503~ossification	4	3.53982	0.0404309	ENSRNOG00000013062, ENSRNOG00000013573, ENSRNOG00000009559, ENSRNOG00000036924	83	112	12092	5.2031	1	0.823033	48.279
UP_SEQ_FEATURE	region of interest:Coil 1A	3	2.65487	0.0408545	ENSRNOG00000014099, ENSRNOG00000014370, ENSRNOG00000020248	63	38	7317	9.16917	0.999883	0.895952	41.1278
UP_SEQ_FEATURE	region of interest:Coil 1B	3	2.65487	0.0428325	ENSRNOG00000014099, ENSRNOG00000014370, ENSRNOG00000020248	63	39	7317	8.93407	0.999925	0.850419	42.6514
UP_SEQ_FEATURE	region of interest:Linker 1	3	2.65487	0.0428325	ENSRNOG00000014099, ENSRNOG00000014370, ENSRNOG00000020248	63	39	7317	8.93407	0.999925	0.850419	42.6514
UP_SEQ_FEATURE	region of interest:Head	3	2.65487	0.0428325	ENSRNOG00000014099, ENSRNOG00000014370, ENSRNOG00000020248	63	39	7317	8.93407	0.999925	0.850419	42.6514
UP_SEQ_FEATURE	region of interest:Rod	3	2.65487	0.0428325	ENSRNOG00000014099, ENSRNOG00000014370, ENSRNOG00000020248	63	39	7317	8.93407	0.999925	0.850419	42.6514
INTERPRO	IPR001978:Troponin	2	1.76991	0.0437236	ENSRNOG00000020276, ENSRNOG00000028041	77	6	10240	44.329	0.999875	0.674794	42.9265
UP_SEQ_FEATURE	region of interest:Tail	3	2.65487	0.0448458	ENSRNOG00000014099, ENSRNOG00000014370, ENSRNOG00000020248	63	40	7317	8.71071	0.999953	0.80975	44.1648
GOTERM_BP_FAT	GO:0015837~amine transport	4	3.53982	0.0489459	ENSRNOG00000019902, ENSRNOG00000005687, ENSRNOG00000015949, ENSRNOG00000027468	83	121	12092	4.81609	1	0.868378	55.1433
GOTERM_BP_FAT	GO:0007059~chromosome segregation	3	2.65487	0.0501068	ENSRNOG00000032929, ENSRNOG00000020701, ENSRNOG00000003388	83	53	12092	8.24642	1	0.865068	56.0101
GOTERM_BP_FAT	GO:0007584~response to nutrient	5	4.42478	0.051223	ENSRNOG00000013062, ENSRNOG00000007108, ENSRNOG00000020701, ENSRNOG00000008336, ENSRNOG00000012199	83	206	12092	3.53609	1	0.861676	56.8286
GOTERM_BP_FAT	GO:0060348~bone development	4	3.53982	0.0519649	ENSRNOG00000013062, ENSRNOG00000013573, ENSRNOG00000009559, ENSRNOG00000036924	83	124	12092	4.69957	1	0.856391	57.3647
GOTERM_CC_FAT	GO:0005861~troponin complex	2	1.76991	0.0529436	ENSRNOG00000020276, ENSRNOG00000028041	74	8	10776	36.4054	0.999964	0.518317	49.0789
GOTERM_BP_FAT	GO:0006260~DNA replication	4	3.53982	0.0529909	ENSRNOG00000002471, ENSRNOG00000016454, ENSRNOG00000020701, ENSRNOG00000037449	83	125	12092	4.66198	1	0.85283	58.0959
GOTERM_CC_FAT	GO:0005903~brush border	3	2.65487	0.0533904	ENSRNOG00000019902, ENSRNOG00000005687, ENSRNOG00000004626	74	55	10776	7.943	0.999967	0.497262	49.3762
INTERPRO	IPR000742:EGF-like, type 3	4	3.53982	0.0537517	ENSRNOG00000019584, ENSRNOG00000012575, ENSRNOG00000002771, ENSRNOG00000017510	77	115	10240	4.62564	0.999985	0.708852	49.9962
GOTERM_BP_FAT	GO:0009991~response to extracellular stimulus	6	5.30973	0.0541279	ENSRNOG00000013062, ENSRNOG00000007108, ENSRNOG00000020701, ENSRNOG00000008336, ENSRNOG00000017786, ENSRNOG00000012199	83	302	12092	2.89444	1	0.850019	58.8925
GOTERM_CC_FAT	GO:0015629~actin cytoskeleton	5	4.42478	0.0546609	ENSRNOG00000020276, ENSRNOG00000025757, ENSRNOG00000017786, ENSRNOG00000028041, ENSRNOG00000005543	74	211	10776	3.45075	0.999974	0.4834	50.2127
GOTERM_BP_FAT	GO:0045596~negative regulation of cell differentiation	5	4.42478	0.0558104	ENSRNOG00000007108, ENSRNOG00000008336, ENSRNOG00000002771, ENSRNOG00000012199, ENSRNOG00000036924	83	212	12092	3.43601	1	0.850224	60.0452
GOTERM_BP_FAT	GO:0009725~response to hormone stimulus	8	7.07965	0.0574135	ENSRNOG00000007108, ENSRNOG00000004479, ENSRNOG00000020701, ENSRNOG00000008336, ENSRNOG00000017786, ENSRNOG00000004626, ENSRNOG00000017510, ENSRNOG00000033527	83	510	12092	2.28528	1	0.850027	61.1152
GOTERM_BP_FAT	GO:0016481~negative regulation of transcription	7	6.19469	0.0578046	ENSRNOG00000001688, ENSRNOG00000020701, ENSRNOG00000013261, ENSRNOG00000003388, ENSRNOG00000006200, ENSRNOG00000002771, ENSRNOG00000012199	83	407	12092	2.50567	1	0.843708	61.3722
SP_PIR_KEYWORDS	keratin	3	2.65487	0.0583081	ENSRNOG00000011907, ENSRNOG00000014099, ENSRNOG00000014370	70	51	8979	7.54538	0.999915	0.608278	51.4359
GOTERM_BP_FAT	GO:0050829~defense response to Gram-negative bacterium	2	1.76991	0.0594216	ENSRNOG00000014532, ENSRNOG00000020733	83	9	12092	32.3748	1	0.843786	62.4177
GOTERM_BP_FAT	GO:0042472~inner ear morphogenesis	3	2.65487	0.0642932	ENSRNOG00000010905, ENSRNOG00000006293, ENSRNOG00000012199	83	61	12092	7.16492	1	0.859067	65.4095
GOTERM_BP_FAT	GO:0007010~cytoskeleton organization	6	5.30973	0.0646537	ENSRNOG00000014370, ENSRNOG00000020701, ENSRNOG00000025757, ENSRNOG00000020248, ENSRNOG00000017786, ENSRNOG00000011483	83	318	12092	2.74881	1	0.853242	65.6218
SP_PIR_KEYWORDS	actin-binding	4	3.53982	0.0659059	ENSRNOG00000020276, ENSRNOG00000025757, ENSRNOG00000009945, ENSRNOG00000005543	70	121	8979	4.24038	0.999976	0.619736	55.9428
SP_PIR_KEYWORDS	inflammation	2	1.76991	0.0671021	ENSRNOG00000011557, ENSRNOG00000011483	70	9	8979	28.5048	0.99998	0.594638	56.6163
GOTERM_MF_FAT	GO:0003677~DNA binding	15	13.2743	0.0675705	ENSRNOG00000002471, ENSRNOG00000023093, ENSRNOG00000020701, ENSRNOG00000006293, ENSRNOG00000012332, ENSRNOG00000010905, ENSRNOG00000001688, ENSRNOG00000005687, ENSRNOG00000030034, ENSRNOG00000013729, ENSRNOG00000037449, ENSRNOG00000013261, ENSRNOG00000027842, ENSRNOG00000006200, ENSRNOG00000012199	82	1348	11963	1.62341	1	0.983012	59.294
INTERPRO	IPR018247:EF-HAND 1	4	3.53982	0.0694932	ENSRNOG00000006471, ENSRNOG00000011557, ENSRNOG00000005345, ENSRNOG00000011483	77	128	10240	4.15584	0.999999	0.764894	59.4854
GOTERM_BP_FAT	GO:0045449~regulation of transcription	17	15.0442	0.0720114	ENSRNOG00000020276, ENSRNOG00000007108, ENSRNOG00000020701, ENSRNOG00000002771, ENSRNOG00000006293, ENSRNOG00000016888, ENSRNOG00000036924, ENSRNOG00000010905, ENSRNOG00000005687, ENSRNOG00000001688, ENSRNOG00000010649, ENSRNOG00000030034, ENSRNOG00000013729, ENSRNOG00000013261, ENSRNOG00000003388, ENSRNOG00000006200, ENSRNOG00000012199	83	1608	12092	1.54022	1	0.876398	69.6966
GOTERM_CC_FAT	GO:0032982~myosin filament	2	1.76991	0.0720764	ENSRNOG00000025757, ENSRNOG00000005543	74	11	10776	26.4767	0.999999	0.562756	60.4699
INTERPRO	IPR018249:EF-HAND 2	4	3.53982	0.0733929	ENSRNOG00000006471, ENSRNOG00000011557, ENSRNOG00000005345, ENSRNOG00000011483	77	131	10240	4.06067	1	0.751634	61.5646
UP_SEQ_FEATURE	calcium-binding region:2; high affinity	2	1.76991	0.0737654	ENSRNOG00000011557, ENSRNOG00000011483	63	9	7317	25.8095	1	0.907028	62.2154
UP_SEQ_FEATURE	calcium-binding region:1; low affinity	2	1.76991	0.0737654	ENSRNOG00000011557, ENSRNOG00000011483	63	9	7317	25.8095	1	0.907028	62.2154
SP_PIR_KEYWORDS	egf-like domain	4	3.53982	0.0738989	ENSRNOG00000019584, ENSRNOG00000012575, ENSRNOG00000002771, ENSRNOG00000017510	70	127	8979	4.04004	0.999994	0.601984	60.2675
SP_PIR_KEYWORDS	thick filament	2	1.76991	0.0742783	ENSRNOG00000025757, ENSRNOG00000005543	70	10	8979	25.6543	0.999994	0.576848	60.4627
GOTERM_BP_FAT	GO:0031349~positive regulation of defense response	3	2.65487	0.0757086	ENSRNOG00000031189, ENSRNOG00000002771, ENSRNOG00000014532	83	67	12092	6.52329	1	0.883201	71.5688
GOTERM_BP_FAT	GO:0046942~carboxylic acid transport	4	3.53982	0.0767318	ENSRNOG00000019902, ENSRNOG00000005687, ENSRNOG00000015949, ENSRNOG00000027468	83	146	12092	3.99142	1	0.880496	72.0674
GOTERM_BP_FAT	GO:0015849~organic acid transport	4	3.53982	0.0779627	ENSRNOG00000019902, ENSRNOG00000005687, ENSRNOG00000015949, ENSRNOG00000027468	83	147	12092	3.96427	1	0.878577	72.6564
GOTERM_BP_FAT	GO:0008593~regulation of Notch signaling pathway	2	1.76991	0.0784429	ENSRNOG00000007108, ENSRNOG00000012199	83	12	12092	24.2811	1	0.87415	72.8831
GOTERM_BP_FAT	GO:0003009~skeletal muscle contraction	2	1.76991	0.0784429	ENSRNOG00000020276, ENSRNOG00000028041	83	12	12092	24.2811	1	0.87415	72.8831
GOTERM_BP_FAT	GO:0010629~negative regulation of gene expression	7	6.19469	0.078533	ENSRNOG00000001688, ENSRNOG00000020701, ENSRNOG00000013261, ENSRNOG00000003388, ENSRNOG00000006200, ENSRNOG00000002771, ENSRNOG00000012199	83	441	12092	2.31249	1	0.868399	72.9254
GOTERM_BP_FAT	GO:0048592~eye morphogenesis	3	2.65487	0.0796478	ENSRNOG00000007108, ENSRNOG00000013261, ENSRNOG00000012199	83	69	12092	6.33421	1	0.866314	73.4439
GOTERM_BP_FAT	GO:0042471~ear morphogenesis	3	2.65487	0.0796478	ENSRNOG00000010905, ENSRNOG00000006293, ENSRNOG00000012199	83	69	12092	6.33421	1	0.866314	73.4439
GOTERM_MF_FAT	GO:0003682~chromatin binding	4	3.53982	0.0814023	ENSRNOG00000037449, ENSRNOG00000013261, ENSRNOG00000015585, ENSRNOG00000012199	82	150	11963	3.89041	1	0.980873	66.4051
PIR_SUPERFAMILY	PIRSF002353:S-100 protein	2	1.76991	0.0824577	ENSRNOG00000011557, ENSRNOG00000011483	35	11	4368	22.6909	0.975287	0.842797	55.1049
UP_SEQ_FEATURE	short sequence motif:Nuclear localization signal	4	3.53982	0.0826754	ENSRNOG00000016454, ENSRNOG00000023633, ENSRNOG00000020701, ENSRNOG00000036924	63	121	7317	3.83943	1	0.903742	66.5809
GOTERM_BP_FAT	GO:0045934~negative regulation of nucleobase, nucleoside, nucleotide and nucleic acid metabolic process	7	6.19469	0.0853419	ENSRNOG00000001688, ENSRNOG00000020701, ENSRNOG00000013261, ENSRNOG00000003388, ENSRNOG00000006200, ENSRNOG00000002771, ENSRNOG00000012199	83	451	12092	2.26121	1	0.879452	75.9504
GOTERM_BP_FAT	GO:0007423~sensory organ development	5	4.42478	0.0858177	ENSRNOG00000010905, ENSRNOG00000007108, ENSRNOG00000013261, ENSRNOG00000006293, ENSRNOG00000012199	83	246	12092	2.96111	1	0.875416	76.1495
GOTERM_BP_FAT	GO:0007389~pattern specification process	5	4.42478	0.0858177	ENSRNOG00000014644, ENSRNOG00000001688, ENSRNOG00000005770, ENSRNOG00000007108, ENSRNOG00000013261	83	246	12092	2.96111	1	0.875416	76.1495
GOTERM_BP_FAT	GO:0051726~regulation of cell cycle	5	4.42478	0.0868005	ENSRNOG00000007108, ENSRNOG00000020701, ENSRNOG00000002811, ENSRNOG00000003388, ENSRNOG00000002771	83	247	12092	2.94912	1	0.873033	76.5558
GOTERM_BP_FAT	GO:0051240~positive regulation of multicellular organismal process	5	4.42478	0.0887825	ENSRNOG00000007108, ENSRNOG00000031189, ENSRNOG00000002771, ENSRNOG00000014532, ENSRNOG00000009559	83	249	12092	2.92544	1	0.873825	77.3557
GOTERM_BP_FAT	GO:0007605~sensory perception of sound	3	2.65487	0.0897657	ENSRNOG00000014372, ENSRNOG00000013573, ENSRNOG00000012199	83	74	12092	5.90622	1	0.871553	77.7428
GOTERM_BP_FAT	GO:0051172~negative regulation of nitrogen compound metabolic process	7	6.19469	0.0902989	ENSRNOG00000001688, ENSRNOG00000020701, ENSRNOG00000013261, ENSRNOG00000003388, ENSRNOG00000006200, ENSRNOG00000002771, ENSRNOG00000012199	83	458	12092	2.22665	1	0.867945	77.9502
GOTERM_BP_FAT	GO:0048048~embryonic eye morphogenesis	2	1.76991	0.0909122	ENSRNOG00000007108, ENSRNOG00000013261	83	14	12092	20.8124	1	0.864631	78.1865
GOTERM_BP_FAT	GO:0045124~regulation of bone resorption	2	1.76991	0.0909122	ENSRNOG00000008336, ENSRNOG00000009559	83	14	12092	20.8124	1	0.864631	78.1865
GOTERM_MF_FAT	GO:0016597~amino acid binding	3	2.65487	0.0915881	ENSRNOG00000019902, ENSRNOG00000031189, ENSRNOG00000003620	82	75	11963	5.83561	1	0.976013	70.8887
GOTERM_BP_FAT	GO:0001819~positive regulation of cytokine production	3	2.65487	0.0918333	ENSRNOG00000031189, ENSRNOG00000002771, ENSRNOG00000014532	83	75	12092	5.82747	1	0.862329	78.5369
INTERPRO	IPR013787:S100/CaBP-9k-type, calcium binding, subdomain	2	1.76991	0.0923543	ENSRNOG00000011557, ENSRNOG00000011483	77	13	10240	20.4595	1	0.802713	70.3453
INTERPRO	IPR001751:S100/CaBP-9k-type, calcium binding	2	1.76991	0.0923543	ENSRNOG00000011557, ENSRNOG00000011483	77	13	10240	20.4595	1	0.802713	70.3453
GOTERM_BP_FAT	GO:0002694~regulation of leukocyte activation	4	3.53982	0.0960856	ENSRNOG00000031189, ENSRNOG00000038132, ENSRNOG00000003388, ENSRNOG00000014532	83	161	12092	3.61955	1	0.8701	80.0872
GOTERM_MF_FAT	GO:0008307~structural constituent of muscle	2	1.76991	0.0969419	ENSRNOG00000025757, ENSRNOG00000011754	82	15	11963	19.452	1	0.966429	73.0175
GOTERM_BP_FAT	GO:0046850~regulation of bone remodeling	2	1.76991	0.0970842	ENSRNOG00000008336, ENSRNOG00000009559	83	15	12092	19.4249	1	0.868113	80.4358
GOTERM_BP_FAT	GO:0007140~male meiosis	2	1.76991	0.0970842	ENSRNOG00000016706, ENSRNOG00000015585	83	15	12092	19.4249	1	0.868113	80.4358

## Sheet: Group2b_David
Category	Term	Count	%	PValue	Genes	List Total	Pop Hits	Pop Total	Fold Enrichment	Bonferroni	Benjamini	FDR
GOTERM_CC_FAT	GO:0030016~myofibril	14	10.687	1.37607e-12	ENSRNOG00000014327, ENSRNOG00000015155, ENSRNOG00000017645, ENSRNOG00000003596, ENSRNOG00000009073, ENSRNOG00000002987, ENSRNOG00000006783, ENSRNOG00000020332, ENSRNOG00000016983, ENSRNOG00000006930, ENSRNOG00000005798, ENSRNOG00000016714, ENSRNOG00000018997, ENSRNOG00000017833	92	98	10776	16.7329	2.4495e-10	2.4495e-10	1.69187e-09
GOTERM_CC_FAT	GO:0043292~contractile fiber	14	10.687	3.85984e-12	ENSRNOG00000014327, ENSRNOG00000015155, ENSRNOG00000017645, ENSRNOG00000003596, ENSRNOG00000009073, ENSRNOG00000002987, ENSRNOG00000006783, ENSRNOG00000020332, ENSRNOG00000016983, ENSRNOG00000006930, ENSRNOG00000005798, ENSRNOG00000016714, ENSRNOG00000018997, ENSRNOG00000017833	92	106	10776	15.4701	6.87045e-10	3.43522e-10	4.74543e-09
GOTERM_CC_FAT	GO:0030017~sarcomere	11	8.39695	1.12909e-09	ENSRNOG00000014327, ENSRNOG00000015155, ENSRNOG00000006783, ENSRNOG00000020332, ENSRNOG00000016983, ENSRNOG00000005798, ENSRNOG00000006930, ENSRNOG00000018997, ENSRNOG00000017833, ENSRNOG00000003596, ENSRNOG00000009073	92	80	10776	16.1054	2.00978e-07	6.69925e-08	1.38816e-06
GOTERM_CC_FAT	GO:0044449~contractile fiber part	11	8.39695	4.08621e-09	ENSRNOG00000014327, ENSRNOG00000015155, ENSRNOG00000006783, ENSRNOG00000020332, ENSRNOG00000016983, ENSRNOG00000005798, ENSRNOG00000006930, ENSRNOG00000018997, ENSRNOG00000017833, ENSRNOG00000003596, ENSRNOG00000009073	92	91	10776	14.1586	7.27345e-07	1.81836e-07	5.02379e-06
GOTERM_BP_FAT	GO:0008016~regulation of heart contraction	8	6.10687	9.67354e-07	ENSRNOG00000014327, ENSRNOG00000018393, ENSRNOG00000020719, ENSRNOG00000016983, ENSRNOG00000002981, ENSRNOG00000005798, ENSRNOG00000021256, ENSRNOG00000011130	102	64	12092	14.8186	0.00114179	0.00114179	0.00156077
SP_PIR_KEYWORDS	muscle protein	7	5.34351	1.34002e-06	ENSRNOG00000002987, ENSRNOG00000017645, ENSRNOG00000020332, ENSRNOG00000016983, ENSRNOG00000003336, ENSRNOG00000018997, ENSRNOG00000009073	78	42	8979	19.1859	0.000226438	0.000226438	0.00163316
GOTERM_BP_FAT	GO:0006936~muscle contraction	8	6.10687	7.20288e-06	ENSRNOG00000015155, ENSRNOG00000017645, ENSRNOG00000020332, ENSRNOG00000016983, ENSRNOG00000002981, ENSRNOG00000018997, ENSRNOG00000013532, ENSRNOG00000017833	102	86	12092	11.0278	0.00847056	0.00424429	0.0116209
GOTERM_BP_FAT	GO:0007517~muscle organ development	10	7.63359	1.14198e-05	ENSRNOG00000014327, ENSRNOG00000017645, ENSRNOG00000016983, ENSRNOG00000004878, ENSRNOG00000006930, ENSRNOG00000015285, ENSRNOG00000003694, ENSRNOG00000010392, ENSRNOG00000000008, ENSRNOG00000009073	102	169	12092	7.01473	0.0133963	0.00448553	0.0184238
GOTERM_BP_FAT	GO:0014706~striated muscle tissue development	9	6.87023	1.32979e-05	ENSRNOG00000014327, ENSRNOG00000017645, ENSRNOG00000016983, ENSRNOG00000004878, ENSRNOG00000006930, ENSRNOG00000015285, ENSRNOG00000003694, ENSRNOG00000010392, ENSRNOG00000009073	102	131	12092	8.14459	0.0155822	0.00391853	0.0214534
GOTERM_BP_FAT	GO:0044057~regulation of system process	13	9.92366	1.34583e-05	ENSRNOG00000014327, ENSRNOG00000009073, ENSRNOG00000000781, ENSRNOG00000020719, ENSRNOG00000018393, ENSRNOG00000020332, ENSRNOG00000016983, ENSRNOG00000006930, ENSRNOG00000005798, ENSRNOG00000002981, ENSRNOG00000021256, ENSRNOG00000011130, ENSRNOG00000019321	102	319	12092	4.83115	0.0157688	0.00317384	0.0217123
GOTERM_BP_FAT	GO:0003012~muscle system process	8	6.10687	1.59787e-05	ENSRNOG00000015155, ENSRNOG00000017645, ENSRNOG00000020332, ENSRNOG00000016983, ENSRNOG00000002981, ENSRNOG00000018997, ENSRNOG00000013532, ENSRNOG00000017833	102	97	12092	9.77724	0.018694	0.00314022	0.0257778
GOTERM_BP_FAT	GO:0060537~muscle tissue development	9	6.87023	1.9441e-05	ENSRNOG00000014327, ENSRNOG00000017645, ENSRNOG00000016983, ENSRNOG00000004878, ENSRNOG00000006930, ENSRNOG00000015285, ENSRNOG00000003694, ENSRNOG00000010392, ENSRNOG00000009073	102	138	12092	7.73146	0.0226985	0.00327464	0.0313627
GOTERM_CC_FAT	GO:0015629~actin cytoskeleton	10	7.63359	6.96747e-05	ENSRNOG00000015155, ENSRNOG00000002987, ENSRNOG00000017645, ENSRNOG00000020332, ENSRNOG00000016983, ENSRNOG00000003336, ENSRNOG00000040122, ENSRNOG00000018997, ENSRNOG00000017833, ENSRNOG00000009073	92	211	10776	5.55121	0.0123259	0.00247743	0.0856278
SP_PIR_KEYWORDS	skeletal muscle	4	3.05344	6.96901e-05	ENSRNOG00000018656, ENSRNOG00000002987, ENSRNOG00000020332, ENSRNOG00000009073	78	10	8979	46.0462	0.0117089	0.00587171	0.084903
SP_PIR_KEYWORDS	thick filament	4	3.05344	6.96901e-05	ENSRNOG00000002987, ENSRNOG00000016983, ENSRNOG00000003336, ENSRNOG00000018997	78	10	8979	46.0462	0.0117089	0.00587171	0.084903
GOTERM_CC_FAT	GO:0031674~I band	6	4.58015	8.01387e-05	ENSRNOG00000014327, ENSRNOG00000006783, ENSRNOG00000005798, ENSRNOG00000006930, ENSRNOG00000017833, ENSRNOG00000003596	92	53	10776	13.26	0.014164	0.00237472	0.0984819
GOTERM_CC_FAT	GO:0032982~myosin filament	4	3.05344	9.15336e-05	ENSRNOG00000002987, ENSRNOG00000016983, ENSRNOG00000003336, ENSRNOG00000018997	92	11	10776	42.5929	0.0161617	0.00232497	0.112478
GOTERM_MF_FAT	GO:0003779~actin binding	10	7.63359	0.000111502	ENSRNOG00000015155, ENSRNOG00000002987, ENSRNOG00000017645, ENSRNOG00000020332, ENSRNOG00000016983, ENSRNOG00000016714, ENSRNOG00000018997, ENSRNOG00000008986, ENSRNOG00000017833, ENSRNOG00000009073	98	233	11963	5.23912	0.0332225	0.0332225	0.149123
GOTERM_BP_FAT	GO:0048738~cardiac muscle tissue development	6	4.58015	0.000118723	ENSRNOG00000014327, ENSRNOG00000017645, ENSRNOG00000016983, ENSRNOG00000003694, ENSRNOG00000010392, ENSRNOG00000009073	102	58	12092	12.2637	0.130833	0.0173748	0.191382
GOTERM_CC_FAT	GO:0005886~plasma membrane	37	28.2443	0.000139733	ENSRNOG00000014603, ENSRNOG00000012134, ENSRNOG00000020685, ENSRNOG00000019183, ENSRNOG00000010392, ENSRNOG00000018641, ENSRNOG00000026910, ENSRNOG00000020706, ENSRNOG00000016983, ENSRNOG00000013330, ENSRNOG00000002981, ENSRNOG00000005798, ENSRNOG00000004405, ENSRNOG00000016714, ENSRNOG00000008312, ENSRNOG00000018317, ENSRNOG00000008444, ENSRNOG00000001794, ENSRNOG00000019093, ENSRNOG00000005302,…	92	2396	10776	1.80878	0.0245673	0.00310444	0.171659
GOTERM_BP_FAT	GO:0055065~metal ion homeostasis	9	6.87023	0.00015507	ENSRNOG00000014327, ENSRNOG00000021090, ENSRNOG00000018393, ENSRNOG00000020719, ENSRNOG00000015860, ENSRNOG00000002981, ENSRNOG00000005798, ENSRNOG00000020685, ENSRNOG00000011130	102	185	12092	5.76725	0.167358	0.0201445	0.249905
GOTERM_BP_FAT	GO:0006941~striated muscle contraction	5	3.81679	0.000301298	ENSRNOG00000015155, ENSRNOG00000020332, ENSRNOG00000016983, ENSRNOG00000018997, ENSRNOG00000013532	102	39	12092	15.1986	0.299447	0.0349628	0.485024
GOTERM_CC_FAT	GO:0030018~Z disc	5	3.81679	0.000499051	ENSRNOG00000014327, ENSRNOG00000006783, ENSRNOG00000005798, ENSRNOG00000017833, ENSRNOG00000003596	92	44	10776	13.3103	0.0850201	0.009824	0.611831
GOTERM_BP_FAT	GO:0055074~calcium ion homeostasis	8	6.10687	0.000507156	ENSRNOG00000014327, ENSRNOG00000021090, ENSRNOG00000018393, ENSRNOG00000020719, ENSRNOG00000015860, ENSRNOG00000002981, ENSRNOG00000005798, ENSRNOG00000011130	102	168	12092	5.64519	0.450696	0.0530073	0.815141
GOTERM_BP_FAT	GO:0050801~ion homeostasis	12	9.16031	0.000517674	ENSRNOG00000014327, ENSRNOG00000021090, ENSRNOG00000018393, ENSRNOG00000020719, ENSRNOG00000015860, ENSRNOG00000002981, ENSRNOG00000005798, ENSRNOG00000020685, ENSRNOG00000011130, ENSRNOG00000019321, ENSRNOG00000019183, ENSRNOG00000010392	102	402	12092	3.53878	0.457481	0.0496842	0.831981
GOTERM_BP_FAT	GO:0055010~ventricular cardiac muscle morphogenesis	4	3.05344	0.000581533	ENSRNOG00000017645, ENSRNOG00000016983, ENSRNOG00000003694, ENSRNOG00000009073	102	20	12092	23.7098	0.496912	0.0514734	0.934161
SP_PIR_KEYWORDS	cell membrane	20	15.2672	0.000905008	ENSRNOG00000013838, ENSRNOG00000015860, ENSRNOG00000018641, ENSRNOG00000010392, ENSRNOG00000007332, ENSRNOG00000026910, ENSRNOG00000028996, ENSRNOG00000021000, ENSRNOG00000027954, ENSRNOG00000013330, ENSRNOG00000005798, ENSRNOG00000008312, ENSRNOG00000004405, ENSRNOG00000021256, ENSRNOG00000018317, ENSRNOG00000001794, ENSRNOG00000019093, ENSRNOG00000020382, ENSRNOG00000004438, ENSRNOG00000017842	78	1033	8979	2.22876	0.141884	0.0497263	1.09743
INTERPRO	IPR015650:Heavy chain of Myosin	3	2.29008	0.000908149	ENSRNOG00000002987, ENSRNOG00000016983, ENSRNOG00000018997	82	6	10240	62.439	0.181917	0.181917	1.15072
GOTERM_MF_FAT	GO:0005509~calcium ion binding	15	11.4504	0.000998102	ENSRNOG00000003741, ENSRNOG00000015155, ENSRNOG00000017645, ENSRNOG00000017917, ENSRNOG00000015285, ENSRNOG00000003823, ENSRNOG00000003596, ENSRNOG00000020719, ENSRNOG00000013330, ENSRNOG00000027954, ENSRNOG00000006930, ENSRNOG00000002981, ENSRNOG00000017833, ENSRNOG00000006753, ENSRNOG00000008444	98	672	11963	2.72481	0.261088	0.1404	1.32757
GOTERM_BP_FAT	GO:0002027~regulation of heart rate	4	3.05344	0.00113826	ENSRNOG00000018393, ENSRNOG00000016983, ENSRNOG00000002981, ENSRNOG00000011130	102	25	12092	18.9678	0.739474	0.0916044	1.8208
GOTERM_MF_FAT	GO:0008092~cytoskeletal protein binding	11	8.39695	0.00123937	ENSRNOG00000015155, ENSRNOG00000002987, ENSRNOG00000017645, ENSRNOG00000020332, ENSRNOG00000016983, ENSRNOG00000016714, ENSRNOG00000040122, ENSRNOG00000018997, ENSRNOG00000008986, ENSRNOG00000017833, ENSRNOG00000009073	98	391	11963	3.43423	0.313234	0.117727	1.64602
GOTERM_BP_FAT	GO:0055008~cardiac muscle tissue morphogenesis	4	3.05344	0.00127897	ENSRNOG00000017645, ENSRNOG00000016983, ENSRNOG00000003694, ENSRNOG00000009073	102	26	12092	18.2383	0.779405	0.0958517	2.04371
GOTERM_BP_FAT	GO:0060415~muscle tissue morphogenesis	4	3.05344	0.00127897	ENSRNOG00000017645, ENSRNOG00000016983, ENSRNOG00000003694, ENSRNOG00000009073	102	26	12092	18.2383	0.779405	0.0958517	2.04371
GOTERM_BP_FAT	GO:0055080~cation homeostasis	9	6.87023	0.00155267	ENSRNOG00000014327, ENSRNOG00000021090, ENSRNOG00000018393, ENSRNOG00000020719, ENSRNOG00000015860, ENSRNOG00000002981, ENSRNOG00000005798, ENSRNOG00000020685, ENSRNOG00000011130	102	262	12092	4.07229	0.840408	0.108363	2.47595
INTERPRO	IPR004009:Myosin, N-terminal, SH3-like	3	2.29008	0.00167786	ENSRNOG00000002987, ENSRNOG00000016983, ENSRNOG00000018997	82	8	10240	46.8293	0.310038	0.16936	2.11645
GOTERM_BP_FAT	GO:0003013~circulatory system process	7	5.34351	0.00187525	ENSRNOG00000017645, ENSRNOG00000018393, ENSRNOG00000016983, ENSRNOG00000002981, ENSRNOG00000021256, ENSRNOG00000011130, ENSRNOG00000010392	102	155	12092	5.35383	0.891038	0.122253	2.98308
GOTERM_BP_FAT	GO:0008015~blood circulation	7	5.34351	0.00187525	ENSRNOG00000017645, ENSRNOG00000018393, ENSRNOG00000016983, ENSRNOG00000002981, ENSRNOG00000021256, ENSRNOG00000011130, ENSRNOG00000010392	102	155	12092	5.35383	0.891038	0.122253	2.98308
SP_PIR_KEYWORDS	myosin	4	3.05344	0.00188735	ENSRNOG00000002987, ENSRNOG00000017645, ENSRNOG00000016983, ENSRNOG00000018997	78	29	8979	15.878	0.273316	0.0767136	2.27611
GOTERM_CC_FAT	GO:0005861~troponin complex	3	2.29008	0.00191073	ENSRNOG00000015155, ENSRNOG00000020332, ENSRNOG00000009073	92	8	10776	43.9239	0.28854	0.0334706	2.32397
GOTERM_BP_FAT	GO:0007507~heart development	8	6.10687	0.00202381	ENSRNOG00000014327, ENSRNOG00000015488, ENSRNOG00000017645, ENSRNOG00000016983, ENSRNOG00000003694, ENSRNOG00000011659, ENSRNOG00000010392, ENSRNOG00000009073	102	213	12092	4.45255	0.908603	0.124464	3.2158
GOTERM_BP_FAT	GO:0006937~regulation of muscle contraction	5	3.81679	0.00222266	ENSRNOG00000020332, ENSRNOG00000002981, ENSRNOG00000005798, ENSRNOG00000011130, ENSRNOG00000009073	102	66	12092	8.98099	0.927768	0.129171	3.52647
SP_PIR_KEYWORDS	glycoprotein	29	22.1374	0.00225014	ENSRNOG00000003741, ENSRNOG00000005343, ENSRNOG00000012920, ENSRNOG00000012134, ENSRNOG00000027380, ENSRNOG00000020685, ENSRNOG00000010392, ENSRNOG00000013330, ENSRNOG00000002981, ENSRNOG00000004405, ENSRNOG00000008312, ENSRNOG00000001794, ENSRNOG00000019093, ENSRNOG00000017842, ENSRNOG00000013838, ENSRNOG00000005185, ENSRNOG00000012912, ENSRNOG00000015860, ENSRNOG00000015285, ENSRNOG00000007332,…	78	1949	8979	1.71285	0.316619	0.0733141	2.70815
GOTERM_CC_FAT	GO:0016459~myosin complex	5	3.81679	0.00230081	ENSRNOG00000002987, ENSRNOG00000017645, ENSRNOG00000016983, ENSRNOG00000003336, ENSRNOG00000018997	92	66	10776	8.87352	0.33636	0.036588	2.79226
GOTERM_BP_FAT	GO:0055066~di-, tri-valent inorganic cation homeostasis	8	6.10687	0.002307	ENSRNOG00000014327, ENSRNOG00000021090, ENSRNOG00000018393, ENSRNOG00000020719, ENSRNOG00000015860, ENSRNOG00000002981, ENSRNOG00000005798, ENSRNOG00000011130	102	218	12092	4.35042	0.934632	0.127494	3.65797
GOTERM_BP_FAT	GO:0042592~homeostatic process	15	11.4504	0.00237231	ENSRNOG00000014327, ENSRNOG00000021090, ENSRNOG00000012920, ENSRNOG00000015860, ENSRNOG00000020685, ENSRNOG00000019183, ENSRNOG00000010392, ENSRNOG00000020719, ENSRNOG00000018393, ENSRNOG00000005798, ENSRNOG00000002981, ENSRNOG00000038455, ENSRNOG00000011130, ENSRNOG00000019321, ENSRNOG00000004870	102	714	12092	2.49053	0.939495	0.125036	3.75967
GOTERM_CC_FAT	GO:0005865~striated muscle thin filament	3	2.29008	0.00244318	ENSRNOG00000015155, ENSRNOG00000020332, ENSRNOG00000009073	92	9	10776	39.0435	0.353006	0.0356344	2.96267
GOTERM_BP_FAT	GO:0006874~cellular calcium ion homeostasis	7	5.34351	0.00249129	ENSRNOG00000014327, ENSRNOG00000021090, ENSRNOG00000018393, ENSRNOG00000015860, ENSRNOG00000002981, ENSRNOG00000005798, ENSRNOG00000011130	102	164	12092	5.06002	0.947444	0.125326	3.94469
GOTERM_BP_FAT	GO:0048878~chemical homeostasis	12	9.16031	0.00263507	ENSRNOG00000014327, ENSRNOG00000021090, ENSRNOG00000018393, ENSRNOG00000020719, ENSRNOG00000015860, ENSRNOG00000002981, ENSRNOG00000005798, ENSRNOG00000020685, ENSRNOG00000011130, ENSRNOG00000019321, ENSRNOG00000019183, ENSRNOG00000010392	102	492	12092	2.89144	0.955671	0.126707	4.16784
INTERPRO	IPR002928:Myosin tail	3	2.29008	0.0032454	ENSRNOG00000002987, ENSRNOG00000016983, ENSRNOG00000018997	82	11	10240	34.0576	0.512468	0.212952	4.05637
GOTERM_BP_FAT	GO:0006875~cellular metal ion homeostasis	7	5.34351	0.00373743	ENSRNOG00000014327, ENSRNOG00000021090, ENSRNOG00000018393, ENSRNOG00000015860, ENSRNOG00000002981, ENSRNOG00000005798, ENSRNOG00000011130	102	178	12092	4.66204	0.987992	0.168278	5.8626
GOTERM_BP_FAT	GO:0006873~cellular ion homeostasis	10	7.63359	0.00374225	ENSRNOG00000014327, ENSRNOG00000021090, ENSRNOG00000018393, ENSRNOG00000015860, ENSRNOG00000002981, ENSRNOG00000005798, ENSRNOG00000011130, ENSRNOG00000019321, ENSRNOG00000019183, ENSRNOG00000010392	102	370	12092	3.20403	0.98806	0.162317	5.86995
GOTERM_BP_FAT	GO:0055082~cellular chemical homeostasis	10	7.63359	0.00408617	ENSRNOG00000014327, ENSRNOG00000021090, ENSRNOG00000018393, ENSRNOG00000015860, ENSRNOG00000002981, ENSRNOG00000005798, ENSRNOG00000011130, ENSRNOG00000019321, ENSRNOG00000019183, ENSRNOG00000010392	102	375	12092	3.16131	0.992059	0.169715	6.39288
INTERPRO	IPR000048:IQ calmodulin-binding region	4	3.05344	0.00532784	ENSRNOG00000002987, ENSRNOG00000016983, ENSRNOG00000012134, ENSRNOG00000018997	82	45	10240	11.1003	0.692906	0.25558	6.57872
SMART	SM00015:IQ	4	3.05344	0.00625023	ENSRNOG00000002987, ENSRNOG00000016983, ENSRNOG00000012134, ENSRNOG00000018997	44	45	5083	10.2687	0.241091	0.241091	5.69718
KEGG_PATHWAY	rno05416:Viral myocarditis	5	3.81679	0.00632389	ENSRNOG00000024457, ENSRNOG00000002987, ENSRNOG00000014603, ENSRNOG00000016983, ENSRNOG00000018997	49	87	5590	6.55642	0.358584	0.358584	6.35458
GOTERM_BP_FAT	GO:0006942~regulation of striated muscle contraction	3	2.29008	0.00675712	ENSRNOG00000020332, ENSRNOG00000002981, ENSRNOG00000005798	102	15	12092	23.7098	0.999667	0.256632	10.3622
GOTERM_BP_FAT	GO:0051146~striated muscle cell differentiation	5	3.81679	0.00676828	ENSRNOG00000017645, ENSRNOG00000016983, ENSRNOG00000015285, ENSRNOG00000003694, ENSRNOG00000010392	102	90	12092	6.58606	0.999671	0.249073	10.3785
GOTERM_BP_FAT	GO:0030005~cellular di-, tri-valent inorganic cation homeostasis	7	5.34351	0.00771644	ENSRNOG00000014327, ENSRNOG00000021090, ENSRNOG00000018393, ENSRNOG00000015860, ENSRNOG00000002981, ENSRNOG00000005798, ENSRNOG00000011130	102	207	12092	4.0089	0.999894	0.27055	11.7489
GOTERM_BP_FAT	GO:0055002~striated muscle cell development	4	3.05344	0.0103089	ENSRNOG00000017645, ENSRNOG00000016983, ENSRNOG00000015285, ENSRNOG00000003694	102	54	12092	8.78141	0.999995	0.334977	15.3964
GOTERM_BP_FAT	GO:0007204~elevation of cytosolic calcium ion concentration	5	3.81679	0.0104357	ENSRNOG00000018393, ENSRNOG00000015860, ENSRNOG00000002981, ENSRNOG00000005798, ENSRNOG00000011130	102	102	12092	5.81123	0.999996	0.329448	15.571
GOTERM_BP_FAT	GO:0048729~tissue morphogenesis	7	5.34351	0.0118312	ENSRNOG00000017645, ENSRNOG00000005343, ENSRNOG00000016983, ENSRNOG00000003694, ENSRNOG00000020792, ENSRNOG00000009073, ENSRNOG00000003544	102	227	12092	3.6557	0.999999	0.35548	17.4718
GOTERM_BP_FAT	GO:0008217~regulation of blood pressure	5	3.81679	0.0118957	ENSRNOG00000018393, ENSRNOG00000016983, ENSRNOG00000021256, ENSRNOG00000011130, ENSRNOG00000010392	102	106	12092	5.59193	0.999999	0.348368	17.5587
GOTERM_BP_FAT	GO:0030239~myofibril assembly	3	2.29008	0.0119001	ENSRNOG00000017645, ENSRNOG00000016983, ENSRNOG00000003694	102	20	12092	17.7824	0.999999	0.34021	17.5646
INTERPRO	IPR001609:Myosin head, motor region	3	2.29008	0.0128848	ENSRNOG00000002987, ENSRNOG00000016983, ENSRNOG00000018997	82	22	10240	17.0288	0.943077	0.436287	15.2278
GOTERM_BP_FAT	GO:0030003~cellular cation homeostasis	7	5.34351	0.0133207	ENSRNOG00000014327, ENSRNOG00000021090, ENSRNOG00000018393, ENSRNOG00000015860, ENSRNOG00000002981, ENSRNOG00000005798, ENSRNOG00000011130	102	233	12092	3.56156	1	0.363963	19.4561
GOTERM_BP_FAT	GO:0019725~cellular homeostasis	10	7.63359	0.0133627	ENSRNOG00000014327, ENSRNOG00000021090, ENSRNOG00000018393, ENSRNOG00000015860, ENSRNOG00000002981, ENSRNOG00000005798, ENSRNOG00000011130, ENSRNOG00000019321, ENSRNOG00000019183, ENSRNOG00000010392	102	453	12092	2.61698	1	0.356816	19.5114
GOTERM_MF_FAT	GO:0016814~hydrolase activity, acting on carbon-nitrogen (but not peptide) bonds, in cyclic amidines	3	2.29008	0.0135258	ENSRNOG00000015478, ENSRNOG00000018656, ENSRNOG00000012303	98	22	11963	16.6461	0.983857	0.643555	16.6612
GOTERM_BP_FAT	GO:0055001~muscle cell development	4	3.05344	0.013721	ENSRNOG00000017645, ENSRNOG00000016983, ENSRNOG00000015285, ENSRNOG00000003694	102	60	12092	7.90327	1	0.356602	19.9817
SMART	SM00242:MYSc	3	2.29008	0.0145065	ENSRNOG00000002987, ENSRNOG00000016983, ENSRNOG00000018997	44	22	5083	15.7531	0.474266	0.274925	12.7779
GOTERM_BP_FAT	GO:0032844~regulation of homeostatic process	5	3.81679	0.0147545	ENSRNOG00000018393, ENSRNOG00000002981, ENSRNOG00000006930, ENSRNOG00000011130, ENSRNOG00000019321	102	113	12092	5.24553	1	0.369958	21.3239
GOTERM_MF_FAT	GO:0046872~metal ion binding	34	25.9542	0.0149401	ENSRNOG00000003741, ENSRNOG00000014327, ENSRNOG00000015155, ENSRNOG00000005343, ENSRNOG00000012920, ENSRNOG00000012134, ENSRNOG00000021355, ENSRNOG00000020685, ENSRNOG00000019183, ENSRNOG00000003596, ENSRNOG00000000781, ENSRNOG00000020719, ENSRNOG00000013330, ENSRNOG00000002981, ENSRNOG00000024707, ENSRNOG00000008444, ENSRNOG00000004870, ENSRNOG00000017842, ENSRNOG00000024457, ENSRNOG00000010337,…	98	2854	11963	1.45425	0.989548	0.59836	18.246
GOTERM_BP_FAT	GO:0051480~cytosolic calcium ion homeostasis	5	3.81679	0.0151952	ENSRNOG00000018393, ENSRNOG00000015860, ENSRNOG00000002981, ENSRNOG00000005798, ENSRNOG00000011130	102	114	12092	5.19952	1	0.371032	21.8899
GOTERM_BP_FAT	GO:0051153~regulation of striated muscle cell differentiation	3	2.29008	0.015591	ENSRNOG00000005798, ENSRNOG00000003694, ENSRNOG00000010392	102	23	12092	15.4629	1	0.371205	22.3948
INTERPRO	IPR002154:Neuregulin 1-related, C-terminal	2	1.52672	0.0157585	ENSRNOG00000010392, ENSRNOG00000019093	82	2	10240	124.878	0.970114	0.442928	18.3184
GOTERM_MF_FAT	GO:0051373~FATZ binding	2	1.52672	0.0161516	ENSRNOG00000040122, ENSRNOG00000017833	98	2	11963	122.071	0.992802	0.560587	19.5815
GOTERM_BP_FAT	GO:0042692~muscle cell differentiation	5	3.81679	0.0170413	ENSRNOG00000017645, ENSRNOG00000016983, ENSRNOG00000015285, ENSRNOG00000003694, ENSRNOG00000010392	102	118	12092	5.02326	1	0.390492	24.2191
GOTERM_MF_FAT	GO:0043169~cation binding	34	25.9542	0.0181754	ENSRNOG00000003741, ENSRNOG00000014327, ENSRNOG00000015155, ENSRNOG00000005343, ENSRNOG00000012920, ENSRNOG00000012134, ENSRNOG00000021355, ENSRNOG00000020685, ENSRNOG00000019183, ENSRNOG00000003596, ENSRNOG00000000781, ENSRNOG00000020719, ENSRNOG00000013330, ENSRNOG00000002981, ENSRNOG00000024707, ENSRNOG00000008444, ENSRNOG00000004870, ENSRNOG00000017842, ENSRNOG00000024457, ENSRNOG00000010337,…	98	2893	11963	1.43465	0.996143	0.547954	21.7674
GOTERM_BP_FAT	GO:0003007~heart morphogenesis	4	3.05344	0.0206784	ENSRNOG00000017645, ENSRNOG00000016983, ENSRNOG00000003694, ENSRNOG00000009073	102	70	12092	6.77423	1	0.444315	28.6188
GOTERM_BP_FAT	GO:0055007~cardiac muscle cell differentiation	3	2.29008	0.0211683	ENSRNOG00000017645, ENSRNOG00000003694, ENSRNOG00000010392	102	27	12092	13.1721	1	0.444359	29.1927
GOTERM_BP_FAT	GO:0031032~actomyosin structure organization	3	2.29008	0.0211683	ENSRNOG00000017645, ENSRNOG00000016983, ENSRNOG00000003694	102	27	12092	13.1721	1	0.444359	29.1927
GOTERM_BP_FAT	GO:0016477~cell migration	7	5.34351	0.0213069	ENSRNOG00000005343, ENSRNOG00000033685, ENSRNOG00000011130, ENSRNOG00000019321, ENSRNOG00000010392, ENSRNOG00000020382, ENSRNOG00000017842	102	259	12092	3.20403	1	0.439024	29.3543
UP_SEQ_FEATURE	topological domain:Cytoplasmic	22	16.7939	0.0224465	ENSRNOG00000013838, ENSRNOG00000018853, ENSRNOG00000015860, ENSRNOG00000027380, ENSRNOG00000015285, ENSRNOG00000020685, ENSRNOG00000010392, ENSRNOG00000007332, ENSRNOG00000026910, ENSRNOG00000021000, ENSRNOG00000013330, ENSRNOG00000005798, ENSRNOG00000002981, ENSRNOG00000008312, ENSRNOG00000004405, ENSRNOG00000021256, ENSRNOG00000012031, ENSRNOG00000001794, ENSRNOG00000019093, ENSRNOG00000020382,…	67	1516	7317	1.58483	0.997505	0.997505	25.7291
GOTERM_MF_FAT	GO:0043167~ion binding	34	25.9542	0.0231394	ENSRNOG00000003741, ENSRNOG00000014327, ENSRNOG00000015155, ENSRNOG00000005343, ENSRNOG00000012920, ENSRNOG00000012134, ENSRNOG00000021355, ENSRNOG00000020685, ENSRNOG00000019183, ENSRNOG00000003596, ENSRNOG00000000781, ENSRNOG00000020719, ENSRNOG00000013330, ENSRNOG00000002981, ENSRNOG00000024707, ENSRNOG00000008444, ENSRNOG00000004870, ENSRNOG00000017842, ENSRNOG00000024457, ENSRNOG00000010337,…	98	2943	11963	1.41027	0.99917	0.587989	26.8985
GOTERM_MF_FAT	GO:0003828~alpha-N-acetylneuraminate alpha-2,8-sialyltransferase activity	2	1.52672	0.0241303	ENSRNOG00000022691, ENSRNOG00000012031	98	3	11963	81.381	0.999389	0.560602	27.8846
KEGG_PATHWAY	rno04530:Tight junction	5	3.81679	0.0246909	ENSRNOG00000002987, ENSRNOG00000017645, ENSRNOG00000016983, ENSRNOG00000018997, ENSRNOG00000017833	49	130	5590	4.38776	0.826236	0.58315	22.7974
GOTERM_BP_FAT	GO:0001983~baroreceptor response to increased systemic arterial blood pressure	2	1.52672	0.0248512	ENSRNOG00000021256, ENSRNOG00000011130	102	3	12092	79.0327	1	0.48338	33.371
UP_SEQ_FEATURE	domain:IQ	3	2.29008	0.0260506	ENSRNOG00000002987, ENSRNOG00000016983, ENSRNOG00000012134	67	28	7317	11.701	0.999059	0.969324	29.2379
UP_SEQ_FEATURE	glycosylation site:N-linked (GlcNAc...)	25	19.084	0.0262863	ENSRNOG00000003741, ENSRNOG00000012134, ENSRNOG00000010392, ENSRNOG00000013330, ENSRNOG00000002981, ENSRNOG00000008312, ENSRNOG00000004405, ENSRNOG00000001794, ENSRNOG00000019093, ENSRNOG00000017842, ENSRNOG00000013838, ENSRNOG00000012912, ENSRNOG00000005185, ENSRNOG00000015860, ENSRNOG00000015285, ENSRNOG00000007332, ENSRNOG00000021000, ENSRNOG00000021256, ENSRNOG00000011130, ENSRNOG00000012031,…	67	1831	7317	1.49111	0.999117	0.90407	29.4619
SP_PIR_KEYWORDS	motor protein	4	3.05344	0.0263463	ENSRNOG00000002987, ENSRNOG00000017645, ENSRNOG00000016983, ENSRNOG00000018997	78	75	8979	6.13949	0.989026	0.528595	27.7766
GOTERM_BP_FAT	GO:0007519~skeletal muscle tissue development	4	3.05344	0.0274044	ENSRNOG00000017645, ENSRNOG00000004878, ENSRNOG00000006930, ENSRNOG00000015285	102	78	12092	6.07944	1	0.510024	36.1306
GOTERM_BP_FAT	GO:0060538~skeletal muscle organ development	4	3.05344	0.0274044	ENSRNOG00000017645, ENSRNOG00000004878, ENSRNOG00000006930, ENSRNOG00000015285	102	78	12092	6.07944	1	0.510024	36.1306
GOTERM_BP_FAT	GO:0035051~cardiac cell differentiation	3	2.29008	0.0274463	ENSRNOG00000017645, ENSRNOG00000003694, ENSRNOG00000010392	102	31	12092	11.4725	1	0.503068	36.175
GOTERM_BP_FAT	GO:0045776~negative regulation of blood pressure	3	2.29008	0.0274463	ENSRNOG00000018393, ENSRNOG00000021256, ENSRNOG00000011130	102	31	12092	11.4725	1	0.503068	36.175
SP_PIR_KEYWORDS	Secreted	13	9.92366	0.0287789	ENSRNOG00000017725, ENSRNOG00000012912, ENSRNOG00000005185, ENSRNOG00000012920, ENSRNOG00000010392, ENSRNOG00000018393, ENSRNOG00000010725, ENSRNOG00000004405, ENSRNOG00000011130, ENSRNOG00000019321, ENSRNOG00000017701, ENSRNOG00000001794, ENSRNOG00000019093	78	765	8979	1.95621	0.99281	0.505891	29.9454
SP_PIR_KEYWORDS	methylation	5	3.81679	0.0298158	ENSRNOG00000028996, ENSRNOG00000002987, ENSRNOG00000017645, ENSRNOG00000016983, ENSRNOG00000008700	78	137	8979	4.20129	0.993997	0.472412	30.8515
UP_SEQ_FEATURE	topological domain:Extracellular	18	13.7405	0.0298878	ENSRNOG00000013838, ENSRNOG00000018853, ENSRNOG00000015860, ENSRNOG00000027380, ENSRNOG00000015285, ENSRNOG00000010392, ENSRNOG00000007332, ENSRNOG00000026910, ENSRNOG00000021000, ENSRNOG00000013330, ENSRNOG00000002981, ENSRNOG00000008312, ENSRNOG00000004405, ENSRNOG00000021256, ENSRNOG00000001794, ENSRNOG00000020382, ENSRNOG00000019093, ENSRNOG00000017842	67	1181	7317	1.66449	0.999668	0.865026	32.8048
GOTERM_BP_FAT	GO:0051147~regulation of muscle cell differentiation	3	2.29008	0.0308319	ENSRNOG00000005798, ENSRNOG00000003694, ENSRNOG00000010392	102	33	12092	10.7772	1	0.537233	39.6669
GOTERM_BP_FAT	GO:0010927~cellular component assembly involved in morphogenesis	3	2.29008	0.0308319	ENSRNOG00000017645, ENSRNOG00000016983, ENSRNOG00000003694	102	33	12092	10.7772	1	0.537233	39.6669
INTERPRO	IPR007904:APOBEC-like, C-terminal	2	1.52672	0.0312717	ENSRNOG00000015478, ENSRNOG00000012303	82	4	10240	62.439	0.999107	0.633244	33.2838
GOTERM_CC_FAT	GO:0016529~sarcoplasmic reticulum	3	2.29008	0.0314342	ENSRNOG00000021090, ENSRNOG00000020719, ENSRNOG00000006930	92	33	10776	10.6482	0.996604	0.354233	32.475
GOTERM_MF_FAT	GO:0043125~ErbB-3 class receptor binding	2	1.52672	0.032045	ENSRNOG00000010392, ENSRNOG00000019093	98	4	11963	61.0357	0.999948	0.627255	35.3311
GOTERM_BP_FAT	GO:0060297~regulation of sarcomere organization	2	1.52672	0.0329983	ENSRNOG00000005798, ENSRNOG00000003694	102	4	12092	59.2745	1	0.554583	41.8065
GOTERM_CC_FAT	GO:0016528~sarcoplasm	3	2.29008	0.0350417	ENSRNOG00000021090, ENSRNOG00000020719, ENSRNOG00000006930	92	35	10776	10.0398	0.998252	0.364615	35.5029
GOTERM_BP_FAT	GO:0045792~negative regulation of cell size	4	3.05344	0.0362007	ENSRNOG00000017645, ENSRNOG00000017917, ENSRNOG00000005798, ENSRNOG00000024707	102	87	12092	5.45053	1	0.581434	44.8392
GOTERM_CC_FAT	GO:0005576~extracellular region	18	13.7405	0.0382416	ENSRNOG00000017725, ENSRNOG00000005185, ENSRNOG00000012912, ENSRNOG00000012920, ENSRNOG00000021355, ENSRNOG00000010392, ENSRNOG00000018393, ENSRNOG00000003233, ENSRNOG00000010725, ENSRNOG00000004405, ENSRNOG00000017833, ENSRNOG00000008310, ENSRNOG00000011130, ENSRNOG00000001794, ENSRNOG00000017701, ENSRNOG00000019321, ENSRNOG00000019093, ENSRNOG00000019695	92	1281	10776	1.64586	0.999032	0.370422	38.0837
INTERPRO	IPR013158:APOBEC-like, N-terminal	2	1.52672	0.0389375	ENSRNOG00000015478, ENSRNOG00000012303	82	5	10240	49.9512	0.999846	0.666179	39.7054
GOTERM_BP_FAT	GO:0042391~regulation of membrane potential	5	3.81679	0.0391715	ENSRNOG00000002981, ENSRNOG00000005798, ENSRNOG00000019321, ENSRNOG00000019183, ENSRNOG00000010392	102	153	12092	3.87415	1	0.603601	47.5195
GOTERM_CC_FAT	GO:0005625~soluble fraction	7	5.34351	0.0400825	ENSRNOG00000024457, ENSRNOG00000021090, ENSRNOG00000010725, ENSRNOG00000005798, ENSRNOG00000008700, ENSRNOG00000013532, ENSRNOG00000008310	92	298	10776	2.75139	0.999312	0.365616	39.5251
GOTERM_BP_FAT	GO:0001655~urogenital system development	5	3.81679	0.0407717	ENSRNOG00000005343, ENSRNOG00000024707, ENSRNOG00000015285, ENSRNOG00000003694, ENSRNOG00000000196	102	155	12092	3.82416	1	0.611474	48.912
GOTERM_BP_FAT	GO:0001978~regulation of systemic arterial blood pressure by carotid sinus baroreceptor feedback	2	1.52672	0.041078	ENSRNOG00000021256, ENSRNOG00000011130	102	5	12092	47.4196	1	0.607286	49.1745
GOTERM_BP_FAT	GO:0003025~regulation of systemic arterial blood pressure by baroreceptor feedback	2	1.52672	0.041078	ENSRNOG00000021256, ENSRNOG00000011130	102	5	12092	47.4196	1	0.607286	49.1745
GOTERM_BP_FAT	GO:0055117~regulation of cardiac muscle contraction	2	1.52672	0.041078	ENSRNOG00000002981, ENSRNOG00000005798	102	5	12092	47.4196	1	0.607286	49.1745
GOTERM_CC_FAT	GO:0005863~striated muscle thick filament	2	1.52672	0.0415239	ENSRNOG00000016983, ENSRNOG00000018997	92	5	10776	46.8522	0.999473	0.358576	40.6322
SP_PIR_KEYWORDS	muscle contraction	2	1.52672	0.0421579	ENSRNOG00000002987, ENSRNOG00000017645	78	5	8979	46.0462	0.99931	0.554609	40.8416
INTERPRO	IPR013032:EGF-like region, conserved site	5	3.81679	0.0431267	ENSRNOG00000020719, ENSRNOG00000015285, ENSRNOG00000001794, ENSRNOG00000010392, ENSRNOG00000019093	82	167	10240	3.73886	0.999941	0.661257	42.969
GOTERM_CC_FAT	GO:0034703~cation channel complex	4	3.05344	0.0450533	ENSRNOG00000002981, ENSRNOG00000012134, ENSRNOG00000029811, ENSRNOG00000017842	92	94	10776	4.98427	0.999727	0.366107	43.2647
INTERPRO	IPR001978:Troponin	2	1.52672	0.0465434	ENSRNOG00000020332, ENSRNOG00000009073	82	6	10240	41.626	0.999973	0.651221	45.5094
GOTERM_BP_FAT	GO:0055003~cardiac myofibril assembly	2	1.52672	0.0490908	ENSRNOG00000017645, ENSRNOG00000003694	102	6	12092	39.5163	1	0.667422	55.6102
GOTERM_BP_FAT	GO:0003073~regulation of systemic arterial blood pressure	3	2.29008	0.049983	ENSRNOG00000018393, ENSRNOG00000021256, ENSRNOG00000011130	102	43	12092	8.27086	1	0.667469	56.2774
GOTERM_MF_FAT	GO:0005516~calmodulin binding	4	3.05344	0.0523479	ENSRNOG00000002987, ENSRNOG00000020706, ENSRNOG00000016983, ENSRNOG00000018641	98	104	11963	4.69505	1	0.772603	51.3049
GOTERM_BP_FAT	GO:0009891~positive regulation of biosynthetic process	11	8.39695	0.0550733	ENSRNOG00000003671, ENSRNOG00000015488, ENSRNOG00000005343, ENSRNOG00000018393, ENSRNOG00000015860, ENSRNOG00000033685, ENSRNOG00000004878, ENSRNOG00000024707, ENSRNOG00000003694, ENSRNOG00000020792, ENSRNOG00000000008	102	675	12092	1.93191	1	0.697195	59.9079
GOTERM_BP_FAT	GO:0048870~cell motility	7	5.34351	0.0559424	ENSRNOG00000005343, ENSRNOG00000033685, ENSRNOG00000011130, ENSRNOG00000019321, ENSRNOG00000010392, ENSRNOG00000020382, ENSRNOG00000017842	102	327	12092	2.53775	1	0.69662	60.4987
GOTERM_BP_FAT	GO:0051674~localization of cell	7	5.34351	0.0559424	ENSRNOG00000005343, ENSRNOG00000033685, ENSRNOG00000011130, ENSRNOG00000019321, ENSRNOG00000010392, ENSRNOG00000020382, ENSRNOG00000017842	102	327	12092	2.53775	1	0.69662	60.4987
INTERPRO	IPR003598:Immunoglobulin subtype 2	4	3.05344	0.056343	ENSRNOG00000003336, ENSRNOG00000010392, ENSRNOG00000019093, ENSRNOG00000004438	82	110	10240	4.54102	0.999997	0.688116	52.2289
GOTERM_MF_FAT	GO:0016247~channel regulator activity	3	2.29008	0.0576925	ENSRNOG00000005798, ENSRNOG00000019183, ENSRNOG00000029811	98	48	11963	7.62946	1	0.77697	54.8547
GOTERM_BP_FAT	GO:0006928~cell motion	8	6.10687	0.0592239	ENSRNOG00000005343, ENSRNOG00000033685, ENSRNOG00000020792, ENSRNOG00000011130, ENSRNOG00000019321, ENSRNOG00000010392, ENSRNOG00000020382, ENSRNOG00000017842	102	416	12092	2.27979	1	0.711513	62.6567
GOTERM_CC_FAT	GO:0044459~plasma membrane part	18	13.7405	0.0607487	ENSRNOG00000014603, ENSRNOG00000012134, ENSRNOG00000020685, ENSRNOG00000010392, ENSRNOG00000026910, ENSRNOG00000013330, ENSRNOG00000016983, ENSRNOG00000006930, ENSRNOG00000005798, ENSRNOG00000002981, ENSRNOG00000016714, ENSRNOG00000017833, ENSRNOG00000006753, ENSRNOG00000008444, ENSRNOG00000005302, ENSRNOG00000037343, ENSRNOG00000029811, ENSRNOG00000017842	92	1358	10776	1.55254	0.999986	0.444085	53.7229
GOTERM_BP_FAT	GO:0033555~multicellular organismal response to stress	3	2.29008	0.0607976	ENSRNOG00000005343, ENSRNOG00000011130, ENSRNOG00000019321	102	48	12092	7.40931	1	0.715081	63.652
GOTERM_BP_FAT	GO:0050880~regulation of blood vessel size	3	2.29008	0.063049	ENSRNOG00000002981, ENSRNOG00000021256, ENSRNOG00000011130	102	49	12092	7.2581	1	0.72248	65.0326
GOTERM_BP_FAT	GO:0035150~regulation of tube size	3	2.29008	0.063049	ENSRNOG00000002981, ENSRNOG00000021256, ENSRNOG00000011130	102	49	12092	7.2581	1	0.72248	65.0326
GOTERM_CC_FAT	GO:0043204~perikaryon	3	2.29008	0.0642322	ENSRNOG00000024457, ENSRNOG00000005343, ENSRNOG00000019321	92	49	10776	7.17125	0.999993	0.446145	55.7894
SMART	SM00408:IGc2	4	3.05344	0.0651862	ENSRNOG00000003336, ENSRNOG00000010392, ENSRNOG00000019093, ENSRNOG00000004438	44	110	5083	4.20083	0.948488	0.627921	46.7755
UP_SEQ_FEATURE	transmembrane region	26	19.8473	0.0659872	ENSRNOG00000018853, ENSRNOG00000012134, ENSRNOG00000027380, ENSRNOG00000020685, ENSRNOG00000010392, ENSRNOG00000026910, ENSRNOG00000020706, ENSRNOG00000013330, ENSRNOG00000002981, ENSRNOG00000005798, ENSRNOG00000008312, ENSRNOG00000004405, ENSRNOG00000001794, ENSRNOG00000019093, ENSRNOG00000017842, ENSRNOG00000010337, ENSRNOG00000013838, ENSRNOG00000015860, ENSRNOG00000015285, ENSRNOG00000007332,…	67	2097	7317	1.35405	1	0.972796	59.1159
GOTERM_MF_FAT	GO:0031420~alkali metal ion binding	5	3.81679	0.0674909	ENSRNOG00000010337, ENSRNOG00000012134, ENSRNOG00000020685, ENSRNOG00000029811, ENSRNOG00000017842	98	189	11963	3.2294	1	0.803807	60.7483
GOTERM_BP_FAT	GO:0003018~vascular process in circulatory system	3	2.29008	0.0676352	ENSRNOG00000002981, ENSRNOG00000021256, ENSRNOG00000011130	102	51	12092	6.97347	1	0.742271	67.6941
GOTERM_BP_FAT	GO:0008361~regulation of cell size	5	3.81679	0.0691711	ENSRNOG00000017645, ENSRNOG00000017917, ENSRNOG00000005798, ENSRNOG00000024707, ENSRNOG00000019183	102	185	12092	3.20403	1	0.744717	68.5422
GOTERM_CC_FAT	GO:0005859~muscle myosin complex	2	1.52672	0.0735113	ENSRNOG00000016983, ENSRNOG00000018997	92	9	10776	26.029	0.999999	0.476483	60.8875
GOTERM_MF_FAT	GO:0042562~hormone binding	3	2.29008	0.0755887	ENSRNOG00000013838, ENSRNOG00000005343, ENSRNOG00000015860	98	56	11963	6.53954	1	0.817515	65.0728
GOTERM_BP_FAT	GO:0050796~regulation of insulin secretion	3	2.29008	0.0771243	ENSRNOG00000018393, ENSRNOG00000015860, ENSRNOG00000024923	102	55	12092	6.46631	1	0.777887	72.6094
GOTERM_MF_FAT	GO:0030553~cGMP binding	2	1.52672	0.0782162	ENSRNOG00000024457, ENSRNOG00000002361	98	10	11963	24.4143	1	0.807022	66.3783
GOTERM_BP_FAT	GO:0010557~positive regulation of macromolecule biosynthetic process	10	7.63359	0.0789342	ENSRNOG00000003671, ENSRNOG00000015488, ENSRNOG00000005343, ENSRNOG00000018393, ENSRNOG00000033685, ENSRNOG00000004878, ENSRNOG00000024707, ENSRNOG00000003694, ENSRNOG00000020792, ENSRNOG00000000008	102	628	12092	1.88772	1	0.780694	73.4634
INTERPRO	IPR006210:EGF-like	4	3.05344	0.0792567	ENSRNOG00000015285, ENSRNOG00000001794, ENSRNOG00000010392, ENSRNOG00000019093	82	127	10240	3.93317	1	0.781449	65.0721
GOTERM_BP_FAT	GO:0003085~negative regulation of systemic arterial blood pressure	2	1.52672	0.0804846	ENSRNOG00000021256, ENSRNOG00000011130	102	10	12092	23.7098	1	0.782281	74.175
SP_PIR_KEYWORDS	myogenesis	2	1.52672	0.0825607	ENSRNOG00000014327, ENSRNOG00000004878	78	10	8979	23.0231	1	0.766892	65.0132
SP_PIR_KEYWORDS	actin-binding	4	3.05344	0.0853019	ENSRNOG00000002987, ENSRNOG00000016983, ENSRNOG00000018997, ENSRNOG00000009073	78	121	8979	3.80547	1	0.745853	66.2662
GOTERM_BP_FAT	GO:0010033~response to organic substance	13	9.92366	0.0854411	ENSRNOG00000017725, ENSRNOG00000005343, ENSRNOG00000021090, ENSRNOG00000015860, ENSRNOG00000020685, ENSRNOG00000024923, ENSRNOG00000002331, ENSRNOG00000018656, ENSRNOG00000018393, ENSRNOG00000003233, ENSRNOG00000006930, ENSRNOG00000024707, ENSRNOG00000017701	102	928	12092	1.66071	1	0.797733	76.3317
GOTERM_MF_FAT	GO:0019002~GMP binding	2	1.52672	0.0856966	ENSRNOG00000024457, ENSRNOG00000002361	98	11	11963	22.1948	1	0.816706	69.8519
GOTERM_CC_FAT	GO:0043679~nerve terminal	3	2.29008	0.0860493	ENSRNOG00000011130, ENSRNOG00000019321, ENSRNOG00000000196	92	58	10776	6.05847	1	0.517131	66.92
UP_SEQ_FEATURE	domain:PLAT	2	1.52672	0.0866775	ENSRNOG00000017725, ENSRNOG00000019183	67	10	7317	21.8418	1	0.981488	69.5149
GOTERM_CC_FAT	GO:0016460~myosin II complex	2	1.52672	0.0891067	ENSRNOG00000016983, ENSRNOG00000018997	92	11	10776	21.2964	1	0.514361	68.2552
SP_PIR_KEYWORDS	calcium	8	6.10687	0.0894475	ENSRNOG00000003741, ENSRNOG00000015155, ENSRNOG00000017645, ENSRNOG00000027954, ENSRNOG00000013330, ENSRNOG00000002981, ENSRNOG00000015285, ENSRNOG00000003823	78	449	8979	2.05105	1	0.732774	68.083
SP_PIR_KEYWORDS	Immunoglobulin domain	5	3.81679	0.0898569	ENSRNOG00000003336, ENSRNOG00000004405, ENSRNOG00000010392, ENSRNOG00000019093, ENSRNOG00000004438	78	198	8979	2.90695	1	0.705947	68.2574
SP_PIR_KEYWORDS	cGMP	2	1.52672	0.090437	ENSRNOG00000024457, ENSRNOG00000002361	78	11	8979	20.9301	1	0.681542	68.5032
INTERPRO	IPR001024:Lipoxygenase, LH2	2	1.52672	0.0909459	ENSRNOG00000017725, ENSRNOG00000019183	82	12	10240	20.813	1	0.802292	70.3184
SMART	SM00181:EGF	4	3.05344	0.0913496	ENSRNOG00000015285, ENSRNOG00000001794, ENSRNOG00000010392, ENSRNOG00000019093	44	127	5083	3.63851	0.985227	0.65137	59.1896
SP_PIR_KEYWORDS	transmembrane	28	21.374	0.0915055	ENSRNOG00000018853, ENSRNOG00000012134, ENSRNOG00000027380, ENSRNOG00000020685, ENSRNOG00000010392, ENSRNOG00000026910, ENSRNOG00000020706, ENSRNOG00000013330, ENSRNOG00000002981, ENSRNOG00000005798, ENSRNOG00000004405, ENSRNOG00000008312, ENSRNOG00000001794, ENSRNOG00000019093, ENSRNOG00000017842, ENSRNOG00000010337, ENSRNOG00000013838, ENSRNOG00000022691, ENSRNOG00000015860, ENSRNOG00000015285,…	78	2478	8979	1.30074	1	0.660819	68.9511
GOTERM_BP_FAT	GO:0002791~regulation of peptide secretion	3	2.29008	0.0920804	ENSRNOG00000018393, ENSRNOG00000015860, ENSRNOG00000024923	102	61	12092	5.83028	1	0.817817	78.9568
GOTERM_BP_FAT	GO:0022610~biological adhesion	8	6.10687	0.0923711	ENSRNOG00000012920, ENSRNOG00000027954, ENSRNOG00000003336, ENSRNOG00000013330, ENSRNOG00000017917, ENSRNOG00000017833, ENSRNOG00000011130, ENSRNOG00000004438	102	463	12092	2.04836	1	0.814234	79.0652
GOTERM_BP_FAT	GO:0007155~cell adhesion	8	6.10687	0.0923711	ENSRNOG00000012920, ENSRNOG00000027954, ENSRNOG00000003336, ENSRNOG00000013330, ENSRNOG00000017917, ENSRNOG00000017833, ENSRNOG00000011130, ENSRNOG00000004438	102	463	12092	2.04836	1	0.814234	79.0652
UP_SEQ_FEATURE	compositionally biased region:Ser/Thr-rich	2	1.52672	0.094927	ENSRNOG00000010392, ENSRNOG00000019093	67	11	7317	19.8562	1	0.976754	72.9319
SP_PIR_KEYWORDS	egf-like domain	4	3.05344	0.0952999	ENSRNOG00000015285, ENSRNOG00000001794, ENSRNOG00000010392, ENSRNOG00000019093	78	127	8979	3.62568	1	0.652799	70.4952
GOTERM_BP_FAT	GO:0015672~monovalent inorganic cation transport	6	4.58015	0.0953823	ENSRNOG00000010337, ENSRNOG00000020706, ENSRNOG00000012134, ENSRNOG00000020685, ENSRNOG00000029811, ENSRNOG00000017842	102	290	12092	2.45274	1	0.820171	80.1581
GOTERM_BP_FAT	GO:0003009~skeletal muscle contraction	2	1.52672	0.0957944	ENSRNOG00000015155, ENSRNOG00000020332	102	12	12092	19.7582	1	0.81712	80.3035
GOTERM_BP_FAT	GO:0043462~regulation of ATPase activity	2	1.52672	0.0957944	ENSRNOG00000020332, ENSRNOG00000016983	102	12	12092	19.7582	1	0.81712	80.3035
GOTERM_CC_FAT	GO:0005856~cytoskeleton	13	9.92366	0.0966899	ENSRNOG00000014327, ENSRNOG00000015155, ENSRNOG00000017645, ENSRNOG00000009073, ENSRNOG00000028996, ENSRNOG00000002987, ENSRNOG00000020332, ENSRNOG00000003336, ENSRNOG00000016983, ENSRNOG00000040122, ENSRNOG00000018997, ENSRNOG00000017833, ENSRNOG00000037343	92	940	10776	1.61989	1	0.529611	71.3558
GOTERM_CC_FAT	GO:0016010~dystrophin-associated glycoprotein complex	2	1.52672	0.0968068	ENSRNOG00000014603, ENSRNOG00000005798	92	12	10776	19.5217	1	0.515651	71.4014
SMART	SM00308:LH2	2	1.52672	0.0970225	ENSRNOG00000017725, ENSRNOG00000019183	44	12	5083	19.2538	0.988785	0.59266	61.5121
GOTERM_MF_FAT	GO:0004674~protein serine/threonine kinase activity	7	5.34351	0.0995951	ENSRNOG00000015401, ENSRNOG00000014916, ENSRNOG00000018317, ENSRNOG00000002361, ENSRNOG00000004870, ENSRNOG00000002092, ENSRNOG00000018641	98	393	11963	2.1743	1	0.845858	75.44

[truncated: 1 more sheets: Group3_David]
