# Supplementary material for: The Gene Desert Mammary Carcinoma Susceptibility Locus Mcs1a Regulates Nr2f1 Modifying Mammary Epithelial Cell Differentiation and Proliferation
Source: PLoS Genet. 2013 Jun 13;9(6):e1003549. doi: 10.1371/journal.pgen.1003549 (PMC3681674; doi:10.1371/journal.pgen.1003549)
Supplement: Table S7 — The same groups and background list were run using 2 online GO enrichment tools, GOrilla and DAVID. The enriched terms printed in red reach best significance, as determined by an adjusted P-value<0.05 (FDR adjust in GOrilla, Benjamini-Hochsberg adjust in DAVID). (XLSX) [file pgen.1003549.s011.xlsx]

## Sheet: Input genes 
Table S7:	GO category enrichment analysis on genes with strongest expression correlation and anti-correlation to NR2F1/Nr2f1 in both human and mouse data sets
The same groups and background list were run using 2 online GO enrichment tools, GOrilla and DAVID.
The enriched terms printed in red reach best significance, as determined by an adjusted P-value <0.05 (FDR adjust in GOrilla, Benjamini-Hochsberg adjust in DAVID)
INPUT gene lists
Background (n=9828)	Probe set background	Name background		Correlated (n=65)	Probe set	Name	human.cors	mouse.cors		Anti-correlated (n=42)	Probe set	Name	human.cors	mouse.cors
ENSRNOG00000020996	217969_at	1110014n23rik		ENSRNOG00000014795	209505_at	nr2f1	1	1		ENSRNOG00000021713	222039_at	kif18b	-0.367247	-0.495876
ENSRNOG00000008195	200639_s_at	1433z		ENSRNOG00000002382	212713_at	mfap4	0.529221	0.32161		ENSRNOG00000017575	221521_s_at	rgd1311055	-0.36223	-0.464424
ENSRNOG00000036637	219883_at	1700019n12rik		ENSRNOG00000015160	204472_at	gem	0.500939	0.307973		ENSRNOG00000015423	203418_at	ccna2	-0.348227	-0.474496
ENSRNOG00000020535	218213_s_at	1810006k21rik		ENSRNOG00000027736	203951_at	cnn1	0.489688	0.778044		ENSRNOG00000016377	218542_at	cep55	-0.343419	-0.497165
ENSRNOG00000005568	219972_s_at	1810048j11rik		ENSRNOG00000003205	206481_s_at	ldb2	0.488924	0.428235		ENSRNOG00000018824	201195_s_at	slc7a5	-0.342864	-0.496497
ENSRNOG00000006341	218784_s_at	1810063b07rik		ENSRNOG00000015093	200795_at	sparcl1	0.488708	0.325567		ENSRNOG00000019674	219745_at	rgd1309313	-0.342434	-0.390905
ENSRNOG00000015560	219012_s_at	2210018m11rik		ENSRNOG00000009867	209747_at	tgfb3	0.479756	0.413279		ENSRNOG00000031431	221520_s_at	cdca8	-0.341357	-0.497281
ENSRNOG00000031182	218507_at	2310016c08rik		ENSRNOG00000025053	200785_s_at	lrp1	0.463014	0.366733		ENSRNOG00000005936	202580_x_at	foxm1	-0.33836	-0.467037
ENSRNOG00000011279	218447_at	2310061c15rik		ENSRNOG00000020078	213381_at	rgd1310423	0.46159	0.437842		ENSRNOG00000012678	202705_at	ccnb2	-0.33317	-0.474135
ENSRNOG00000017557	213143_at	2810459m11rik		ENSRNOG00000017628	205547_s_at	tagln	0.457149	0.714461		ENSRNOG00000032404	201292_at	top2a	-0.332747	-0.495343
ENSRNOG00000003698	221182_at	4921528o07rik		ENSRNOG00000007185	203766_s_at	lmod1	0.455985	0.530705		ENSRNOG00000005659	209464_at	aurkb	-0.331863	-0.494829
ENSRNOG00000014028	219655_at	5033411d12rik		ENSRNOG00000004554	209335_at	dcn	0.448034	0.311498		ENSRNOG00000019100	209408_at	kif2c	-0.331507	-0.532258
ENSRNOG00000010417	217444_at	8430427h17rik		ENSRNOG00000001469	212670_at	eln	0.442094	0.896172		ENSRNOG00000008165	210052_s_at	tpx2	-0.328679	-0.496269
ENSRNOG00000042309	205496_at	9330159f19rik		ENSRNOG00000021079	205384_at	fxyd1	0.439801	0.500097		ENSRNOG00000009339	205046_at	cenpe	-0.32859	-0.487292
ENSRNOG00000017122	214204_at	a0jpp9		ENSRNOG00000025371	212558_at	spry1	0.434971	0.560869		ENSRNOG00000025604	218782_s_at	atad2	-0.328139	-0.466943
ENSRNOG00000025990	216852_x_at	a0na94		ENSRNOG00000009980	210946_at	ppap2a	0.433254	0.399873		ENSRNOG00000032574	212556_at	scrib	-0.327985	-0.303261
ENSRNOG00000020614	209803_s_at	a0t2w6		ENSRNOG00000008151	218901_at	plscr4	0.432406	0.348137		ENSRNOG00000004921	218039_at	nusap1	-0.327818	-0.503803
ENSRNOG00000013237	207450_s_at	a1a5r6		ENSRNOG00000020533	201185_at	htra1	0.424305	0.801298		ENSRNOG00000037664	220789_s_at	tbrg4	-0.326994	-0.61107
ENSRNOG00000033195	220951_s_at	a1cf		ENSRNOG00000003242	204237_at	gulp1	0.421441	0.311257		ENSRNOG00000003202	207165_at	hmmr	-0.326602	-0.520332
ENSRNOG00000020580	218429_s_at	a230050p20rik		ENSRNOG00000000029	201496_x_at	myh11	0.417488	0.733006		ENSRNOG00000008184	219121_s_at	rgd1560481	-0.324974	-0.483919
ENSRNOG00000002827	221217_s_at	a2bp1		ENSRNOG00000002215	202555_s_at	mylk	0.417471	0.687234		ENSRNOG00000022911	218726_at	hjurp	-0.324035	-0.529667
ENSRNOG00000028896	217757_at	a2m		ENSRNOG00000016494	219315_s_at	tmem204	0.415135	0.677625		ENSRNOG00000015131	202954_at	ube2c	-0.323945	-0.494445
ENSRNOG00000033378	221063_x_at	a2vcx0		ENSRNOG00000002210	217989_at	hsd17b11	0.409364	0.387227		ENSRNOG00000012051	212949_at	ncaph	-0.32194	-0.454479
ENSRNOG00000032561	218151_x_at	a3kn99		ENSRNOG00000008947	211062_s_at	cpz	0.407736	0.444624		ENSRNOG00000008040	221591_s_at	fam64a	-0.31766	-0.531436
ENSRNOG00000042649	221131_at	a4gnt		ENSRNOG00000020246	201058_s_at	myl9	0.402091	0.812023		ENSRNOG00000013714	202691_at	snrpd1	-0.317013	-0.383122
ENSRNOG00000013053	221102_s_at	a7l641		ENSRNOG00000011129	58780_s_at	rgd1308093	0.399403	0.524808		ENSRNOG00000017259	218308_at	tacc3	-0.315487	-0.46281
ENSRNOG00000006619	213088_s_at	a8qic3		ENSRNOG00000020871	204442_x_at	ltbp4	0.38577	0.773987		ENSRNOG00000008091	206102_at	gins1	-0.313358	-0.516808
ENSRNOG00000033641	211380_s_at	a9lnm8		ENSRNOG00000012840	212667_at	sparc	0.385223	0.459729		ENSRNOG00000028137	212022_s_at	rgd1564824	-0.31238	-0.494613
ENSRNOG00000016306	215396_at	a9ni05		ENSRNOG00000021103	209982_s_at	nrxn2	0.384563	0.340734		ENSRNOG00000025407	219306_at	kif15	-0.311972	-0.472793
ENSRNOG00000006939	202785_at	a9umv9		ENSRNOG00000016541	201341_at	enc1	0.380488	0.529427		ENSRNOG00000032778	209642_at	bub1	-0.311502	-0.50832
ENSRNOG00000013445	218075_at	aaas		ENSRNOG00000013265	208944_at	tgfbr2	0.377715	0.569741		ENSRNOG00000005115	218115_at	asf1b	-0.31073	-0.523403
ENSRNOG00000000967	218434_s_at	aacs		ENSRNOG00000002050	201162_at	igfbp7	0.374824	0.503805		ENSRNOG00000007906	203755_at	bub1b	-0.307613	-0.476609
ENSRNOG00000013950	205969_at	aadac		ENSRNOG00000026124	207826_s_at	id3	0.37192	0.544345		ENSRNOG00000016715	204444_at	kif11	-0.307274	-0.492841
ENSRNOG00000018317	211186_s_at	aak1		ENSRNOG00000010058	204011_at	spry2	0.367972	0.435597		ENSRNOG00000018187	222077_s_at	racgap1	-0.307179	-0.502711
ENSRNOG00000014399	201511_at	aamp		ENSRNOG00000010977	203851_at	igfbp6	0.364118	0.597229		ENSRNOG00000022261	218883_s_at	mlf1ip	-0.304746	-0.466254
ENSRNOG00000011182	207225_at	aanat		ENSRNOG00000006411	203323_at	cav2	0.363005	0.337787		ENSRNOG00000020531	204767_s_at	fen1	-0.304617	-0.481197
ENSRNOG00000018404	201000_at	aars		ENSRNOG00000043387	201117_s_at	cpe	0.361875	0.757551		ENSRNOG00000013970	209832_s_at	cdt1	-0.301872	-0.429139
ENSRNOG00000020658	222064_s_at	aarsd1		ENSRNOG00000004109	219778_at	zfpm2	0.358255	0.423779		ENSRNOG00000014786	213523_at	ccne1	-0.301547	-0.407217
ENSRNOG00000005795	202170_s_at	aasdhppt		ENSRNOG00000006466	213844_at	hoxa5	0.35803	0.692577		ENSRNOG00000018815	202240_at	plk1	-0.301149	-0.498583
ENSRNOG00000039494	210852_s_at	aass		ENSRNOG00000032339	219167_at	rasl12	0.354391	0.45773		ENSRNOG00000015810	204033_at	trip13	-0.30107	-0.459685
ENSRNOG00000002778	209165_at	aatf		ENSRNOG00000010832	205226_at	pgfrl	0.353638	0.53852		ENSRNOG00000006731	209891_at	spc25	-0.301019	-0.510711
ENSRNOG00000004392	205986_at	aatk		ENSRNOG00000005525	212294_at	gng12	0.352377	0.528038		ENSRNOG00000007858	205339_at	stil	-0.300139	-0.497861
ENSRNOG00000002636	206527_at	abat		ENSRNOG00000016695	201069_at	q9jhc2	0.34851	0.536311
ENSRNOG00000015248	215465_at	abca12		ENSRNOG00000034007	205259_at	nr3c2	0.34123	0.430527
ENSRNOG00000014268	210099_at	abca2		ENSRNOG00000027489	205330_at	mn1	0.339737	0.384755
ENSRNOG00000012892	210082_at	abca4		ENSRNOG00000010662	219091_s_at	mmrn2	0.336763	0.454706
ENSRNOG00000004378	213353_at	abca5		ENSRNOG00000018951	213110_s_at	col4a5	0.335708	0.576942
ENSRNOG00000012939	219577_s_at	abca7		ENSRNOG00000013720	201792_at	aebp1	0.335386	0.492211
ENSRNOG00000029207	207819_s_at	abcb4		ENSRNOG00000004282	205020_s_at	arl4a	0.335079	0.457646
ENSRNOG00000018697	203191_at	abcb6		ENSRNOG00000009760	203859_s_at	palm	0.33451	0.359177
ENSRNOG00000002790	209620_s_at	abcb7		ENSRNOG00000008937	200621_at	csrp1	0.332219	0.52824
ENSRNOG00000008557	206317_s_at	abcb8		ENSRNOG00000007370	204040_at	rnf144a	0.329949	0.762319
ENSRNOG00000001082	214209_s_at	abcb9		ENSRNOG00000002347	209568_s_at	rgl1	0.327031	0.448403
ENSRNOG00000018863	213485_s_at	abcc10		ENSRNOG00000033940	219134_at	eltd1	0.319441	0.344476
ENSRNOG00000002948	208161_s_at	abcc3		ENSRNOG00000021536	219700_at	plxdc1	0.318905	0.30439
ENSRNOG00000029178	209380_s_at	abcc5		ENSRNOG00000012747	202363_at	spock1	0.318275	0.571664
ENSRNOG00000021130	210245_at	abcc8		ENSRNOG00000020173	204468_s_at	tie1	0.318094	0.632556
ENSRNOG00000018857	205142_x_at	abcd1		ENSRNOG00000005836	209683_at	fam49a	0.316961	0.313663
ENSRNOG00000015538	207583_at	abcd2		ENSRNOG00000021437	201655_s_at	hspg2	0.316073	0.379304
ENSRNOG00000011929	202850_at	abcd3		ENSRNOG00000015036	209101_at	ctgf	0.314153	0.617427
ENSRNOG00000011964	203982_s_at	abcd4		ENSRNOG00000039494	214829_at	aass	0.312439	0.389138
ENSRNOG00000018345	201873_s_at	abce1		ENSRNOG00000020266	200094_s_at	eef2	0.306168	0.310275
ENSRNOG00000000799	200045_at	abcf1		ENSRNOG00000007457	200986_at	serping1	0.305603	0.420925
ENSRNOG00000001710	202394_s_at	abcf3		ENSRNOG00000018648	214071_at	mppe1	0.304838	0.361273
ENSRNOG00000001158	204567_s_at	abcg1		ENSRNOG00000010748	212096_s_at	mtus1	0.301147	0.377626
ENSRNOG00000008862	207593_at	abcg4
ENSRNOG00000005250	220383_at	abcg5
ENSRNOG00000043107	218633_x_at	abhd10
ENSRNOG00000017120	205566_at	abhd2
ENSRNOG00000029370	213017_at	abhd3
ENSRNOG00000009244	218581_at	abhd4
ENSRNOG00000000221	218739_at	abhd5
ENSRNOG00000008167	221552_at	abhd6
ENSRNOG00000000054	219101_x_at	abhd8
ENSRNOG00000031325	209028_s_at	abi1
ENSRNOG00000017707	207268_x_at	abi2
ENSRNOG00000013687	210461_s_at	ablim1
ENSRNOG00000019365	205730_s_at	ablim3
ENSRNOG00000007882	215928_at	ablm2
ENSRNOG00000022216	212895_s_at	abr
ENSRNOG00000008510	213497_at	abtb2
ENSRNOG00000013766	202002_at	acaa2
ENSRNOG00000034013	214358_at	acaca
ENSRNOG00000000658	214584_x_at	acacb
ENSRNOG00000012966	206069_s_at	acadl
ENSRNOG00000009845	202502_at	acadm
ENSRNOG00000001177	202366_at	acads
ENSRNOG00000020624	205355_at	acadsb
ENSRNOG00000018114	200710_at	acadvl
ENSRNOG00000028992	217161_x_at	acan
ENSRNOG00000015674	205212_s_at	acap1
ENSRNOG00000001730	212477_at	acap2
ENSRNOG00000007862	205412_at	acat1
ENSRNOG00000003185	202323_s_at	acbd3
ENSRNOG00000003108	219413_at	acbd4
ENSRNOG00000007019	206690_at	accn1
ENSRNOG00000008380	207561_s_at	accn3
ENSRNOG00000019985	221226_s_at	accn4
ENSRNOG00000038973	204617_s_at	acd
ENSRNOG00000007467	209749_s_at	ace
ENSRNOG00000031665	219962_at	ace2
ENSRNOG00000013533	201715_s_at	acin1
ENSRNOG00000016924	201127_s_at	acly
ENSRNOG00000011283	218981_at	acn9
ENSRNOG00000005849	207071_s_at	aco1
ENSRNOG00000024128	217307_at	aco2
ENSRNOG00000007837	214763_at	acot11
ENSRNOG00000010580	208002_s_at	acot7
ENSRNOG00000015187	204212_at	acot8
ENSRNOG00000008755	209600_s_at	acox1
ENSRNOG00000007378	205364_at	acox2
ENSRNOG00000008474	204241_at	acox3
ENSRNOG00000016179	220845_at	acoxl<sup>tn(sb-t2/bart3)2.342mcwi</sup>
ENSRNOG00000005260	215227_x_at	acp1
ENSRNOG00000013594	202767_at	acp2
ENSRNOG00000017494	218795_at	acp6
ENSRNOG00000011820	204393_s_at	acpp
ENSRNOG00000029762	207427_at	acr
ENSRNOG00000011381	206465_at	acsbg1
ENSRNOG00000003330	218844_at	acsf2
ENSRNOG00000010633	201963_at	acsl1
ENSRNOG00000014718	201662_s_at	acsl3
ENSRNOG00000019180	202422_s_at	acsl4
ENSRNOG00000016265	218322_s_at	acsl5
ENSRNOG00000026745	211207_s_at	acsl6
ENSRNOG00000032246	210377_at	acsm3
ENSRNOG00000031211	220061_at	acsm5
ENSRNOG00000017786	203872_at	acta1
ENSRNOG00000008536	205132_at	actc1
ENSRNOG00000036701	211983_x_at	actg1
ENSRNOG00000029401	202274_at	actg2
ENSRNOG00000011553	202666_s_at	actl6a
ENSRNOG00000001408	206014_at	actl6b
ENSRNOG00000016641	220501_at	actl7a
ENSRNOG00000016621	220498_at	actl7b
ENSRNOG00000004309	211160_x_at	actn1
ENSRNOG00000017833	203864_s_at	actn2
ENSRNOG00000020433	200601_at	actn4
ENSRNOG00000019725	200721_s_at	actr1a
ENSRNOG00000016789	202135_s_at	actr1b
ENSRNOG00000003206	213101_s_at	actr3
ENSRNOG00000031855	218868_at	actr3b
ENSRNOG00000023989	222147_s_at	actr5
ENSRNOG00000007875	218395_at	actr6
ENSRNOG00000015280	218658_s_at	actr8
ENSRNOG00000005033	203935_at	acvr1
ENSRNOG00000006934	208222_at	acvr1b
ENSRNOG00000005334	205327_s_at	acvr2a
ENSRNOG00000014477	220028_at	acvr2b
ENSRNOG00000028713	210838_s_at	acvrl1
ENSRNOG00000042419	206833_s_at	acyp2
ENSRNOG00000010265	216705_s_at	ada
ENSRNOG00000015038	202604_x_at	adam10
ENSRNOG00000002753	207880_at	adam11
ENSRNOG00000018384	204943_at	adam12
ENSRNOG00000020590	217007_s_at	adam15
ENSRNOG00000007503	205746_s_at	adam17
ENSRNOG00000017683	207597_at	adam18
ENSRNOG00000042980	221128_at	adam19
ENSRNOG00000017027	207664_at	adam2
ENSRNOG00000012424	206046_at	adam23
ENSRNOG00000014518	208269_s_at	adam28
ENSRNOG00000019044	221446_at	adam30
ENSRNOG00000025728	220859_at	adam32
ENSRNOG00000014054	211238_at	adam7
ENSRNOG00000017231	202381_at	adam9
ENSRNOG00000030724	206134_at	adamdec1
ENSRNOG00000001607	222162_s_at	adamts1
ENSRNOG00000018865	221421_s_at	adamts12
ENSRNOG00000005780	220208_at	adamts13
ENSRNOG00000003572	214454_at	adamts2
ENSRNOG00000033397	220717_at	adamts20
ENSRNOG00000027463	214913_at	adamts3
ENSRNOG00000001606	219935_at	adamts5
ENSRNOG00000012655	222342_at	adamts6
ENSRNOG00000028036	220705_s_at	adamts7
ENSRNOG00000005574	220676_at	adamts8
ENSRNOG00000023257	220287_at	adamts9
ENSRNOG00000010840	213974_at	adamtsl3
ENSRNOG00000001291	219150_s_at	adap1
ENSRNOG00000037148	219358_s_at	adap2
ENSRNOG00000020744	201786_s_at	adar
ENSRNOG00000030775	220648_at	adarb2
ENSRNOG00000019434	219384_s_at	adat1
ENSRNOG00000010005	44120_at	adck2
ENSRNOG00000020848	220434_at	adck4
ENSRNOG00000008276	215348_at	adcy1
ENSRNOG00000003153	214547_at	adcy10
ENSRNOG00000032150	217687_at	adcy2
ENSRNOG00000003999	209320_at	adcy3
ENSRNOG00000011587	216743_at	adcy6
ENSRNOG00000014776	203741_s_at	adcy7
ENSRNOG00000004890	206811_at	adcy8
ENSRNOG00000005297	204498_s_at	adcy9
ENSRNOG00000012098	207151_at	adcyap1r1
ENSRNOG00000013039	214726_x_at	add1
ENSRNOG00000015903	205268_s_at	add2
ENSRNOG00000012820	205882_x_at	add3
ENSRNOG00000007060	209122_at	adfp
ENSRNOG00000033854	208847_s_at	adh5
ENSRNOG00000032959	210505_at	adh7
ENSRNOG00000008950	217761_at	adi1
ENSRNOG00000001821	207175_at	adipoq<i><sup>m1mcwi</i></sup>
ENSRNOG00000004143	217748_at	adipor1
ENSRNOG00000007990	201346_at	adipor2
ENSRNOG00000012325	204120_s_at	adk
ENSRNOG00000027030	202912_at	adm
ENSRNOG00000029830	220538_at	adm2
ENSRNOG00000010975	222366_at	adnp
ENSRNOG00000017667	203321_s_at	adnp2
ENSRNOG00000000639	212502_at	ado
ENSRNOG00000015354	205082_s_at	ado
ENSRNOG00000003442	205481_at	adora1
ENSRNOG00000001302	205013_s_at	adora2a<i><sup>m1mcwi</i></sup>
ENSRNOG00000002922	205891_at	adora2b
ENSRNOG00000026178	220980_s_at	adpgk
ENSRNOG00000027260	207863_at	adprh
ENSRNOG00000009522	211492_s_at	adra1a<i><sup>m1mcwi</i></sup>
ENSRNOG00000004166	207589_at	adra1b
ENSRNOG00000021256	210961_s_at	adra1d
ENSRNOG00000013887	208544_at	adra2b
ENSRNOG00000009299	206128_at	adra2c
ENSRNOG00000017002	208214_at	adrb1
ENSRNOG00000019217	206170_at	adrb2
ENSRNOG00000012674	217303_s_at	adrb3
ENSRNOG00000018985	201402_at	adrbk1
ENSRNOG00000004481	221761_at	adss
ENSRNOG00000013720	201792_at	aebp1
ENSRNOG00000018421	219361_s_at	aen
ENSRNOG00000024533	221935_s_at	aer61
ENSRNOG00000029133	217729_s_at	aes
ENSRNOG00000007599	203563_at	afap1
ENSRNOG00000002232	211826_s_at	aff1
ENSRNOG00000023333	216364_s_at	aff2
ENSRNOG00000006965	219199_at	aff4
ENSRNOG00000017965	202486_at	afg3l2
ENSRNOG00000002878	206840_at	afm
ENSRNOG00000002889	204694_at	afp
ENSRNOG00000005411	217939_s_at	aftph
ENSRNOG00000000108	204333_s_at	aga
ENSRNOG00000025584	215080_s_at	agap2
ENSRNOG00000008467	220390_at	agbl2
ENSRNOG00000010397	220649_at	agbl3
ENSRNOG00000000439	217046_s_at	ager
ENSRNOG00000015619	213928_s_at	agfg1
ENSRNOG00000001404	206820_at	agfg2
ENSRNOG00000011509	222132_s_at	agk
ENSRNOG00000016214	203566_s_at	agl
ENSRNOG00000012315	221648_s_at	agmat
ENSRNOG00000000437	215535_s_at	agpat1
ENSRNOG00000019466	210678_s_at	agpat2
ENSRNOG00000001205	219723_x_at	agpat3
ENSRNOG00000017731	219693_at	agpat4
ENSRNOG00000028623	218096_at	agpat5
ENSRNOG00000001547	205401_at	agps
ENSRNOG00000005023	209173_at	agr2
ENSRNOG00000020205	212283_at	agrn
ENSRNOG00000039001	207193_at	agrp
ENSRNOG00000018445	202834_at	agt
ENSRNOG00000018651	204500_s_at	agtpbp1
ENSRNOG00000023856	206957_at	agxt
ENSRNOG00000023541	214766_s_at	ahctf1
ENSRNOG00000018569	200849_s_at	ahcyl1
ENSRNOG00000039300	215672_s_at	ahcyl2
ENSRNOG00000042855	205002_at	ahdc1
ENSRNOG00000013969	220842_at	ahi1
ENSRNOG00000020192	220016_at	ahnak
ENSRNOG00000037559	220726_at	ahnak2
ENSRNOG00000004342	202820_at	ahr
ENSRNOG00000014721	222381_at	ahrr
ENSRNOG00000015478	219841_at	aicda
ENSRNOG00000000853	207823_s_at	aif1
ENSRNOG00000006067	205512_s_at	aifm1
ENSRNOG00000010753	216179_x_at	aig1
ENSRNOG00000025998	212543_at	aim1
ENSRNOG00000023423	220289_s_at	aim1l
ENSRNOG00000003480	206513_at	aim2
ENSRNOG00000001044	202138_x_at	aimp2
ENSRNOG00000022289	201781_s_at	aip
ENSRNOG00000007889	219977_at	aipl1
ENSRNOG00000001213	208090_s_at	aire
ENSRNOG00000000122	212175_s_at	ak2
ENSRNOG00000011630	204347_at	ak3l1
ENSRNOG00000002373	210626_at	akap1
ENSRNOG00000002899	213396_s_at	akap10
ENSRNOG00000009987	215336_at	akap11
ENSRNOG00000019549	210517_s_at	akap12
ENSRNOG00000010964	208324_at	akap13
ENSRNOG00000019783	207344_at	akap3
ENSRNOG00000002921	207019_s_at	akap4
ENSRNOG00000006410	207800_at	akap5
ENSRNOG00000004841	217669_s_at	akap6
ENSRNOG00000013202	205772_s_at	akap7
ENSRNOG00000006559	203847_s_at	akap8
ENSRNOG00000006355	215741_x_at	akap8l
ENSRNOG00000026319	207870_at	akap9
ENSRNOG00000026610	217893_s_at	akirin1
ENSRNOG00000008288	213810_s_at	akirin2
ENSRNOG00000016727	201900_s_at	akr1a1
ENSRNOG00000013004	207102_at	akr1d1
ENSRNOG00000028629	207163_s_at	akt1
ENSRNOG00000018677	203808_at	akt2
ENSRNOG00000021497	219393_s_at	akt3
ENSRNOG00000013028	222168_at	al1a3
ENSRNOG00000000167	205633_s_at	alas2
ENSRNOG00000002911	214842_s_at	alb
ENSRNOG00000001989	201951_at	alcam
ENSRNOG00000016042	207015_s_at	aldh1a2
ENSRNOG00000011497	209645_s_at	aldh1b1
ENSRNOG00000001344	201425_at	aldh2
ENSRNOG00000002331	205623_at	aldh3a1
ENSRNOG00000002342	202053_s_at	aldh3a2
ENSRNOG00000011419	204289_at	aldh6a1
ENSRNOG00000014645	208950_s_at	aldh7a1
ENSRNOG00000004027	201612_at	aldh9a1
ENSRNOG00000006807	214424_s_at	aldob
ENSRNOG00000011452	202022_at	aldoc
ENSRNOG00000004591	218444_at	alg12
ENSRNOG00000001712	207396_s_at	alg3
ENSRNOG00000013485	218203_at	alg5
ENSRNOG00000009045	219649_at	alg6
ENSRNOG00000012292	203545_at	alg8
ENSRNOG00000010877	219374_s_at	alg9
ENSRNOG00000008683	208211_s_at	alk
ENSRNOG00000012264	205621_at	alkbh
ENSRNOG00000001428	222228_s_at	alkbh4
ENSRNOG00000008299	220365_at	allc
ENSRNOG00000022343	214220_s_at	alms1
ENSRNOG00000027037	207206_s_at	alox12
ENSRNOG00000022210	207381_at	alox12b
ENSRNOG00000019183	207328_at	alox15
ENSRNOG00000007778	206714_at	alox15b
ENSRNOG00000012972	213952_s_at	alox5
ENSRNOG00000000907	204174_at	alox5ap
ENSRNOG00000007454	222383_s_at	aloxe3
ENSRNOG00000022636	207133_x_at	alpk1
ENSRNOG00000011659	214846_s_at	alpk3
ENSRNOG00000013954	215783_s_at	alpl
ENSRNOG00000033921	222333_at	als2cl
ENSRNOG00000004390	206837_at	alx1
ENSRNOG00000018290	207690_at	alx3
ENSRNOG00000000008	208330_at	alx4
ENSRNOG00000003718	221114_at	ambn
ENSRNOG00000006889	205477_s_at	ambp
ENSRNOG00000006460	219082_at	amdhd2
ENSRNOG00000019444	202204_s_at	amfr
ENSRNOG00000019377	206516_at	amh
ENSRNOG00000014850	206892_at	amhr2
ENSRNOG00000007032	222108_at	amigo2
ENSRNOG00000022166	204976_s_at	ammecr1
ENSRNOG00000009050	220989_s_at	amn
ENSRNOG00000007345	209521_s_at	amot
ENSRNOG00000008487	207755_at	amotl2
ENSRNOG00000018656	206121_at	ampd1
ENSRNOG00000019240	212360_at	ampd2
ENSRNOG00000018262	209491_s_at	ampd3
ENSRNOG00000012490	205257_s_at	amph
ENSRNOG00000021881	202015_x_at	ampm2
ENSRNOG00000000246	218167_at	amz2
ENSRNOG00000018296	207845_s_at	anapc10
ENSRNOG00000011295	218555_at	anapc2
ENSRNOG00000010567	36865_at	angel1
ENSRNOG00000003795	217630_at	angel2
ENSRNOG00000005854	205608_s_at	angpt1
ENSRNOG00000016696	205572_at	angpt2
ENSRNOG00000005008	221134_at	angpt4
ENSRNOG00000016678	219514_at	angptl2
ENSRNOG00000008638	219803_at	angptl3
ENSRNOG00000007545	221009_s_at	angptl4
ENSRNOG00000009589	206423_at	angptl7
ENSRNOG00000018241	205389_s_at	ank1
ENSRNOG00000024011	207950_s_at	ank3
ENSRNOG00000016212	219868_s_at	ankfy1
ENSRNOG00000010960	220076_at	ankh
ENSRNOG00000037441	212200_at	ankle2
ENSRNOG00000005623	212798_s_at	ankmy2
ENSRNOG00000018598	206029_at	ankrd1
ENSRNOG00000027906	219437_s_at	ankrd11
ENSRNOG00000012733	212286_at	ankrd12
ENSRNOG00000002940	222329_x_at	ankrd17
ENSRNOG00000013840	221232_s_at	ankrd2
ENSRNOG00000012882	221522_at	ankrd27
ENSRNOG00000019697	213035_at	ankrd28
ENSRNOG00000002935	211717_at	ankrd40
ENSRNOG00000002890	216496_s_at	ankrd45
ENSRNOG00000025504	212731_at	ankrd46
ENSRNOG00000009233	219069_at	ankrd49
ENSRNOG00000005792	220144_s_at	ankrd5
ENSRNOG00000013555	220112_at	ankrd55
ENSRNOG00000007110	204672_s_at	ankrd6
ENSRNOG00000028409	206112_at	ankrd7
ENSRNOG00000000498	212747_at	anks1a
ENSRNOG00000024870	219989_s_at	anks1b
ENSRNOG00000000219	218910_at	ano10
ENSRNOG00000021168	208103_s_at	anp32e
ENSRNOG00000014610	202888_s_at	anpep
ENSRNOG00000008678	220093_at	antxr1
ENSRNOG00000017469	201012_at	anxa1
ENSRNOG00000014339	210143_at	anxa10
ENSRNOG00000010984	206200_s_at	anxa11
ENSRNOG00000007980	208323_s_at	anxa13
ENSRNOG00000010362	211241_at	anxa2
ENSRNOG00000002045	209369_at	anxa3
ENSRNOG00000018159	201301_s_at	anxa4
ENSRNOG00000014453	200782_at	anxa5
ENSRNOG00000010668	200982_s_at	anxa6
ENSRNOG00000021134	210085_s_at	anxa9
ENSRNOG00000027672	205639_at	aoah
ENSRNOG00000023861	204953_at	ap180
ENSRNOG00000024492	219023_at	ap1ar
ENSRNOG00000008786	205423_at	ap1b1
ENSRNOG00000015390	203350_at	ap1g1
ENSRNOG00000025619	201613_s_at	ap1g2
ENSRNOG00000001415	205195_at	ap1s1
ENSRNOG00000038686	203299_s_at	ap1s2
ENSRNOG00000019534	215764_x_at	ap2a2
ENSRNOG00000009988	200615_s_at	ap2b1
ENSRNOG00000001709	200613_at	ap2m1
ENSRNOG00000015865	211047_x_at	ap2s1
ENSRNOG00000010624	203141_s_at	ap3b1
ENSRNOG00000019249	205678_at	ap3b2
ENSRNOG00000018977	206592_s_at	ap3d1
ENSRNOG00000018650	203410_at	ap3m2
ENSRNOG00000022938	220229_s_at	ap4e1
ENSRNOG00000001353	209837_at	ap4m1
ENSRNOG00000005765	210952_at	ap4s1
ENSRNOG00000008022	211553_x_at	apaf1
ENSRNOG00000014928	206679_at	apba1
ENSRNOG00000016358	209871_s_at	apba2
ENSRNOG00000020466	205146_x_at	apba3
ENSRNOG00000018020	202652_at	apbb1
ENSRNOG00000017803	219994_at	apbb1ip
ENSRNOG00000025509	212972_x_at	apbb2
ENSRNOG00000017849	204650_s_at	apbb3
ENSRNOG00000020423	203527_s_at	apc
ENSRNOG00000033791	217174_s_at	apc2
ENSRNOG00000001316	208721_s_at	apc5
ENSRNOG00000009086	206350_at	apcs
ENSRNOG00000029572	201284_s_at	apeh
ENSRNOG00000023816	218389_s_at	aph1a
ENSRNOG00000009689	214960_at	api5
ENSRNOG00000007446	218698_at	apip
ENSRNOG00000003500	219466_s_at	apoa2
ENSRNOG00000005542	205108_s_at	apob
ENSRNOG00000017403	220023_at	apob48r
ENSRNOG00000015411	207158_at	apobec1
ENSRNOG00000012303	206160_at	apobec2
ENSRNOG00000018426	213553_x_at	apoc1
ENSRNOG00000018454	212874_at	apoe
ENSRNOG00000033619	207262_at	apof
ENSRNOG00000003566	205216_s_at	apoh
ENSRNOG00000000850	205682_x_at	apom
ENSRNOG00000004512	222269_at	apool
ENSRNOG00000006997	211277_x_at	app
ENSRNOG00000027654	215402_at	appbp2
ENSRNOG00000008174	218218_at	appl2
ENSRNOG00000014405	213892_s_at	aprt
ENSRNOG00000006582	218527_at	aptx
ENSRNOG00000000297	206672_at	aqp2
ENSRNOG00000009797	39249_at	aqp3
ENSRNOG00000016043	210067_at	aqp4
ENSRNOG00000017685	213611_at	aqp5
ENSRNOG00000000296	208435_s_at	aqp6
ENSRNOG00000009686	206955_at	aqp7
ENSRNOG00000014652	206784_at	aqp8
ENSRNOG00000015949	205568_at	aqp9
ENSRNOG00000008912	212584_at	aqr
ENSRNOG00000005639	211110_s_at	ar
ENSRNOG00000010838	201895_at	araf
ENSRNOG00000027025	218950_at	arap3
ENSRNOG00000043465	210090_at	arc
ENSRNOG00000013843	201176_s_at	arcn1
ENSRNOG00000029373	203025_at	ard1a
ENSRNOG00000002031	210603_at	ard1b
ENSRNOG00000030591	200065_s_at	arf1
ENSRNOG00000033155	200734_s_at	arf3
ENSRNOG00000012623	201096_s_at	arf4
ENSRNOG00000020770	203587_at	arf4l
ENSRNOG00000007806	201526_at	arf5
ENSRNOG00000004791	203312_x_at	arf6
ENSRNOG00000043150	217888_s_at	arfgap1
ENSRNOG00000014429	211975_at	arfgap2
ENSRNOG00000005703	202955_s_at	arfgef1
ENSRNOG00000007485	215931_s_at	arfgef2
ENSRNOG00000010533	214483_s_at	arfip1
ENSRNOG00000018440	202109_at	arfip2
ENSRNOG00000013992	215984_s_at	arfrp1
ENSRNOG00000013304	206177_s_at	arg1
ENSRNOG00000011139	203945_at	arg2
ENSRNOG00000013391	220858_at	argbp2
ENSRNOG00000024142	218067_s_at	arglu1
ENSRNOG00000016610	217153_at	arhgap1
ENSRNOG00000013152	219431_at	arhgap10
ENSRNOG00000017791	207606_s_at	arhgap12
ENSRNOG00000024728	206298_at	arhgap22
ENSRNOG00000002095	221030_s_at	arhgap24
ENSRNOG00000009347	38149_at	arhgap25
ENSRNOG00000013920	205069_s_at	arhgap26
ENSRNOG00000017065	220381_at	arhgap28
ENSRNOG00000012563	203910_at	arhgap29
ENSRNOG00000024677	215256_x_at	arhgap33
ENSRNOG00000037273	204425_at	arhgap4
ENSRNOG00000004696	217936_at	arhgap5
ENSRNOG00000003956	208085_s_at	arhgap6
ENSRNOG00000015026	202913_at	arhgb
ENSRNOG00000036688	213606_s_at	arhgdia
ENSRNOG00000005809	201288_at	arhgdib
ENSRNOG00000020130	203055_s_at	arhgef1
ENSRNOG00000008924	201333_s_at	arhgef12
ENSRNOG00000004566	217348_x_at	arhgef15
ENSRNOG00000019192	203756_at	arhgef17
ENSRNOG00000028090	213039_at	arhgef18
ENSRNOG00000020027	209435_s_at	arhgef2
ENSRNOG00000014363	218501_at	arhgef3
ENSRNOG00000014035	211891_s_at	arhgef4
ENSRNOG00000005506	204765_at	arhgef5
ENSRNOG00000000869	209539_at	arhgef6
ENSRNOG00000012934	202547_s_at	arhgef7
ENSRNOG00000007733	203263_s_at	arhgef9
ENSRNOG00000019504	206712_at	arhl1
ENSRNOG00000006137	207591_s_at	arid1a
ENSRNOG00000026435	205865_at	arid3a
ENSRNOG00000019677	218964_at	arid3b
ENSRNOG00000026239	205062_x_at	arid4a
ENSRNOG00000016391	214139_at	arid4b
ENSRNOG00000015382	213138_at	arid5a
ENSRNOG00000000635	212614_at	arid5b
ENSRNOG00000009887	201878_at	arih1
ENSRNOG00000031827	201228_s_at	arih2
ENSRNOG00000005763	201657_at	arl1
ENSRNOG00000011105	219842_at	arl15
ENSRNOG00000019973	213433_at	arl3
ENSRNOG00000004282	205020_s_at	arl4a
ENSRNOG00000019313	213759_at	arl4c
ENSRNOG00000006839	218150_at	arl5a
ENSRNOG00000017751	211935_at	arl6ip1
ENSRNOG00000006523	217580_x_at	arl6ip2
ENSRNOG00000001080	218216_x_at	arl6ip4
ENSRNOG00000006818	200760_s_at	arl6ip5
ENSRNOG00000007312	217852_s_at	arl8b
ENSRNOG00000013253	218185_s_at	armc1
ENSRNOG00000018905	221077_at	armc4
ENSRNOG00000042691	219096_at	armc7
ENSRNOG00000025418	220754_at	armc9
ENSRNOG00000037709	218694_at	armcx1
ENSRNOG00000025705	203404_at	armcx2
ENSRNOG00000025730	217858_s_at	armcx3
ENSRNOG00000003187	219335_at	armcx5
ENSRNOG00000037707	214749_s_at	armcx6
ENSRNOG00000031174	218222_x_at	arnt
ENSRNOG00000013017	202986_at	arnt2
ENSRNOG00000014448	210971_s_at	arntl
ENSRNOG00000001830	220658_s_at	arntl2
ENSRNOG00000000991	201954_at	arpc1b
ENSRNOG00000014289	207988_s_at	arpc2
ENSRNOG00000008673	208736_at	arpc3
ENSRNOG00000014317	220966_x_at	arpc5l
ENSRNOG00000008919	220359_s_at	arpp-21
ENSRNOG00000002904	207136_at	arr3
ENSRNOG00000030404	218832_x_at	arrb1
ENSRNOG00000012953	204443_at	arsa
ENSRNOG00000011150	206129_s_at	arsb
ENSRNOG00000000001	219973_at	arsj
ENSRNOG00000020251	207919_at	art1
ENSRNOG00000002256	210147_at	art3
ENSRNOG00000005670	207220_at	art4
ENSRNOG00000019842	207675_x_at	artn
ENSRNOG00000001888	217516_x_at	arvcf
ENSRNOG00000010034	210979_at	asah1
ENSRNOG00000005739	221039_s_at	asap1
ENSRNOG00000006056	206414_s_at	asap2
ENSRNOG00000020322	212818_s_at	asb1
ENSRNOG00000017967	218862_at	asb13
ENSRNOG00000009197	217229_at	asb4
ENSRNOG00000024786	221657_s_at	asb6
ENSRNOG00000013795	219996_at	asb7
ENSRNOG00000010099	218841_at	asb8
ENSRNOG00000003441	205673_s_at	asb9
ENSRNOG00000000575	219336_s_at	ascc1
ENSRNOG00000007349	215684_s_at	ascc2
ENSRNOG00000037604	212815_at	ascc3
ENSRNOG00000012157	217114_at	ascc3l1
ENSRNOG00000004294	209985_s_at	ascl1
ENSRNOG00000020434	207607_at	ascl2
ENSRNOG00000013702	221161_at	ascl3
ENSRNOG00000000415	203428_s_at	asf1a
ENSRNOG00000005115	218115_at	asf1b
ENSRNOG00000018693	206743_s_at	asgr1
ENSRNOG00000030726	206130_s_at	asgr2
ENSRNOG00000020386	218554_s_at	ash1l
ENSRNOG00000014875	209517_s_at	ash2l
ENSRNOG00000017701	214498_at	asip
ENSRNOG00000003747	202024_at	asna1
ENSRNOG00000007546	205047_s_at	asns
ENSRNOG00000003942	217987_at	asnsd1
ENSRNOG00000019659	206030_at	aspa
ENSRNOG00000007445	207284_s_at	asph
ENSRNOG00000012318	219918_s_at	aspm
ENSRNOG00000015410	219087_at	aspn
ENSRNOG00000020202	218857_s_at	asrgl1
ENSRNOG00000008837	207076_s_at	ass1
ENSRNOG00000013059	221135_s_at	aste1
ENSRNOG00000005667	213197_at	astn1
ENSRNOG00000010313	216132_at	astn2
ENSRNOG00000023335	212238_at	asxl1
ENSRNOG00000011908	218659_at	asxl2
ENSRNOG00000001596	207507_s_at	at5g3
ENSRNOG00000025604	218782_s_at	atad2
ENSRNOG00000021903	220223_at	atad5
ENSRNOG00000032162	222103_at	atf1
ENSRNOG00000001597	205446_s_at	atf2
ENSRNOG00000003745	202672_s_at	atf3
ENSRNOG00000017801	200779_at	atf4
ENSRNOG00000020060	217389_s_at	atf5
ENSRNOG00000024632	203952_at	atf6
ENSRNOG00000000431	216208_s_at	atf6b
ENSRNOG00000015269	206684_s_at	atf7
ENSRNOG00000008870	218987_at	atf7ip
ENSRNOG00000025522	219870_at	atf7ip2
ENSRNOG00000016342	207774_at	atg10
ENSRNOG00000000157	204833_at	atg12
ENSRNOG00000017913	220521_s_at	atg16l1
ENSRNOG00000021028	213300_at	atg2a
ENSRNOG00000002094	220237_at	atg3
ENSRNOG00000000322	202511_s_at	atg5
ENSRNOG00000007486	218673_s_at	atg7
ENSRNOG00000018975	202492_at	atg9a
ENSRNOG00000014783	219359_at	athl1
ENSRNOG00000015511	208758_at	atic
ENSRNOG00000029773	212672_at	atm
ENSRNOG00000014611	211076_x_at	atn1
ENSRNOG00000016469	217091_at	atng
ENSRNOG00000006383	221336_at	atoh1
ENSRNOG00000013118	203454_s_at	atox1
ENSRNOG00000022581	214256_at	atp10a
ENSRNOG00000003781	214070_s_at	atp10b
ENSRNOG00000017154	215842_s_at	atp11a
ENSRNOG00000020685	207367_at	atp12a
ENSRNOG00000010776	218052_s_at	atp13a1
ENSRNOG00000001724	212297_at	atp13a3
ENSRNOG00000030019	220948_s_at	atp1a1
ENSRNOG00000007290	203295_s_at	atp1a2
ENSRNOG00000020263	214432_at	atp1a3
ENSRNOG00000002934	201242_s_at	atp1b1
ENSRNOG00000011227	204311_at	atp1b2
ENSRNOG00000011501	208836_at	atp1b3
ENSRNOG00000007059	220556_at	atp1b4
ENSRNOG00000001285	209186_at	atp2a2
ENSRNOG00000017912	213042_s_at	atp2a3
ENSRNOG00000004026	215716_s_at	atp2b1
ENSRNOG00000030269	216120_s_at	atp2b2
ENSRNOG00000017798	207026_s_at	atp2b3
ENSRNOG00000003031	205410_s_at	atp2b4
ENSRNOG00000013305	209934_s_at	atp2c1
ENSRNOG00000020985	207139_at	atp4a
ENSRNOG00000018543	207546_at	atp4b
ENSRNOG00000017032	213738_s_at	atp5a1
ENSRNOG00000002840	201322_at	atp5b
ENSRNOG00000014625	213041_s_at	atp5d
ENSRNOG00000016000	211755_s_at	atp5f1
ENSRNOG00000000064	207335_x_at	atp5i
ENSRNOG00000001551	202325_s_at	atp5j
ENSRNOG00000004893	206993_at	atp5s
ENSRNOG00000020596	218038_at	atp5sl
ENSRNOG00000037244	207809_s_at	atp6ap1
ENSRNOG00000003858	201443_s_at	atp6ap2
ENSRNOG00000036814	205095_s_at	atp6v0a1
ENSRNOG00000013428	220197_at	atp6v0a4
ENSRNOG00000017235	212041_at	atp6v0d1
ENSRNOG00000003269	201171_at	atp6v0e1
ENSRNOG00000008218	213587_s_at	atp6v0e2
ENSRNOG00000001992	201972_at	atp6v1a1
ENSRNOG00000013573	205473_at	atp6v1b1
ENSRNOG00000011891	201089_at	atp6v1b2
ENSRNOG00000004846	202872_at	atp6v1c1
ENSRNOG00000009080	214923_at	atp6v1d
ENSRNOG00000011905	208678_at	atp6v1e1
ENSRNOG00000030862	221504_s_at	atp6v1h
ENSRNOG00000002515	205197_s_at	atp7a
ENSRNOG00000012878	204624_at	atp7b
ENSRNOG00000034200	210192_at	atp8a1
ENSRNOG00000024952	214594_x_at	atp8b1
ENSRNOG00000024975	215319_at	atp8b3
ENSRNOG00000031598	220416_at	atp8b4
ENSRNOG00000032039	214010_s_at	atp9b
ENSRNOG00000003719	213057_at	atpaf2
ENSRNOG00000021240	212517_at	atrn
ENSRNOG00000017406	213744_at	atrnl1
ENSRNOG00000002550	211022_s_at	atrx
ENSRNOG00000016998	203231_s_at	atxn1
ENSRNOG00000014637	208833_s_at	atxn10
ENSRNOG00000005470	205416_s_at	atxn3
ENSRNOG00000007246	209964_s_at	atxn7
ENSRNOG00000011684	205052_at	auh
ENSRNOG00000007842	220525_s_at	aup1
ENSRNOG00000004479	204092_s_at	aurka
ENSRNOG00000019156	218580_x_at	aurkaip1
ENSRNOG00000005659	209464_at	aurkb
ENSRNOG00000015825	211107_s_at	aurkc
ENSRNOG00000006419	219366_at	aven
ENSRNOG00000021229	207848_at	avp
ENSRNOG00000004400	206250_x_at	avpr1a
ENSRNOG00000006891	208260_at	avpr1b
ENSRNOG00000037270	208111_at	avpr2
ENSRNOG00000020414	212849_at	axin1
ENSRNOG00000020716	202685_s_at	axl
ENSRNOG00000001333	215060_at	azgp1
ENSRNOG00000004430	214742_at	azi1
ENSRNOG00000010096	218043_s_at	azi2
ENSRNOG00000005333	201772_at	azin1
ENSRNOG00000017706	220453_at	b0bmy1
ENSRNOG00000008373	219873_at	b0bn33
ENSRNOG00000012794	216308_x_at	b0bn46
ENSRNOG00000002556	213079_at	b0bn59
ENSRNOG00000015371	207644_at	b0bn92
ENSRNOG00000004316	209779_at	b0bn98
ENSRNOG00000001106	221509_at	b0bnb2
ENSRNOG00000009309	218165_at	b0bnb4
ENSRNOG00000022218	214059_at	b0bnb7
ENSRNOG00000002100	208095_s_at	b0bnd9
ENSRNOG00000006644	209984_at	b0bnj6
ENSRNOG00000019655	200078_s_at	b0k022
ENSRNOG00000017060	207557_s_at	b0lpn4
ENSRNOG00000020125	205049_s_at	b1h254
ENSRNOG00000005286	205229_s_at	b1h259
ENSRNOG00000027569	221836_s_at	b1h266
ENSRNOG00000027630	220168_at	b1h288
ENSRNOG00000031916	203046_s_at	b1wbq6
ENSRNOG00000005641	209943_at	b1wbr8
ENSRNOG00000020851	209462_at	b1wbv6
ENSRNOG00000020178	201264_at	b1wbx7
ENSRNOG00000015699	221274_s_at	b1wbz8
ENSRNOG00000020086	218089_at	b1wc03
ENSRNOG00000036678	218908_at	b1wc71
ENSRNOG00000039850	221689_s_at	b2gut8
ENSRNOG00000002682	220661_s_at	b2guw5
ENSRNOG00000014336	201755_at	b2gux3
ENSRNOG00000006576	203082_at	b2gv18
ENSRNOG00000015140	219130_at	b2gv29
ENSRNOG00000020539	213693_s_at	b2gv31
ENSRNOG00000010930	217829_s_at	b2gv41
ENSRNOG00000014526	218153_at	b2gv57
ENSRNOG00000014646	218017_s_at	b2gv61
ENSRNOG00000021718	221925_s_at	b2gv67
ENSRNOG00000009653	207545_s_at	b2gva9
ENSRNOG00000017123	216231_s_at	b2m
ENSRNOG00000020272	221874_at	b2ryc5
ENSRNOG00000023577	212261_at	b2rye6
ENSRNOG00000001493	220160_s_at	b2ryg4
ENSRNOG00000012016	202679_at	b2ryh4
ENSRNOG00000020280	221758_at	b2ryl4
ENSRNOG00000000378	220815_at	b2ryn9
ENSRNOG00000008313	208414_s_at	b2ryq0
ENSRNOG00000011093	210378_s_at	b2rz20
ENSRNOG00000017623	208051_s_at	b2rz22
ENSRNOG00000020635	218481_at	b2rz47
ENSRNOG00000009785	209714_s_at	b2rz50
ENSRNOG00000028956	202463_s_at	b2rz64
ENSRNOG00000018686	201806_s_at	b3dma1
ENSRNOG00000012019	211379_x_at	b3galnt1
ENSRNOG00000007625	220829_s_at	b3galt1
ENSRNOG00000003251	217452_s_at	b3galt2
ENSRNOG00000030983	206947_at	b3galt5
ENSRNOG00000007142	219521_at	b3gat1
ENSRNOG00000019804	35179_at	b3gat3
ENSRNOG00000018764	204856_at	b3gnt3
ENSRNOG00000008544	221240_s_at	b3gnt4
ENSRNOG00000006440	205037_at	b4f765
ENSRNOG00000033581	216654_at	b4f7a0
ENSRNOG00000014521	219094_at	b4f7a2
ENSRNOG00000000024	218450_at	b4f7c7
ENSRNOG00000004839	206435_at	b4galnt1
ENSRNOG00000007966	211631_x_at	b4galt1
ENSRNOG00000019609	209413_at	b4galt2
ENSRNOG00000003551	210243_s_at	b4galt3
ENSRNOG00000003114	212876_at	b4galt4
ENSRNOG00000008283	221484_at	b4galt5
ENSRNOG00000015895	206232_s_at	b4galt6
ENSRNOG00000021886	53076_at	b4galt7
ENSRNOG00000033879	221698_s_at	b5buz1
ENSRNOG00000008052	218608_at	b5deh6
ENSRNOG00000008709	210791_s_at	b5dei5
ENSRNOG00000039871	219288_at	b5deq1
ENSRNOG00000017724	200687_s_at	b5df12
ENSRNOG00000007681	212547_at	b5df71
ENSRNOG00000002749	212470_at	b5df76
ENSRNOG00000011367	207786_at	b5dfa4
ENSRNOG00000011740	219479_at	b5dfa5
ENSRNOG00000016071	204854_at	b5dfb0
ENSRNOG00000001256	202622_s_at	b5dfb6
ENSRNOG00000013148	204558_at	b5dfe8
ENSRNOG00000006238	204413_at	b5dfh7
ENSRNOG00000003847	220058_at	b5dfj9
ENSRNOG00000002474	204485_s_at	b5dfm1
ENSRNOG00000015540	217928_s_at	b6id03
ENSRNOG00000026636	208101_s_at	b6id11
ENSRNOG00000002462	205662_at	b9d1
ENSRNOG00000028753	219766_at	b9d2
ENSRNOG00000004697	218899_s_at	baalc
ENSRNOG00000007395	206913_at	baat
ENSRNOG00000016847	217904_s_at	bace1
ENSRNOG00000001953	217867_x_at	bace2
ENSRNOG00000001582	210818_s_at	bach1
ENSRNOG00000006170	221234_s_at	bach2
ENSRNOG00000021147	209364_at	bad_v1
ENSRNOG00000012709	209406_at	bag2
ENSRNOG00000020298	217911_s_at	bag3
ENSRNOG00000038418	219624_at	bag4
ENSRNOG00000011527	202985_s_at	bag5
ENSRNOG00000010428	203051_at	bahd1
ENSRNOG00000029450	206083_at	bai1
ENSRNOG00000014375	204966_at	bai2
ENSRNOG00000012045	205638_at	bai3
ENSRNOG00000004049	207832_at	baiap2
ENSRNOG00000012215	221178_at	baiap2l2
ENSRNOG00000000485	203728_at	bak1
ENSRNOG00000016066	203304_at	bambi
ENSRNOG00000020460	210125_s_at	banf1
ENSRNOG00000019097	201419_at	bap1
ENSRNOG00000014960	205345_at	bard1
ENSRNOG00000016915	219845_at	barx1
ENSRNOG00000008592	210419_at	barx2
ENSRNOG00000000841	212384_at	bat1
ENSRNOG00000000852	214201_x_at	bat2
ENSRNOG00000010217	212069_s_at	bat2l
ENSRNOG00000000851	201255_x_at	bat3
ENSRNOG00000008588	205965_at	batf
ENSRNOG00000003716	220358_at	batf3
ENSRNOG00000006828	217986_s_at	baz1a
ENSRNOG00000001453	211313_s_at	baz1b
ENSRNOG00000028816	215437_x_at	baz2a
ENSRNOG00000025148	203080_s_at	baz2b
ENSRNOG00000004536	205363_at	bbox1
ENSRNOG00000026913	219487_at	bbs10
ENSRNOG00000026171	212744_at	bbs4
ENSRNOG00000015816	219688_at	bbs7
ENSRNOG00000015189	216239_at	bbs9
ENSRNOG00000001971	213015_at	bbx
ENSRNOG00000007532	218116_at	bc005624
ENSRNOG00000024107	219506_at	bc028528
ENSRNOG00000000040	215367_at	bc034090
ENSRNOG00000029399	203009_at	bcam
ENSRNOG00000007884	216777_at	bcap29
ENSRNOG00000019053	200837_at	bcap31
ENSRNOG00000013737	204032_at	bcar3
ENSRNOG00000012906	204378_at	bcas1
ENSRNOG00000018783	203053_at	bcas2
ENSRNOG00000003419	220488_s_at	bcas3
ENSRNOG00000015514	214452_at	bcat1
ENSRNOG00000020956	203576_at	bcat2
ENSRNOG00000018066	218264_at	bccip
ENSRNOG00000009826	205433_at	bche
ENSRNOG00000009928	213321_at	bckdhb
ENSRNOG00000019485	202030_at	bckdk
ENSRNOG00000042389	205263_at	bcl10
ENSRNOG00000007049	219498_s_at	bcl11a
ENSRNOG00000005776	219528_s_at	bcl11b
ENSRNOG00000002791	207004_at	bcl2
ENSRNOG00000009308	221320_at	bcl2l10
ENSRNOG00000016551	222343_at	bcl2l11
ENSRNOG00000012394	217955_at	bcl2l13
ENSRNOG00000028632	221241_s_at	bcl2l14
ENSRNOG00000043416	204907_s_at	bcl3
ENSRNOG00000001843	215990_s_at	bcl6
ENSRNOG00000032705	202518_at	bcl7b
ENSRNOG00000018916	219072_at	bcl7c
ENSRNOG00000017516	222350_at	bcl9
ENSRNOG00000013052	214499_s_at	bclaf1
ENSRNOG00000012027	220087_at	bcmo1
ENSRNOG00000034240	219433_at	bcor
ENSRNOG00000005076	219444_at	bcorl1
ENSRNOG00000001304	217223_s_at	bcr
ENSRNOG00000016754	207618_s_at	bcs1l
ENSRNOG00000001736	211715_s_at	bdh1
ENSRNOG00000014490	218285_s_at	bdh2
ENSRNOG00000004488	207510_at	bdkrb1
ENSRNOG00000004454	205870_at	bdkrb2
ENSRNOG00000013301	214068_at	bean
ENSRNOG00000020513	208945_s_at	becn1
ENSRNOG00000004650	220795_s_at	begain
ENSRNOG00000008025	219670_at	bend5
ENSRNOG00000020346	215488_at	best1
ENSRNOG00000003737	207432_at	best2
ENSRNOG00000011008	202710_at	bet1
ENSRNOG00000013165	220470_at	bet1l
ENSRNOG00000003151	218056_at	bfar
ENSRNOG00000005707	206746_at	bfsp1
ENSRNOG00000000913	202605_at	bglr
ENSRNOG00000017440	201262_s_at	bgn
ENSRNOG00000003191	213709_at	bhlhb9
ENSRNOG00000007152	201169_s_at	bhlhe40
ENSRNOG00000040120	219902_at	bhmt2
ENSRNOG00000016911	200803_s_at	bi1
ENSRNOG00000000614	220580_at	bicc1
ENSRNOG00000036911	204741_at	bicd1
ENSRNOG00000016031	213154_s_at	bicd2
ENSRNOG00000012439	211725_s_at	bid
ENSRNOG00000010359	205780_at	bik
ENSRNOG00000012852	210202_s_at	bin1
ENSRNOG00000031930	219191_s_at	bin2
ENSRNOG00000018023	222199_s_at	bin3
ENSRNOG00000010602	202076_at	birc2
ENSRNOG00000005731	210538_s_at	birc3
ENSRNOG00000043311	220451_s_at	birc7
ENSRNOG00000024437	201032_at	blcap
ENSRNOG00000020551	221534_at	bles03
ENSRNOG00000010798	206255_at	blk
ENSRNOG00000011213	205733_at	blm
ENSRNOG00000003563	202179_at	blmh
ENSRNOG00000013967	207655_s_at	blnk
ENSRNOG00000007784	202592_at	bloc1s1
ENSRNOG00000011778	203772_at	blvra
ENSRNOG00000015088	212806_at	bmcc1
ENSRNOG00000016585	202265_at	bmi1
ENSRNOG00000010890	206725_x_at	bmp1
ENSRNOG00000009316	208292_at	bmp10
ENSRNOG00000002984	221332_at	bmp15
ENSRNOG00000021276	205290_s_at	bmp2
ENSRNOG00000002381	208244_at	bmp3
ENSRNOG00000009694	211518_s_at	bmp4
ENSRNOG00000010917	205431_s_at	bmp5
ENSRNOG00000013717	215042_at	bmp6
ENSRNOG00000007108	211260_at	bmp7
ENSRNOG00000015357	216259_at	bmper
ENSRNOG00000010814	204832_s_at	bmpr1a
ENSRNOG00000016289	210523_at	bmpr1b
ENSRNOG00000003705	206464_at	bmx
ENSRNOG00000042556	202431_s_at	bmyc
ENSRNOG00000019770	206581_at	bnc1
ENSRNOG00000006553	220272_at	bnc2
ENSRNOG00000020753	204930_s_at	bnip1
ENSRNOG00000017243	201848_s_at	bnip3
ENSRNOG00000018214	221454_at	bok
ENSRNOG00000021185	219345_at	bola1
ENSRNOG00000010133	203502_at	bpgm
ENSRNOG00000017577	205750_at	bphl
ENSRNOG00000034195	205557_at	bpi
ENSRNOG00000002378	219391_at	bpnt1
ENSRNOG00000020701	211851_x_at	brca1
ENSRNOG00000001111	208368_s_at	brca2
ENSRNOG00000004538	204520_x_at	brd1
ENSRNOG00000000461	214911_s_at	brd2
ENSRNOG00000006770	202103_at	brd4
ENSRNOG00000014419	221776_s_at	brd7
ENSRNOG00000020340	210352_at	brd8
ENSRNOG00000015676	220155_s_at	brd9
ENSRNOG00000002073	206787_at	brdt
ENSRNOG00000004364	212645_x_at	bre
ENSRNOG00000014595	215677_s_at	brf1
ENSRNOG00000012739	218954_s_at	brf2
ENSRNOG00000027475	221703_at	brip1
ENSRNOG00000020117	215631_s_at	brms1
ENSRNOG00000003150	202427_s_at	brp44
ENSRNOG00000008142	204481_at	brpf1
ENSRNOG00000000873	207369_at	brs3
ENSRNOG00000001632	219280_at	brwd1
ENSRNOG00000020430	218090_s_at	brwd2
ENSRNOG00000019636	208906_at	bscl2
ENSRNOG00000008338	218004_at	bsdc1
ENSRNOG00000008414	208677_s_at	bsg
ENSRNOG00000030714	204586_at	bsn
ENSRNOG00000015105	218792_s_at	bspry
ENSRNOG00000003064	205715_at	bst1
ENSRNOG00000023370	201641_at	bst2
ENSRNOG00000017938	209430_at	btaf1
ENSRNOG00000019529	217945_at	btbd1
ENSRNOG00000018231	212993_at	btbd14a
ENSRNOG00000018788	207722_s_at	btbd2
ENSRNOG00000008088	202946_s_at	btbd3
ENSRNOG00000008598	220297_at	btbd7
ENSRNOG00000000540	215261_at	btbd9
ENSRNOG00000002728	207326_at	btc
ENSRNOG00000019656	214116_at	btd
ENSRNOG00000016912	217467_at	btf3
ENSRNOG00000004284	200921_s_at	btg1
ENSRNOG00000003300	201235_s_at	btg2
ENSRNOG00000011277	220766_at	btg4
ENSRNOG00000017514	207395_at	btn1a1
ENSRNOG00000016280	222374_at	btrc
ENSRNOG00000032778	209642_at	bub1
ENSRNOG00000007906	203755_at	bub1b
ENSRNOG00000020643	209974_s_at	bub3
ENSRNOG00000042084	215432_at	bucs1
ENSRNOG00000000989	205690_s_at	bud31
ENSRNOG00000018021	219177_at	bxdc2
ENSRNOG00000015969	218462_at	bxdc5
ENSRNOG00000007957	205839_s_at	bzrap1
ENSRNOG00000005096	217809_at	bzw2
ENSRNOG00000042235	216807_at	c030017k20rik
ENSRNOG00000012473	214618_at	c0h5y5
ENSRNOG00000005982	200056_s_at	c1d
ENSRNOG00000007804	219439_at	c1galt1
ENSRNOG00000002536	219283_at	c1galt1c1
ENSRNOG00000012807	218232_at	c1qa
ENSRNOG00000012749	202953_at	c1qb
ENSRNOG00000006949	214214_s_at	c1qbp
ENSRNOG00000002963	205575_at	c1ql1
ENSRNOG00000003259	220975_s_at	c1qtnf1
ENSRNOG00000018570	217113_at	c1qtnf3
ENSRNOG00000011718	218983_at	c1rl
ENSRNOG00000009719	204757_s_at	c2cd2l
ENSRNOG00000017608	36552_at	c2cd3
ENSRNOG00000009211	209906_at	c3ar1
ENSRNOG00000042449	215846_at	c42s2
ENSRNOG00000004062	205654_at	c4bpa
ENSRNOG00000018899	205500_at	c5
ENSRNOG00000024115	210168_at	c6
ENSRNOG00000007697	206305_s_at	c8a
ENSRNOG00000007639	206979_at	c8b
ENSRNOG00000028701	210324_at	c8g
ENSRNOG00000013736	206727_at	c9
ENSRNOG00000026542	203429_s_at	ca009
ENSRNOG00000012724	203197_s_at	ca123
ENSRNOG00000017297	217873_at	cab39
ENSRNOG00000011603	221003_s_at	cab39l
ENSRNOG00000043201	218168_s_at	cabc1
ENSRNOG00000001237	202624_s_at	cabin1
ENSRNOG00000001173	210181_s_at	cabp1
ENSRNOG00000018339	207745_at	cabp2
ENSRNOG00000014787	221160_s_at	cabp5
ENSRNOG00000002559	206399_x_at	cacna1a
ENSRNOG00000004560	207162_s_at	cacna1b
ENSRNOG00000007090	220827_at	cacna1c
ENSRNOG00000013147	207998_s_at	cacna1d_v1
ENSRNOG00000002863	208432_s_at	cacna1e
ENSRNOG00000010348	208377_s_at	cacna1f
ENSRNOG00000002981	211314_at	cacna1g
ENSRNOG00000033893	205845_at	cacna1h
ENSRNOG00000029914	208299_at	cacna1i
ENSRNOG00000033531	207050_at	cacna2d1
ENSRNOG00000015835	204811_s_at	cacna2d2
ENSRNOG00000031287	219714_s_at	cacna2d3
ENSRNOG00000004518	206996_x_at	cacnb1
ENSRNOG00000018378	207776_s_at	cacnb2
ENSRNOG00000012489	209530_at	cacnb3
ENSRNOG00000007666	207693_at	cacnb4
ENSRNOG00000003245	206612_at	cacng1
ENSRNOG00000006226	214495_at	cacng2
ENSRNOG00000012362	206384_at	cacng3
ENSRNOG00000003262	62987_r_at	cacng4
ENSRNOG00000002572	201381_x_at	cacybp
ENSRNOG00000026474	202715_at	cad
ENSRNOG00000013535	210602_s_at	cadh6
ENSRNOG00000018778	209032_s_at	cadm1
ENSRNOG00000003365	221921_s_at	cadm3
ENSRNOG00000024243	215258_at	cadm4
ENSRNOG00000008570	204814_at	cadps
ENSRNOG00000007636	219572_at	cadps2
ENSRNOG00000007456	205625_s_at	calb1
ENSRNOG00000016977	205428_s_at	calb2
ENSRNOG00000011130	217495_x_at	calca
ENSRNOG00000011074	214636_at	calcb
ENSRNOG00000015447	209002_s_at	calcoco1
ENSRNOG00000010053	207886_s_at	calcr
ENSRNOG00000004622	206331_at	calcrl
ENSRNOG00000010233	201615_x_at	cald1
ENSRNOG00000020325	221565_s_at	calhm2
ENSRNOG00000028576	220414_at	calm4
ENSRNOG00000031955	210019_at	calml3
ENSRNOG00000038202	64408_s_at	calml4
ENSRNOG00000003029	212953_x_at	calr
ENSRNOG00000006197	200756_x_at	calu
ENSRNOG00000003343	200068_s_at	calx
ENSRNOG00000018337	219896_at	caly
ENSRNOG00000021781	204392_at	camk1
ENSRNOG00000006470	215161_at	camk1g
ENSRNOG00000018712	207613_s_at	camk2a
ENSRNOG00000004005	211483_x_at	camk2b
ENSRNOG00000009783	212669_at	camk2g
ENSRNOG00000016322	218309_at	camk2n1
ENSRNOG00000020478	210349_at	camk4
ENSRNOG00000001309	210787_s_at	camkk2
ENSRNOG00000018641	219365_s_at	camkv
ENSRNOG00000021911	203538_at	camlg
ENSRNOG00000020733	210244_at	camp
ENSRNOG00000017883	212710_at	camsap1
ENSRNOG00000018602	213268_at	camta1
ENSRNOG00000004283	212948_at	camta2
ENSRNOG00000007834	207483_s_at	cand1
ENSRNOG00000010473	213547_at	cand2
ENSRNOG00000003239	221732_at	cant1
ENSRNOG00000013492	213798_s_at	cap1
ENSRNOG00000013668	201850_at	capg
ENSRNOG00000020935	200752_s_at	capn1
ENSRNOG00000026025	207962_at	capn11
ENSRNOG00000034015	214888_at	capn2
ENSRNOG00000008609	211890_x_at	capn3
ENSRNOG00000014251	205166_at	capn5
ENSRNOG00000004882	202966_at	capn6
ENSRNOG00000019273	203356_at	capn7
ENSRNOG00000018480	210641_at	capn9
ENSRNOG00000001503	200001_at	capns1
ENSRNOG00000009152	200722_s_at	caprin1
ENSRNOG00000013538	208374_s_at	capza1
ENSRNOG00000028549	201238_s_at	capza2
ENSRNOG00000007330	215097_at	capzb
ENSRNOG00000010698	205950_s_at	car1
ENSRNOG00000002626	220889_s_at	car10
ENSRNOG00000021017	209726_at	car11
ENSRNOG00000017766	204509_at	car12
ENSRNOG00000023162	219464_at	car14
ENSRNOG00000009629	209301_at	car2
ENSRNOG00000010079	204865_at	car3
ENSRNOG00000002916	206208_at	car4
ENSRNOG00000019098	207421_at	car5a
ENSRNOG00000029330	207129_at	car5b
ENSRNOG00000021355	206873_at	car6
ENSRNOG00000012371	207504_at	car7
ENSRNOG00000005669	220234_at	car8
ENSRNOG00000017073	205199_at	car9
ENSRNOG00000008401	210025_s_at	card10
ENSRNOG00000018794	220162_s_at	card9
ENSRNOG00000017491	219834_at	carf
ENSRNOG00000002610	218384_at	carhsp1
ENSRNOG00000015021	217940_s_at	carkd
ENSRNOG00000031129	212512_s_at	carm1
ENSRNOG00000020651	212971_at	cars
ENSRNOG00000017712	206339_at	cartpt
ENSRNOG00000009716	207842_s_at	casc3
ENSRNOG00000003054	207620_s_at	cask
ENSRNOG00000004310	61297_at	caskin2
ENSRNOG00000007372	211368_s_at	casp1
ENSRNOG00000016707	208050_s_at	casp2
ENSRNOG00000009508	209790_s_at	casp6
ENSRNOG00000016836	207181_s_at	casp7
ENSRNOG00000012331	207686_s_at	casp8
ENSRNOG00000006487	222201_s_at	casp8ap2
ENSRNOG00000012944	210775_x_at	casp9
ENSRNOG00000006930	219645_at	casq1
ENSRNOG00000016243	207317_s_at	casq2
ENSRNOG00000002265	211384_s_at	casr
ENSRNOG00000021560	220888_s_at	cass4
ENSRNOG00000010286	208908_s_at	cast
ENSRNOG00000013474	220015_at	casz1
ENSRNOG00000008364	215573_at	cat
ENSRNOG00000023064	217588_at	catsper2
ENSRNOG00000027696	220293_at	catsperb
ENSRNOG00000006694	203065_s_at	cav1
ENSRNOG00000006411	213426_s_at	cav2
ENSRNOG00000005798	208204_s_at	cav3
ENSRNOG00000043436	216903_s_at	cbara1
ENSRNOG00000016352	209145_s_at	cbfa2t2
ENSRNOG00000014723	208056_s_at	cbfa2t3
ENSRNOG00000014647	206788_s_at	cbfb
ENSRNOG00000008444	206607_at	cbl
ENSRNOG00000001982	208348_s_at	cblb
ENSRNOG00000018953	220638_s_at	cblc
ENSRNOG00000007253	220018_at	cbll1
ENSRNOG00000000010	205747_at	cbln1
ENSRNOG00000030904	205509_at	cbpb1
ENSRNOG00000001701	205379_at	cbr3
ENSRNOG00000024411	213626_at	cbr4
ENSRNOG00000029528	212816_s_at	cbs
ENSRNOG00000008689	210921_at	cbx1
ENSRNOG00000036841	209715_at	cbx5
ENSRNOG00000016875	212914_at	cbx7
ENSRNOG00000013892	203450_at	cby1
ENSRNOG00000006747	207083_s_at	cc2d1a
ENSRNOG00000016097	206037_at	ccbl1
ENSRNOG00000019472	206887_at	ccbp2
ENSRNOG00000019245	221822_at	ccdc101
ENSRNOG00000015997	207006_s_at	ccdc106
ENSRNOG00000009433	218802_at	ccdc109b
ENSRNOG00000008319	208094_s_at	ccdc130
ENSRNOG00000009894	207045_at	ccdc132
ENSRNOG00000007262	220077_at	ccdc134
ENSRNOG00000032180	220466_at	ccdc15
ENSRNOG00000008492	220308_at	ccdc19
ENSRNOG00000016249	219611_s_at	ccdc21
ENSRNOG00000010846	214037_s_at	ccdc22
ENSRNOG00000015939	218125_s_at	ccdc25
ENSRNOG00000012885	209479_at	ccdc28a
ENSRNOG00000008560	221171_at	ccdc30
ENSRNOG00000008219	220908_at	ccdc33
ENSRNOG00000017959	220824_at	ccdc37
ENSRNOG00000007859	219644_at	ccdc41
ENSRNOG00000008405	221069_s_at	ccdc44
ENSRNOG00000024557	213644_at	ccdc46
ENSRNOG00000009006	217814_at	ccdc47
ENSRNOG00000004091	218655_s_at	ccdc49
ENSRNOG00000020688	218722_s_at	ccdc51
ENSRNOG00000039024	215094_at	ccdc52
ENSRNOG00000005102	218628_at	ccdc53
ENSRNOG00000020487	218026_at	ccdc56
ENSRNOG00000004183	218936_s_at	ccdc59
ENSRNOG00000024019	204716_at	ccdc6
ENSRNOG00000001145	215015_at	ccdc64
ENSRNOG00000021381	220180_at	ccdc68
ENSRNOG00000021370	212886_at	ccdc69
ENSRNOG00000033733	220389_at	ccdc81
ENSRNOG00000005713	220693_at	ccdc82
ENSRNOG00000020565	204609_at	ccdc85b
ENSRNOG00000020925	203119_at	ccdc86
ENSRNOG00000025247	219887_at	ccdc87
ENSRNOG00000004057	219387_at	ccdc88a
ENSRNOG00000021117	204632_at	ccdc88b
ENSRNOG00000004482	215343_at	ccdc88c
ENSRNOG00000017988	220094_s_at	ccdc90a
ENSRNOG00000009462	218288_s_at	ccdc90b
ENSRNOG00000001847	218545_at	ccdc91
ENSRNOG00000021691	218175_at	ccdc92
ENSRNOG00000002514	219774_at	ccdc93
ENSRNOG00000007292	221685_s_at	ccdc99
ENSRNOG00000003288	221401_at	ccg5
ENSRNOG00000014831	210642_at	ccin
ENSRNOG00000019321	205827_at	cck
ENSRNOG00000043124	211174_s_at	cckar
ENSRNOG00000017679	210381_s_at	cckbr
ENSRNOG00000021851	207533_at	ccl1
ENSRNOG00000007335	210133_at	ccl11
ENSRNOG00000029768	214038_at	ccl12
ENSRNOG00000016278	207900_at	ccl17
ENSRNOG00000007159	216598_s_at	ccl2
ENSRNOG00000015992	205476_at	ccl20
ENSRNOG00000016535	207861_at	ccl22
ENSRNOG00000031162	221463_at	ccl24
ENSRNOG00000028531	206988_at	ccl25
ENSRNOG00000039530	207955_at	ccl27
ENSRNOG00000010906	1405_i_at	ccl5
ENSRNOG00000014052	205899_at	ccna1
ENSRNOG00000015423	203418_at	ccna2
ENSRNOG00000018635	214710_s_at	ccnb1
ENSRNOG00000026056	217988_at	ccnb1ip1
ENSRNOG00000012678	202705_at	ccnb2
ENSRNOG00000007719	201955_at	ccnc
ENSRNOG00000020918	214019_at	ccnd1
ENSRNOG00000019939	200951_s_at	ccnd2
ENSRNOG00000014786	213523_at	ccne1
ENSRNOG00000008055	205034_at	ccne2
ENSRNOG00000007483	204826_at	ccnf
ENSRNOG00000003256	208796_s_at	ccng1
ENSRNOG00000002089	211559_s_at	ccng2
ENSRNOG00000031656	204093_at	ccnh
ENSRNOG00000002125	208656_s_at	ccni
ENSRNOG00000014551	219470_x_at	ccnj
ENSRNOG00000003893	219227_at	ccnjl
ENSRNOG00000006985	219273_at	ccnk
ENSRNOG00000011586	220046_s_at	ccnl1
ENSRNOG00000010454	210021_s_at	ccno
ENSRNOG00000011512	206967_at	ccnt1
ENSRNOG00000017113	204645_at	ccnt2
ENSRNOG00000020275	220565_at	ccr10
ENSRNOG00000006736	208304_at	ccr3
ENSRNOG00000010315	208376_at	ccr4
ENSRNOG00000010665	206337_at	ccr7
ENSRNOG00000026759	208059_at	ccr8
ENSRNOG00000006311	207445_s_at	ccr9
ENSRNOG00000017991	205271_s_at	ccrk
ENSRNOG00000033234	211434_s_at	ccrl2
ENSRNOG00000010799	220671_at	ccrn4l
ENSRNOG00000019691	203522_at	ccs
ENSRNOG00000021317	201946_s_at	cct2
ENSRNOG00000009642	200877_at	cct4
ENSRNOG00000011632	208696_at	cct5
ENSRNOG00000007523	206587_at	cct6b
ENSRNOG00000015630	200812_at	cct7
ENSRNOG00000001592	200873_s_at	cct8
ENSRNOG00000017819	201743_at	cd14
ENSRNOG00000019215	204306_s_at	cd151
ENSRNOG00000000097	207840_at	cd160
ENSRNOG00000010253	216233_at	cd163
ENSRNOG00000000304	208653_s_at	cd164
ENSRNOG00000010266	206206_at	cd180
ENSRNOG00000018311	206398_s_at	cd19
ENSRNOG00000015821	205831_at	cd2
ENSRNOG00000002141	209582_s_at	cd200
ENSRNOG00000013222	220428_at	cd207
ENSRNOG00000024000	217422_s_at	cd22
ENSRNOG00000038197	207315_at	cd226<sup>tn(sb-t2/bart3)2.141mcwi</sup>
ENSRNOG00000003298	210031_at	cd247
ENSRNOG00000020197	219025_at	cd248
ENSRNOG00000027466	206150_at	cd27
ENSRNOG00000010283	211861_x_at	cd28
ENSRNOG00000011987	203593_at	cd2ap
ENSRNOG00000017201	202256_at	cd2bp2
ENSRNOG00000006901	218529_at	cd320
ENSRNOG00000007695	209543_s_at	cd34
ENSRNOG00000020699	204192_at	cd37
ENSRNOG00000003069	205692_s_at	cd38
ENSRNOG00000015994	213539_at	cd3d
ENSRNOG00000016069	205456_at	cd3e
ENSRNOG00000016825	205264_at	cd3eap
ENSRNOG00000015945	206804_at	cd3g
ENSRNOG00000016294	203547_at	cd4
ENSRNOG00000018488	35150_at	cd40
ENSRNOG00000000871	207892_at	cd40lg
ENSRNOG00000006094	216062_at	cd44
ENSRNOG00000004737	204118_at	cd48
ENSRNOG00000020872	206485_at	cd5
ENSRNOG00000017874	203416_at	cd53
ENSRNOG00000023068	206680_at	cd5l
ENSRNOG00000020884	208602_x_at	cd6
ENSRNOG00000007650	200663_at	cd63
ENSRNOG00000007909	209795_at	cd69
ENSRNOG00000036674	214049_x_at	cd7
ENSRNOG00000017485	215925_s_at	cd72
ENSRNOG00000018735	209619_at	cd74
ENSRNOG00000011917	205297_s_at	cd79b
ENSRNOG00000001527	207176_s_at	cd80
ENSRNOG00000020451	200675_at	cd81
ENSRNOG00000000047	203904_x_at	cd82
ENSRNOG00000018092	204440_at	cd83
ENSRNOG00000022884	205988_at	cd84
ENSRNOG00000038835	205686_s_at	cd86
ENSRNOG00000007178	205758_at	cd8a
ENSRNOG00000019556	201005_at	cd9
ENSRNOG00000024799	202877_s_at	cd93
ENSRNOG00000023030	206761_at	cd96
ENSRNOG00000004489	202910_s_at	cd97
ENSRNOG00000015677	205627_at	cda
ENSRNOG00000017770	201725_at	cdc123
ENSRNOG00000014515	210440_s_at	cdc14a
ENSRNOG00000018999	216158_at	cdc14b
ENSRNOG00000017536	209659_s_at	cdc16
ENSRNOG00000000632	203214_x_at	cdc2
ENSRNOG00000028415	202870_s_at	cdc20
ENSRNOG00000024241	202892_at	cdc23
ENSRNOG00000020737	204695_at	cdc25a
ENSRNOG00000021248	201853_s_at	cdc25b
ENSRNOG00000024008	205167_s_at	cdc25c
ENSRNOG00000005904	217878_s_at	cdc27
ENSRNOG00000013620	213987_s_at	cdc2l5
ENSRNOG00000000583	211706_s_at	cdc2l6
ENSRNOG00000008348	212540_at	cdc34
ENSRNOG00000033426	209953_s_at	cdc37
ENSRNOG00000010967	219343_at	cdc37l1
ENSRNOG00000000581	203377_s_at	cdc40
ENSRNOG00000013536	210232_at	cdc42
ENSRNOG00000002841	213595_s_at	cdc42bpa
ENSRNOG00000009675	217849_s_at	cdc42bpb
ENSRNOG00000008517	204693_at	cdc42ep1
ENSRNOG00000020904	209850_s_at	cdc42ep2
ENSRNOG00000032136	209287_s_at	cdc42ep3
ENSRNOG00000028946	218063_s_at	cdc42ep4
ENSRNOG00000021112	218157_x_at	cdc42se1
ENSRNOG00000027787	203967_at	cdc6
ENSRNOG00000002105	204510_at	cdc7
ENSRNOG00000003258	218578_at	cdc73
ENSRNOG00000006907	218399_s_at	cdca4
ENSRNOG00000031431	221520_s_at	cdca8
ENSRNOG00000004743	218451_at	cdcp1
ENSRNOG00000020151	201131_s_at	cdh1
ENSRNOG00000009771	220115_s_at	cdh10
ENSRNOG00000013481	215608_at	cdh11
ENSRNOG00000026392	207149_at	cdh12
ENSRNOG00000014371	204726_at	cdh13
ENSRNOG00000027954	206327_s_at	cdh15
ENSRNOG00000012222	206517_at	cdh16
ENSRNOG00000015562	209847_at	cdh17
ENSRNOG00000029841	206898_at	cdh19
ENSRNOG00000015602	203441_s_at	cdh2
ENSRNOG00000014556	210913_at	cdh20
ENSRNOG00000018557	215181_at	cdh22
ENSRNOG00000020129	203256_at	cdh3
ENSRNOG00000013324	204677_at	cdh5
ENSRNOG00000032490	220679_s_at	cdh7
ENSRNOG00000011274	217574_at	cdh8
ENSRNOG00000033837	207729_at	cdh9
ENSRNOG00000024144	201253_s_at	cdipt
ENSRNOG00000006000	213557_at	cdk12
ENSRNOG00000008578	208824_x_at	cdk16
ENSRNOG00000006469	204252_at	cdk2
ENSRNOG00000018391	203252_at	cdk2ap2
ENSRNOG00000008017	204247_s_at	cdk5
ENSRNOG00000021685	204996_s_at	cdk5r1
ENSRNOG00000037793	205852_at	cdk5r2
ENSRNOG00000015696	218315_s_at	cdk5rap1
ENSRNOG00000009258	214160_at	cdk6
ENSRNOG00000018510	211297_s_at	cdk7
ENSRNOG00000039819	204831_at	cdk8
ENSRNOG00000022586	203198_at	cdk9
ENSRNOG00000038720	207766_at	cdkl1
ENSRNOG00000002506	207073_at	cdkl2
ENSRNOG00000005097	219831_at	cdkl3
ENSRNOG00000003742	216923_at	cdkl5
ENSRNOG00000000521	202284_s_at	cdkn1a
ENSRNOG00000007249	209112_at	cdkn1b
ENSRNOG00000022736	218929_at	cdkn2aip
ENSRNOG00000006735	207530_s_at	cdkn2b
ENSRNOG00000008956	204159_at	cdkn2c
ENSRNOG00000000158	204154_at	cdo1
ENSRNOG00000011789	207230_at	cdon
ENSRNOG00000017260	209501_at	cdr2
ENSRNOG00000025815	213230_at	cdr2l
ENSRNOG00000002142	222063_s_at	cds1
ENSRNOG00000021265	212862_at	cds2
ENSRNOG00000013970	209832_s_at	cdt1
ENSRNOG00000017846	222364_at	cdw92
ENSRNOG00000018624	206430_at	cdx1
ENSRNOG00000032759	206387_at	cdx2
ENSRNOG00000002974	221340_at	cdx4
ENSRNOG00000032215	203099_s_at	cdyl
ENSRNOG00000025114	212501_at	cebpb
ENSRNOG00000014282	214523_at	cebpe<i><sup>m1mcwi</i></sup>
ENSRNOG00000021144	204203_at	cebpg
ENSRNOG00000005087	203341_at	cebpz
ENSRNOG00000011338	218592_s_at	cecr5
ENSRNOG00000010406	205910_s_at	cel
ENSRNOG00000020875	206817_x_at	celf3
ENSRNOG00000021285	217262_s_at	celsr1
ENSRNOG00000020058	36499_at	celsr2
ENSRNOG00000034005	205165_at	celsr3
ENSRNOG00000018448	219591_at	cend1
ENSRNOG00000032178	204962_s_at	cenpa
ENSRNOG00000021246	212437_at	cenpb
ENSRNOG00000021776	204739_at	cenpc1
ENSRNOG00000009339	205046_at	cenpe
ENSRNOG00000003388	207828_s_at	cenpf
ENSRNOG00000033335	214804_at	cenpi
ENSRNOG00000022597	220885_s_at	cenpj
ENSRNOG00000023262	218741_at	cenpm
ENSRNOG00000011296	222118_at	cenpn
ENSRNOG00000042828	219294_at	cenpq
ENSRNOG00000024178	218148_at	cenpt
ENSRNOG00000019555	212516_at	centd2
ENSRNOG00000022015	205642_at	cep110
ENSRNOG00000002153	206003_at	cep135
ENSRNOG00000029826	204250_s_at	cep164
ENSRNOG00000017263	218827_s_at	cep192
ENSRNOG00000019340	209495_at	cep250
ENSRNOG00000006822	221683_s_at	cep290
ENSRNOG00000003882	213956_at	cep350
ENSRNOG00000016377	218542_at	cep55
ENSRNOG00000006792	203491_s_at	cep57
ENSRNOG00000027282	207971_s_at	cep68
ENSRNOG00000022845	219036_at	cep70
ENSRNOG00000015465	219531_at	cep72
ENSRNOG00000021918	52285_f_at	cep76
ENSRNOG00000001609	219886_at	cep97
ENSRNOG00000017723	219375_at	cept1
ENSRNOG00000017022	218421_at	cerk
ENSRNOG00000016409	207209_at	cetn1
ENSRNOG00000017059	209194_at	cetn2
ENSRNOG00000015711	209662_at	cetn3
ENSRNOG00000033564	205382_s_at	cfd
ENSRNOG00000019326	203166_at	cfdp1
ENSRNOG00000023599	203854_at	cfi
ENSRNOG00000025811	206380_s_at	cfp
ENSRNOG00000008284	215702_s_at	cftr
ENSRNOG00000009269	204637_at	cga
ENSRNOG00000000718	206861_s_at	cggbp1
ENSRNOG00000007923	205937_at	cgref1
ENSRNOG00000010178	204605_at	cgrrf1
ENSRNOG00000019141	206932_at	ch25h
ENSRNOG00000014387	219270_at	chac1
ENSRNOG00000003304	206869_at	chad
ENSRNOG00000001692	204775_at	chaf1b
ENSRNOG00000013211	217972_at	chchd3
ENSRNOG00000031769	218642_s_at	chchd7
ENSRNOG00000025385	220647_s_at	chchd8
ENSRNOG00000014434	204258_at	chd1
ENSRNOG00000017669	207645_s_at	chd1l
ENSRNOG00000012716	203461_at	chd2
ENSRNOG00000009722	208806_at	chd3
ENSRNOG00000018309	201183_s_at	chd4
ENSRNOG00000011268	217250_s_at	chd5
ENSRNOG00000006689	218829_s_at	chd7
ENSRNOG00000025011	212571_at	chd8
ENSRNOG00000013307	221043_at	chd9
ENSRNOG00000008181	205394_at	chek1
ENSRNOG00000037509	210416_s_at	chek2
ENSRNOG00000012323	202229_s_at	cherp
ENSRNOG00000037430	218803_at	chfr
ENSRNOG00000007912	204697_s_at	chga
ENSRNOG00000021269	204260_at	chgb
ENSRNOG00000003312	216546_s_at	chi3l1
ENSRNOG00000002267	219492_at	chic2
ENSRNOG00000028072	208168_s_at	chit1
ENSRNOG00000016791	204233_s_at	chka
ENSRNOG00000000161	207099_s_at	chm
ENSRNOG00000043328	202121_s_at	chmp2a
ENSRNOG00000040257	202538_s_at	chmp2b
ENSRNOG00000004014	218743_at	chmp6
ENSRNOG00000016939	212313_at	chmp7
ENSRNOG00000009411	203539_s_at	chn2
ENSRNOG00000001915	219867_at	chodl
ENSRNOG00000026643	218566_s_at	chordc1
ENSRNOG00000004742	207993_s_at	chp
ENSRNOG00000019112	206149_at	chp2
ENSRNOG00000020038	202175_at	chpf
ENSRNOG00000005487	221675_s_at	chpt1
ENSRNOG00000001750	221674_s_at	chrd
ENSRNOG00000004330	209763_at	chrdl1
ENSRNOG00000011928	221330_at	chrm2
ENSRNOG00000014639	214596_at	chrm3
ENSRNOG00000006397	221347_at	chrm5
ENSRNOG00000018286	206633_at	chrna1
ENSRNOG00000020293	220210_at	chrna10
ENSRNOG00000017424	207868_at	chrna2
ENSRNOG00000013829	210221_at	chrna3
ENSRNOG00000011202	216900_s_at	chrna4
ENSRNOG00000013610	206533_at	chrna5
ENSRNOG00000012283	207568_at	chrna6
ENSRNOG00000002484	221107_at	chrna9
ENSRNOG00000014698	206703_at	chrnb1
ENSRNOG00000020778	206635_at	chrnb2
ENSRNOG00000012448	217086_at	chrnb3
ENSRNOG00000014427	207516_at	chrnb4
ENSRNOG00000019527	207024_at	chrnd
ENSRNOG00000003777	215916_at	chrne
ENSRNOG00000019602	221355_at	chrng
ENSRNOG00000007989	205567_at	chst1
ENSRNOG00000012815	204065_at	chst10
ENSRNOG00000008885	219634_at	chst11
ENSRNOG00000016267	203066_at	chst15
ENSRNOG00000037453	203921_at	chst2
ENSRNOG00000000572	208252_s_at	chst3
ENSRNOG00000016953	220446_s_at	chst4
ENSRNOG00000004258	206756_at	chst7
ENSRNOG00000022919	221065_s_at	chst8
ENSRNOG00000012698	203044_at	chsy1
ENSRNOG00000022485	209666_s_at	chuk
ENSRNOG00000006800	213386_at	ci125
ENSRNOG00000012638	203536_s_at	ciao1
ENSRNOG00000016234	208424_s_at	ciapin1
ENSRNOG00000033498	201953_at	cib1
ENSRNOG00000009942	205007_s_at	cib2
ENSRNOG00000020432	212784_at	cic
ENSRNOG00000018505	221295_at	cidea
ENSRNOG00000020377	221188_s_at	cideb
ENSRNOG00000009153	219398_at	cidec
ENSRNOG00000002659	211884_s_at	ciita
ENSRNOG00000029911	206227_at	cilp
ENSRNOG00000001700	221887_s_at	cip98
ENSRNOG00000018719	209571_at	cir1
ENSRNOG00000015999	200810_s_at	cirbp
ENSRNOG00000000610	218597_s_at	cisd1
ENSRNOG00000029543	221223_x_at	cish
ENSRNOG00000001143	212801_at	cit
ENSRNOG00000003189	207144_s_at	cited1
ENSRNOG00000012193	209357_at	cited2
ENSRNOG00000013442	213976_at	ciz1
ENSRNOG00000008016	200999_s_at	ckap4
ENSRNOG00000016067	212832_s_at	ckap5
ENSRNOG00000010872	200884_at	ckb
ENSRNOG00000016837	204810_s_at	ckm
ENSRNOG00000009161	212308_at	clasp2
ENSRNOG00000025012	221197_s_at	clat
ENSRNOG00000013447	210107_at	clca3
ENSRNOG00000013771	206166_s_at	clca5
ENSRNOG00000020360	213628_at	clcc1
ENSRNOG00000018752	219500_at	clcf1
ENSRNOG00000016917	208437_at	clcn1
ENSRNOG00000001742	213499_at	clcn2
ENSRNOG00000010682	201732_s_at	clcn3
ENSRNOG00000003533	217556_at	clcn4-2
ENSRNOG00000002862	206704_at	clcn5
ENSRNOG00000008345	203950_s_at	clcn6
ENSRNOG00000016976	38069_at	clcn7
ENSRNOG00000001926	218182_s_at	cldn1
ENSRNOG00000010085	205328_at	cldn10
ENSRNOG00000010263	206908_s_at	cldn11
ENSRNOG00000001691	210689_at	cldn14
ENSRNOG00000001419	219640_at	cldn15
ENSRNOG00000033878	220332_at	cldn16
ENSRNOG00000027691	221328_at	cldn17
ENSRNOG00000030386	221133_s_at	cldn18
ENSRNOG00000001476	201428_at	cldn4
ENSRNOG00000003648	208474_at	cldn6
ENSRNOG00000017325	202790_at	cldn7
ENSRNOG00000001571	214598_at	cldn8
ENSRNOG00000003654	214635_at	cldn9
ENSRNOG00000001657	208925_at	cldnd1
ENSRNOG00000019138	210783_x_at	clec11a
ENSRNOG00000002588	212786_at	clec16a
ENSRNOG00000008259	219761_at	clec1a
ENSRNOG00000008107	220496_at	clec1b
ENSRNOG00000004540	205200_at	clec3b
ENSRNOG00000010203	219859_at	clec4e
ENSRNOG00000026306	219890_at	clec5a
ENSRNOG00000003755	205830_at	clgn
ENSRNOG00000029682	208659_at	clic1
ENSRNOG00000015184	219529_at	clic3
ENSRNOG00000018109	221881_s_at	clic4
ENSRNOG00000025772	217628_at	clic5
ENSRNOG00000001247	201975_at	clip1
ENSRNOG00000021611	211031_s_at	clip2
ENSRNOG00000020821	212358_at	clip3
ENSRNOG00000008806	219944_at	clip4
ENSRNOG00000025768	214683_s_at	clk1
ENSRNOG00000020500	203229_s_at	clk2
ENSRNOG00000030126	202140_s_at	clk3
ENSRNOG00000003714	210346_s_at	clk4
ENSRNOG00000011044	221042_s_at	clmn
ENSRNOG00000019103	210859_x_at	cln3
ENSRNOG00000007164	218161_s_at	cln6
ENSRNOG00000012565	219340_s_at	cln8
ENSRNOG00000012788	209143_s_at	clns1a
ENSRNOG00000002175	217563_at	clock
ENSRNOG00000007416	204370_at	clp1
ENSRNOG00000019693	221845_s_at	clpb
ENSRNOG00000000510	206131_at	clps
ENSRNOG00000018255	211136_s_at	clptm1
ENSRNOG00000030225	204809_at	clpx
ENSRNOG00000011332	219621_at	clspn
ENSRNOG00000016398	201561_s_at	clstn1
ENSRNOG00000043085	219414_at	clstn2
ENSRNOG00000011156	204375_at	clstn3
ENSRNOG00000014635	200960_x_at	clta
ENSRNOG00000017506	216934_at	cltb
ENSRNOG00000004291	210498_at	cltc
ENSRNOG00000016460	208792_s_at	clu
ENSRNOG00000020563	214533_at	cma1
ENSRNOG00000003094	210571_s_at	cmah
ENSRNOG00000013816	218111_s_at	cmas
ENSRNOG00000010149	222306_at	cmc1
ENSRNOG00000000704	210659_at	cmklr1
ENSRNOG00000010951	217947_at	cmtm6
ENSRNOG00000011201	217531_at	cmtm8
ENSRNOG00000010239	206158_s_at	cnbp
ENSRNOG00000015591	217752_s_at	cndp2
ENSRNOG00000004778	206417_at	cnga1
ENSRNOG00000017582	207261_at	cnga3
ENSRNOG00000031773	211099_s_at	cngb1
ENSRNOG00000006084	220304_s_at	cngb3
ENSRNOG00000009811	201653_at	cnih
ENSRNOG00000022724	214841_at	cnih3
ENSRNOG00000003717	218728_s_at	cnih4
ENSRNOG00000022838	204740_at	cnksr1
ENSRNOG00000007014	206731_at	cnksr2
ENSRNOG00000027736	203951_at	cnn1
ENSRNOG00000043044	201605_x_at	cnn2
ENSRNOG00000011559	201445_at	cnn3
ENSRNOG00000016302	220166_at	cnnm1
ENSRNOG00000020113	206818_s_at	cnnm2
ENSRNOG00000016032	220739_s_at	cnnm3
ENSRNOG00000015886	218900_at	cnnm4
ENSRNOG00000004909	222181_at	cnot2
ENSRNOG00000013156	211141_s_at	cnot3
ENSRNOG00000010795	210867_at	cnot4
ENSRNOG00000002803	217970_s_at	cnot6
ENSRNOG00000012263	218250_s_at	cnot7
ENSRNOG00000002630	202162_s_at	cnot8
ENSRNOG00000017496	208912_s_at	cnp
ENSRNOG00000003549	209797_at	cnpy2
ENSRNOG00000016315	217931_at	cnpy3
ENSRNOG00000027175	217700_at	cnpy4
ENSRNOG00000008223	208243_s_at	cnr1
ENSRNOG00000009260	206586_at	cnr2
ENSRNOG00000004438	211203_s_at	cntn1
ENSRNOG00000009033	206970_at	cntn2
ENSRNOG00000007038	207452_s_at	cntn5
ENSRNOG00000032517	207195_at	cntn6
ENSRNOG00000020277	219400_at	cntnap1
ENSRNOG00000006617	219300_s_at	cntnap2
ENSRNOG00000019918	201913_s_at	coasy
ENSRNOG00000023148	204320_at	coba1
ENSRNOG00000004281	213050_at	cobl
ENSRNOG00000027016	215393_s_at	cobll1
ENSRNOG00000009377	202757_at	cobra1
ENSRNOG00000017745	212189_s_at	cog4
ENSRNOG00000018751	213190_at	cog7
ENSRNOG00000020379	219575_s_at	cog8
ENSRNOG00000010865	220400_at	cohh1
ENSRNOG00000000244	203653_s_at	coil
ENSRNOG00000000545	205941_s_at	col10a1
ENSRNOG00000000463	216993_s_at	col11a2
ENSRNOG00000000552	208535_x_at	col13a1
ENSRNOG00000026415	216865_at	col14a1
ENSRNOG00000031475	204345_at	col16a1
ENSRNOG00000012110	204636_at	col17a1
ENSRNOG00000012759	211011_at	col19a1
ENSRNOG00000003897	202312_s_at	col1a1
ENSRNOG00000011292	202403_s_at	col1a2
ENSRNOG00000022282	213492_at	col2a1
ENSRNOG00000003357	215077_at	col3a1
ENSRNOG00000016281	211980_at	col4a1
ENSRNOG00000023972	211966_at	col4a2
ENSRNOG00000015686	219625_s_at	col4a3bp
ENSRNOG00000014851	214602_at	col4a4
ENSRNOG00000018951	213110_s_at	col4a5
ENSRNOG00000008749	213818_x_at	col5a1
ENSRNOG00000003736	221730_at	col5a2
ENSRNOG00000020525	218975_at	col5a3
ENSRNOG00000001249	216904_at	col6a1
ENSRNOG00000001254	209156_s_at	col6a2
ENSRNOG00000019648	201438_at	col6a3
ENSRNOG00000020579	204136_at	col7a1
ENSRNOG00000039668	221152_at	col8a1
ENSRNOG00000010841	221900_at	col8a2
ENSRNOG00000012920	222008_at	col9a1
ENSRNOG00000011502	213622_at	col9a2
ENSRNOG00000009531	204724_s_at	col9a3
ENSRNOG00000008591	207420_at	colec10
ENSRNOG00000016366	221019_s_at	colec12
ENSRNOG00000019615	206073_at	colq
ENSRNOG00000016383	218048_at	comd3
ENSRNOG00000009281	216773_at	commd1
ENSRNOG00000003958	218439_s_at	commd10
ENSRNOG00000002320	218351_at	commd8
ENSRNOG00000001889	208818_s_at	comt
ENSRNOG00000006247	214337_at	copa
ENSRNOG00000012000	201358_s_at	copb1
ENSRNOG00000010474	217749_at	copg
ENSRNOG00000008744	209838_at	cops2
ENSRNOG00000003315	202078_at	cops3
ENSRNOG00000023650	218042_at	cops4
ENSRNOG00000006499	201652_at	cops5
ENSRNOG00000001346	213504_at	cops6
ENSRNOG00000016778	209029_at	cops7a
ENSRNOG00000019635	214260_at	cops8
ENSRNOG00000036835	217726_at	copz1
ENSRNOG00000009225	219561_at	copz2
ENSRNOG00000014456	219397_at	coq10b
ENSRNOG00000009974	221227_x_at	coq3
ENSRNOG00000026691	218328_at	coq4
ENSRNOG00000011164	218760_at	coq6
ENSRNOG00000017012	209745_at	coq7
ENSRNOG00000016190	212228_s_at	coq9
ENSRNOG00000002302	220356_at	corin
ENSRNOG00000019430	209083_at	coro1a
ENSRNOG00000021828	64486_at	coro1b
ENSRNOG00000000697	221676_s_at	coro1c
ENSRNOG00000008901	205538_at	coro2a
ENSRNOG00000015257	216802_at	coro2b
ENSRNOG00000004146	219040_at	coro7
ENSRNOG00000016257	221059_s_at	cotl1
ENSRNOG00000002458	214277_at	cox11
ENSRNOG00000017230	219547_at	cox15
ENSRNOG00000006399	219156_at	cox16
ENSRNOG00000038951	203880_at	cox17
ENSRNOG00000017817	202698_x_at	cox4i1
ENSRNOG00000017654	218057_x_at	cox4nb
ENSRNOG00000018816	203663_s_at	cox5a
ENSRNOG00000028451	202110_at	cox7b
ENSRNOG00000011913	204846_at	cp
ENSRNOG00000027405	204662_at	cp110
ENSRNOG00000009741	210096_at	cp4b1
ENSRNOG00000010725	205615_at	cpa1
ENSRNOG00000028092	206212_at	cpa2
ENSRNOG00000011181	205624_at	cpa3
ENSRNOG00000010463	205832_at	cpa4
ENSRNOG00000010935	206651_s_at	cpb2
ENSRNOG00000003873	201943_s_at	cpd
ENSRNOG00000043387	201116_s_at	cpe
ENSRNOG00000019161	219578_s_at	cpeb1
ENSRNOG00000020689	205773_at	cpeb3
ENSRNOG00000000105	206368_at	cplx2
ENSRNOG00000019317	219775_s_at	cplx3
ENSRNOG00000034134	206100_at	cpm
ENSRNOG00000013439	206256_at	cpn1
ENSRNOG00000024384	216223_at	cpn2
ENSRNOG00000006298	202119_s_at	cpne3
ENSRNOG00000018399	210408_s_at	cpne6
ENSRNOG00000015397	219707_at	cpne7
ENSRNOG00000001654	204172_at	cpox
ENSRNOG00000015118	218610_s_at	cpped1
ENSRNOG00000013704	204920_at	cps1
ENSRNOG00000030705	33132_at	cpsf1
ENSRNOG00000019712	217994_x_at	cpsf3l
ENSRNOG00000042983	202697_at	cpsf5
ENSRNOG00000005927	202469_s_at	cpsf6
ENSRNOG00000020668	217866_at	cpsf7
ENSRNOG00000014254	203634_s_at	cpt1a
ENSRNOG00000010438	210069_at	cpt1b_v2
ENSRNOG00000012443	204264_at	cpt2
ENSRNOG00000009172	208146_s_at	cpvl
ENSRNOG00000008947	211062_s_at	cpz
ENSRNOG00000034164	205544_s_at	cr2
ENSRNOG00000023633	205350_at	crabp1
ENSRNOG00000022101	202575_at	crabp2
ENSRNOG00000008507	209833_at	cradd
ENSRNOG00000010903	220522_at	crb1
ENSRNOG00000006534	218142_s_at	crbn
ENSRNOG00000009574	220620_at	crct1
ENSRNOG00000013412	204312_x_at	creb1
ENSRNOG00000016452	209432_s_at	creb3
ENSRNOG00000005413	213498_at	creb3l1
ENSRNOG00000012826	212345_s_at	creb3l2
ENSRNOG00000005330	202160_at	crebbp
ENSRNOG00000007115	201988_s_at	crebl2
ENSRNOG00000003291	201200_at	creg1
ENSRNOG00000009414	203368_at	creld1
ENSRNOG00000004659	218358_at	creld2
ENSRNOG00000014900	210171_s_at	crem
ENSRNOG00000012703	205629_s_at	crh
ENSRNOG00000017890	205984_at	crhbp
ENSRNOG00000004900	214619_at	crhr1
ENSRNOG00000011145	211510_s_at	crhr2
ENSRNOG00000004208	202552_s_at	crim1
ENSRNOG00000027990	205081_at	crip1
ENSRNOG00000015215	218643_s_at	cript
ENSRNOG00000016752	221541_at	crispld2
ENSRNOG00000025792	202225_at	crk
ENSRNOG00000001868	206184_at	crkl
ENSRNOG00000020030	206315_at	crlf1
ENSRNOG00000038397	208303_s_at	crlf2
ENSRNOG00000037151	205474_at	crlf3
ENSRNOG00000004781	202517_at	crmp1
ENSRNOG00000008721	220090_at	crnn
ENSRNOG00000008334	216419_at	crocc
ENSRNOG00000006779	204573_at	crot
ENSRNOG00000000053	37020_at	crp
ENSRNOG00000015220	221204_s_at	crtac1
ENSRNOG00000008153	206914_at	crtam
ENSRNOG00000009878	201380_at	crtap
ENSRNOG00000022421	207159_x_at	crtc1
ENSRNOG00000011975	218648_at	crtc3
ENSRNOG00000013890	217510_at	crx
ENSRNOG00000006622	209674_at	cry1
ENSRNOG00000007478	212695_at	cry2
ENSRNOG00000010524	209283_at	cryab
ENSRNOG00000008700	206982_at	cryba1
ENSRNOG00000017996	220136_s_at	cryba2
ENSRNOG00000032926	207715_at	crygb
ENSRNOG00000014950	207531_at	crygc
ENSRNOG00000008989	220753_s_at	cryl1
ENSRNOG00000028319	202950_at	cryz
ENSRNOG00000028014	219767_s_at	cryzl1
ENSRNOG00000011573	221139_s_at	csad
ENSRNOG00000005480	213319_s_at	csda
ENSRNOG00000005332	209981_at	csdc2
ENSRNOG00000030302	219939_s_at	csde1
ENSRNOG00000007665	210766_s_at	cse1l
ENSRNOG00000018659	210557_x_at	csf1
ENSRNOG00000018414	203104_at	csf1r
ENSRNOG00000026805	210229_s_at	csf2
ENSRNOG00000008525	207442_at	csf3
ENSRNOG00000008759	203591_s_at	csf3r
ENSRNOG00000013024	219049_at	csgalnact1
ENSRNOG00000014713	222235_s_at	csgalnact2
ENSRNOG00000019374	202329_at	csk
ENSRNOG00000039326	207951_at	csn2
ENSRNOG00000001951	207803_s_at	csn3
ENSRNOG00000036676	207945_s_at	csnk1d
ENSRNOG00000013076	222015_at	csnk1e
ENSRNOG00000016620	221673_s_at	csnk1g1
ENSRNOG00000018529	202574_s_at	csnk1g2
ENSRNOG00000005276	212072_s_at	csnk2a1
ENSRNOG00000011933	203575_at	csnk2a2
ENSRNOG00000000847	201390_s_at	csnk2b
ENSRNOG00000020833	205344_at	cspg5
ENSRNOG00000019653	221260_s_at	csrnp2
ENSRNOG00000005359	220462_at	csrnp3
ENSRNOG00000008937	200621_at	csrp1
ENSRNOG00000003772	207030_s_at	csrp2
ENSRNOG00000014327	205553_s_at	csrp3
ENSRNOG00000005545	201360_at	cst10
ENSRNOG00000020455	206595_at	cst6
ENSRNOG00000006767	210140_at	cst7
ENSRNOG00000001201	201201_at	cstb
ENSRNOG00000004775	202190_at	cstf1
ENSRNOG00000022436	212901_s_at	cstf2t
ENSRNOG00000005428	213979_s_at	ctbp1
ENSRNOG00000015573	218924_s_at	ctbs
ENSRNOG00000017674	202521_at	ctcf
ENSRNOG00000017183	205035_at	ctdp1
ENSRNOG00000015295	217844_at	ctdsp1
ENSRNOG00000032945	214187_x_at	ctdspl
ENSRNOG00000018962	206813_at	ctf1
ENSRNOG00000015036	209101_at	ctgf
ENSRNOG00000010658	206085_s_at	cth
ENSRNOG00000010336	221331_x_at	ctla4
ENSRNOG00000010649	209618_at	ctnd2
ENSRNOG00000005796	217366_at	ctnna1
ENSRNOG00000010593	202468_s_at	ctnnal1
ENSRNOG00000019139	201533_at	ctnnb1
ENSRNOG00000016313	203081_at	ctnnbip1
ENSRNOG00000012021	221021_s_at	ctnnbl1
ENSRNOG00000030790	208862_s_at	ctnnd1
ENSRNOG00000028688	215459_at	ctns
ENSRNOG00000009963	202613_at	ctps
ENSRNOG00000004257	219080_s_at	ctps2
ENSRNOG00000017195	202060_at	ctr9
ENSRNOG00000013745	206297_at	ctrc
ENSRNOG00000019353	214377_s_at	ctrl
ENSRNOG00000015857	200661_at	ctsa
ENSRNOG00000010331	200839_s_at	ctsb
ENSRNOG00000016496	201487_at	ctsc
ENSRNOG00000006963	205927_s_at	ctse
ENSRNOG00000020647	205653_at	ctsg
ENSRNOG00000014064	202295_s_at	ctsh
ENSRNOG00000021155	202450_s_at	ctsk
ENSRNOG00000018566	210074_at	ctsl1
ENSRNOG00000021157	202901_x_at	ctss
ENSRNOG00000027096	214450_at	ctsw
ENSRNOG00000020823	214073_at	cttn
ENSRNOG00000014479	214731_at	cttnbp2nl
ENSRNOG00000029047	206775_at	cubn
ENSRNOG00000019574	218097_s_at	cued2
ENSRNOG00000010257	219468_s_at	cuedc1
ENSRNOG00000010379	204113_at	cugbp1
ENSRNOG00000023661	215144_at	cugbp2
ENSRNOG00000005310	207614_s_at	cul1
ENSRNOG00000015292	203079_s_at	cul2
ENSRNOG00000015633	201371_s_at	cul3
ENSRNOG00000002585	202214_s_at	cul4b
ENSRNOG00000008039	203532_x_at	cul5
ENSRNOG00000000481	221488_s_at	cuta
ENSRNOG00000017298	218970_s_at	cutc
ENSRNOG00000001424	202367_at	cux1
ENSRNOG00000001259	213920_at	cux2
ENSRNOG00000029945	220275_at	cuzd1
ENSRNOG00000012763	218787_x_at	cwf19l1
ENSRNOG00000016326	823_at	cx3cl1
ENSRNOG00000018509	205898_at	cx3cr1
ENSRNOG00000019851	206353_at	cx6a2
ENSRNOG00000001557	203917_at	cxadr
ENSRNOG00000003746	204973_at	cxb1
ENSRNOG00000022256	204533_at	cxcl10
ENSRNOG00000024899	205242_at	cxcl13
ENSRNOG00000011984	222341_x_at	cxcl14
ENSRNOG00000022242	203915_at	cxcl9
ENSRNOG00000003305	217119_s_at	cxcr3
ENSRNOG00000003866	209201_x_at	cxcr4
ENSRNOG00000012430	216734_s_at	cxcr5
ENSRNOG00000006319	206974_at	cxcr6
ENSRNOG00000019622	212977_at	cxcr7
ENSRNOG00000014614	48580_at	cxxc1
ENSRNOG00000012400	220277_at	cxxc4
ENSRNOG00000007433	210816_s_at	cyb561
ENSRNOG00000021887	209665_at	cyb561d2
ENSRNOG00000011142	201634_s_at	cyb5b
ENSRNOG00000003973	202263_at	cyb5r1
ENSRNOG00000009592	201885_s_at	cyb5r3
ENSRNOG00000010024	219079_at	cyb5r4
ENSRNOG00000013014	203028_s_at	cyba
ENSRNOG00000003622	203922_s_at	cybb
ENSRNOG00000009620	217889_s_at	cybrd1
ENSRNOG00000012457	201066_at	cyc1
ENSRNOG00000024457	221110_x_at	cyct
ENSRNOG00000011945	212133_at	cyfip1
ENSRNOG00000006557	215785_s_at	cyfip2
ENSRNOG00000014811	213681_at	cyhr1
ENSRNOG00000022818	216778_s_at	cylc1
ENSRNOG00000022406	207780_at	cylc2
ENSRNOG00000008074	204309_at	cyp11a1
ENSRNOG00000020035	205502_at	cyp17a1
ENSRNOG00000000196	203475_at	cyp19a1
ENSRNOG00000019500	205749_at	cyp1a1
ENSRNOG00000016173	207609_s_at	cyp1a2
ENSRNOG00000040287	202434_s_at	cyp1b1
ENSRNOG00000017631	216043_x_at	cyp20a1
ENSRNOG00000013062	206504_at	cyp24a1
ENSRNOG00000016750	206424_at	cyp26a1
ENSRNOG00000015076	219825_at	cyp26b1
ENSRNOG00000017188	203979_at	cyp27a1
ENSRNOG00000012896	215103_at	cyp2c
ENSRNOG00000012458	222100_at	cyp2e1
ENSRNOG00000032805	207913_at	cyp2f2
ENSRNOG00000011053	216720_at	cyp2u1
ENSRNOG00000022355	220562_at	cyp2w1
ENSRNOG00000010519	220432_s_at	cyp39a1
ENSRNOG00000007147	220331_at	cyp46a1
ENSRNOG00000009488	207406_at	cyp7a1
ENSRNOG00000009730	207386_at	cyp7b1<sup>tn(sb-t2/bart3)2.306mcwi</sup>
ENSRNOG00000014350	201289_at	cyr61
ENSRNOG00000037845	216288_at	cysltr1
ENSRNOG00000015042	220813_at	cysltr2
ENSRNOG00000043381	202879_s_at	cyth1
ENSRNOG00000021051	209158_s_at	cyth2
ENSRNOG00000001065	206523_at	cyth3
ENSRNOG00000007679	211521_s_at	cyth4
ENSRNOG00000004772	209606_at	cytip
ENSRNOG00000028108	219837_s_at	cytl1
ENSRNOG00000016879	209573_s_at	d18ertd653e
ENSRNOG00000004345	216060_s_at	daam1
ENSRNOG00000023351	212793_at	daam2
ENSRNOG00000028930	210757_x_at	dab2
ENSRNOG00000008445	219179_at	dact1
ENSRNOG00000009090	200046_at	dad1
ENSRNOG00000019400	212128_s_at	dag1
ENSRNOG00000027264	214128_at	dagla
ENSRNOG00000020704	218688_at	dak
ENSRNOG00000020159	218808_at	dalrd3
ENSRNOG00000000694	206878_at	dao
ENSRNOG00000010747	201095_at	dap
ENSRNOG00000020373	208822_s_at	dap3
ENSRNOG00000018198	203139_at	dapk1
ENSRNOG00000017332	206324_s_at	dapk2
ENSRNOG00000020383	203890_s_at	dapk3
ENSRNOG00000010575	219290_x_at	dapp1
ENSRNOG00000003308	208335_s_at	darc
ENSRNOG00000003743	207748_at	dars
ENSRNOG00000002813	218365_s_at	dars2
ENSRNOG00000000477	201763_s_at	daxx
ENSRNOG00000031387	218443_s_at	dazap1
ENSRNOG00000004628	212595_s_at	dazp2
ENSRNOG00000005561	215924_at	dbc1
ENSRNOG00000006641	206450_at	dbh
ENSRNOG00000014170	202806_at	dbn1
ENSRNOG00000026974	222234_s_at	dbndd1
ENSRNOG00000021027	209783_at	dbp
ENSRNOG00000014588	219149_x_at	dbr1
ENSRNOG00000015029	205369_x_at	dbt
ENSRNOG00000009403	220172_at	dca17
ENSRNOG00000003078	217908_s_at	dcaf6
ENSRNOG00000021682	221224_s_at	dcakd
ENSRNOG00000001651	213865_at	dcbld2
ENSRNOG00000033099	206939_at	dcc
ENSRNOG00000031643	218892_at	dchs1
ENSRNOG00000008843	209759_s_at	dci
ENSRNOG00000003296	203302_at	dck
ENSRNOG00000016550	216725_at	dclk2
ENSRNOG00000026204	209804_at	dclre1a
[truncated: 7,833 more rows]

## Sheet: Corr_GOrilla
PROCESS
GO Term	Description	P-value	FDR q-value	Enrichment	N	B	n	b	Genes
GO:0030324	lung development	2.02e-05	0.209	10.51	8378	92	52	6	[Sparc - secreted protein, acidic, cysteine-rich (osteonectin), Tgfbr2 - transforming growth factor, beta receptor ii, Ctgf - connective tissue growth factor, Tgfb3 - transforming growth factor, beta 3, Spry2 - sprouty homolog 2 (drosophila), Zfpm2 - zinc finger protein, multitype 2]
GO:0048251	elastic fiber assembly	0.000373	1	64.45	8378	5	52	2	[Myh11 - myosin, heavy chain 11, smooth muscle, Eln - elastin]
FUNCTION
GO Term	Description	P-value	FDR q-value	Enrichment	N	B	n	b	Genes
GO:0019838	growth factor binding	0.000212	0.698	9.05	8378	89	52	5	[Igfbp6 - insulin-like growth factor binding protein 6, Tgfbr2 - transforming growth factor, beta receptor ii, Ctgf - connective tissue growth factor, Tgfb3 - transforming growth factor, beta 3, Htra1 - htra serine peptidase 1]
GO:0005520	insulin-like growth factor binding	0.000239	0.393	24.17	8378	20	52	3	[Igfbp6 - insulin-like growth factor binding protein 6, Ctgf - connective tissue growth factor, Htra1 - htra serine peptidase 1]
GO:0034713	type I transforming growth factor beta receptor binding	0.000373	0.41	64.45	8378	5	52	2	[Tgfbr2 - transforming growth factor, beta receptor ii, Tgfb3 - transforming growth factor, beta 3]
GO:0050840	extracellular matrix binding	0.000735	0.606	16.67	8378	29	52	3	[Sparc - secreted protein, acidic, cysteine-rich (osteonectin), Dcn - decorin, Eln - elastin]
GO:0050431	transforming growth factor beta binding	0.000778	0.512	46.03	8378	7	52	2	[Tgfbr2 - transforming growth factor, beta receptor ii, Tgfb3 - transforming growth factor, beta 3]
COMPONENT
GO Term	Description	P-value	FDR q-value	Enrichment	N	B	n	b	Genes
GO:0031012	extracellular matrix	8.29e-09	9.61e-06	9.96	8378	178	52	11	[Igfbp7 - insulin-like growth factor binding protein 7, Sparc - secreted protein, acidic, cysteine-rich (osteonectin), Ctgf - connective tissue growth factor, Cpz - carboxypeptidase z, Htra1 - htra serine peptidase 1, Tgfb3 - transforming growth factor, beta 3, Sparcl1 - sparc-like 1 (hevin), Mfap4 - microfibrillar-associated protein 4, Dcn - decorin, Eln - elastin, Aebp1 - ae binding protein 1]
GO:0005578	proteinaceous extracellular matrix	3.44e-05	0.0199	9.57	8378	101	52	6	[Sparc - secreted protein, acidic, cysteine-rich (osteonectin), Ctgf - connective tissue growth factor, Cpz - carboxypeptidase z, Sparcl1 - sparc-like 1 (hevin), Dcn - decorin, Eln - elastin]
GO:0044421	extracellular region part	4.13e-05	0.0159	3.58	8378	585	52	13	[Eltd1 - egf, latrophilin and seven transmembrane domain containing 1, Igfbp6 - insulin-like growth factor binding protein 6, Col4a5 - collagen, type iv, alpha 5, Eln - elastin, Igfbp7 - insulin-like growth factor binding protein 7, Sparc - secreted protein, acidic, cysteine-rich (osteonectin), Ctgf - connective tissue growth factor, Cpz - carboxypeptidase z, Tgfb3 - transforming growth factor, b…
GO:0005615	extracellular space	0.000317	0.0919	3.65	8378	441	52	10	[Eltd1 - egf, latrophilin and seven transmembrane domain containing 1, Igfbp7 - insulin-like growth factor binding protein 7, Igfbp6 - insulin-like growth factor binding protein 6, Sparc - secreted protein, acidic, cysteine-rich (osteonectin), Ctgf - connective tissue growth factor, Tgfb3 - transforming growth factor, beta 3, Sparcl1 - sparc-like 1 (hevin), Serping1 - serpin peptidase inhibitor, …

## Sheet: Anti-corr_GOrilla
PROCESS
GO Term	Description	P-value	FDR q-value	Enrichment	N	B	n	b	Genes
GO:0022402	cell cycle process	1.3e-11	1.34e-07	10.41	8378	322	35	14	[Foxm1 - forkhead box m1, Bub1b - budding uninhibited by benzimidazoles 1 homolog, beta (s. cerevisiae), Ube2c - ubiquitin-conjugating enzyme e2c, Plk1 - polo-like kinase 1, Aurkb - aurora kinase b, Spc25 - spc25, ndc80 kinetochore complex component, homolog (s. cerevisiae), Nusap1 - nucleolar and spindle associated protein 1, Kif2c - kinesin family member 2c, Tacc3 - transforming, acidic coiled-…
GO:0051726	regulation of cell cycle	1.87e-10	9.68e-07	8.53	8378	393	35	14	[Ccne1 - cyclin e1, Foxm1 - forkhead box m1, Ccnb2 - cyclin b2, Ube2c - ubiquitin-conjugating enzyme e2c, Plk1 - polo-like kinase 1, Scrib - scribbled homolog (drosophila), Aurkb - aurora kinase b, Nusap1 - nucleolar and spindle associated protein 1, Tacc3 - transforming, acidic coiled-coil containing protein 3, Top2a - topoisomerase (dna) ii alpha, Racgap1 - rac gtpase-activating protein 1, Tpx2…
GO:0010564	regulation of cell cycle process	1.77e-08	6.12e-05	10.54	8378	227	35	10	[Nusap1 - nucleolar and spindle associated protein 1, Foxm1 - forkhead box m1, Top2a - topoisomerase (dna) ii alpha, Racgap1 - rac gtpase-activating protein 1, Plk1 - polo-like kinase 1, Ube2c - ubiquitin-conjugating enzyme e2c, Aurkb - aurora kinase b, Tpx2 - tpx2, microtubule-associated, homolog (xenopus laevis), Cdt1 - chromatin licensing and dna replication factor 1, Bub1 - budding uninhibite…
GO:0007017	microtubule-based process	6.67e-08	0.000173	11.1	8378	194	35	9	[Nusap1 - nucleolar and spindle associated protein 1, Kif2c - kinesin family member 2c, Kif11 - kinesin family member 11, Tacc3 - transforming, acidic coiled-coil containing protein 3, Kif15 - kinesin family member 15, Racgap1 - rac gtpase-activating protein 1, Plk1 - polo-like kinase 1, Aurkb - aurora kinase b, Spc25 - spc25, ndc80 kinetochore complex component, homolog (s. cerevisiae)]
GO:0007059	chromosome segregation	4.3e-07	0.000889	31.5	8378	38	35	5	[Nusap1 - nucleolar and spindle associated protein 1, Kif2c - kinesin family member 2c, Top2a - topoisomerase (dna) ii alpha, Spc25 - spc25, ndc80 kinetochore complex component, homolog (s. cerevisiae), Hjurp - holliday junction recognition protein]
GO:0000910	cytokinesis	1.28e-06	0.0022	25.47	8378	47	35	5	[Nusap1 - nucleolar and spindle associated protein 1, Racgap1 - rac gtpase-activating protein 1, Plk1 - polo-like kinase 1, Aurkb - aurora kinase b, Cep55 - centrosomal protein 55]
GO:0007346	regulation of mitotic cell cycle	3.94e-06	0.00583	10.28	8378	163	35	7	[Nusap1 - nucleolar and spindle associated protein 1, Top2a - topoisomerase (dna) ii alpha, Plk1 - polo-like kinase 1, Ube2c - ubiquitin-conjugating enzyme e2c, Scrib - scribbled homolog (drosophila), Tpx2 - tpx2, microtubule-associated, homolog (xenopus laevis), Cdt1 - chromatin licensing and dna replication factor 1]
GO:0000280	nuclear division	6.52e-06	0.00844	18.41	8378	65	35	5	[Kif2c - kinesin family member 2c, Bub1b - budding uninhibited by benzimidazoles 1 homolog, beta (s. cerevisiae), Plk1 - polo-like kinase 1, Spc25 - spc25, ndc80 kinetochore complex component, homolog (s. cerevisiae), Cep55 - centrosomal protein 55]
GO:0007067	mitosis	6.52e-06	0.0075	18.41	8378	65	35	5	[Kif2c - kinesin family member 2c, Bub1b - budding uninhibited by benzimidazoles 1 homolog, beta (s. cerevisiae), Plk1 - polo-like kinase 1, Spc25 - spc25, ndc80 kinetochore complex component, homolog (s. cerevisiae), Cep55 - centrosomal protein 55]
GO:0051301	cell division	6.54e-06	0.00677	12.6	8378	114	35	6	[Ccne1 - cyclin e1, Kif2c - kinesin family member 2c, Bub1b - budding uninhibited by benzimidazoles 1 homolog, beta (s. cerevisiae), Top2a - topoisomerase (dna) ii alpha, Ccnb2 - cyclin b2, Spc25 - spc25, ndc80 kinetochore complex component, homolog (s. cerevisiae)]
GO:0000226	microtubule cytoskeleton organization	1.11e-05	0.0105	11.49	8378	125	35	6	[Nusap1 - nucleolar and spindle associated protein 1, Kif2c - kinesin family member 2c, Kif11 - kinesin family member 11, Tacc3 - transforming, acidic coiled-coil containing protein 3, Plk1 - polo-like kinase 1, Spc25 - spc25, ndc80 kinetochore complex component, homolog (s. cerevisiae)]
GO:0022403	cell cycle phase	1.22e-05	0.0105	11.31	8378	127	35	6	[Kif2c - kinesin family member 2c, Bub1b - budding uninhibited by benzimidazoles 1 homolog, beta (s. cerevisiae), Plk1 - polo-like kinase 1, Spc25 - spc25, ndc80 kinetochore complex component, homolog (s. cerevisiae), Cep55 - centrosomal protein 55, Trip13 - thyroid hormone receptor interactor 13]
GO:0051983	regulation of chromosome segregation	1.43e-05	0.0114	59.84	8378	12	35	3	[Kif2c - kinesin family member 2c, Racgap1 - rac gtpase-activating protein 1, Bub1 - budding uninhibited by benzimidazoles 1 homolog (s. cerevisiae)]
GO:0048285	organelle fission	1.71e-05	0.0126	15.15	8378	79	35	5	[Kif2c - kinesin family member 2c, Bub1b - budding uninhibited by benzimidazoles 1 homolog, beta (s. cerevisiae), Plk1 - polo-like kinase 1, Spc25 - spc25, ndc80 kinetochore complex component, homolog (s. cerevisiae), Cep55 - centrosomal protein 55]
GO:0090068	positive regulation of cell cycle process	2.05e-05	0.0141	14.6	8378	82	35	5	[Nusap1 - nucleolar and spindle associated protein 1, Racgap1 - rac gtpase-activating protein 1, Ube2c - ubiquitin-conjugating enzyme e2c, Plk1 - polo-like kinase 1, Aurkb - aurora kinase b]
GO:0006259	DNA metabolic process	2.87e-05	0.0186	6.26	8378	306	35	8	[Ccne1 - cyclin e1, Nusap1 - nucleolar and spindle associated protein 1, Foxm1 - forkhead box m1, Top2a - topoisomerase (dna) ii alpha, Gins2 - gins complex subunit 2 (psf2 homolog), Gins1 - gins complex subunit 1 (psf1 homolog), Fen1 - flap structure-specific endonuclease 1, Trip13 - thyroid hormone receptor interactor 13]
GO:0006996	organelle organization	3.18e-05	0.0194	3.5	8378	890	35	13	[Asf1b - asf1 anti-silencing function 1 homolog b (s. cerevisiae), Bub1b - budding uninhibited by benzimidazoles 1 homolog, beta (s. cerevisiae), Plk1 - polo-like kinase 1, Spc25 - spc25, ndc80 kinetochore complex component, homolog (s. cerevisiae), Hjurp - holliday junction recognition protein, Nusap1 - nucleolar and spindle associated protein 1, Kif2c - kinesin family member 2c, Kif11 - kinesin…
GO:0034502	protein localization to chromosome	3.6e-05	0.0207	44.88	8378	16	35	3	[Bub1b - budding uninhibited by benzimidazoles 1 homolog, beta (s. cerevisiae), Plk1 - polo-like kinase 1, Aurkb - aurora kinase b]
GO:0051256	spindle midzone assembly involved in mitosis	5.07e-05	0.0276	159.58	8378	3	35	2	[Racgap1 - rac gtpase-activating protein 1, Aurkb - aurora kinase b]
GO:0033205	cell cycle cytokinesis	5.22e-05	0.027	39.9	8378	18	35	3	[Nusap1 - nucleolar and spindle associated protein 1, Racgap1 - rac gtpase-activating protein 1, Plk1 - polo-like kinase 1]
GO:0071156	regulation of cell cycle arrest	6.46e-05	0.0318	11.51	8378	104	35	5	[Foxm1 - forkhead box m1, Top2a - topoisomerase (dna) ii alpha, Plk1 - polo-like kinase 1, Bub1 - budding uninhibited by benzimidazoles 1 homolog (s. cerevisiae), Cdt1 - chromatin licensing and dna replication factor 1]
GO:0051255	spindle midzone assembly	0.000101	0.0476	119.69	8378	4	35	2	[Racgap1 - rac gtpase-activating protein 1, Aurkb - aurora kinase b]
GO:0000086	G2/M transition of mitotic cell cycle	0.000127	0.0573	29.92	8378	24	35	3	[Foxm1 - forkhead box m1, Top2a - topoisomerase (dna) ii alpha, Plk1 - polo-like kinase 1]
GO:0034501	protein localization to kinetochore	0.000168	0.0725	95.75	8378	5	35	2	[Bub1b - budding uninhibited by benzimidazoles 1 homolog, beta (s. cerevisiae), Aurkb - aurora kinase b]
GO:0006260	DNA replication	0.000203	0.0842	13.49	8378	71	35	4	[Top2a - topoisomerase (dna) ii alpha, Gins2 - gins complex subunit 2 (psf2 homolog), Gins1 - gins complex subunit 1 (psf1 homolog), Fen1 - flap structure-specific endonuclease 1]
GO:0007010	cytoskeleton organization	0.000244	0.0972	5.41	8378	310	35	7	[Nusap1 - nucleolar and spindle associated protein 1, Kif2c - kinesin family member 2c, Kif11 - kinesin family member 11, Tacc3 - transforming, acidic coiled-coil containing protein 3, Racgap1 - rac gtpase-activating protein 1, Plk1 - polo-like kinase 1, Spc25 - spc25, ndc80 kinetochore complex component, homolog (s. cerevisiae)]
GO:0000075	cell cycle checkpoint	0.000322	0.124	11.97	8378	80	35	4	[Top2a - topoisomerase (dna) ii alpha, Plk1 - polo-like kinase 1, Bub1 - budding uninhibited by benzimidazoles 1 homolog (s. cerevisiae), Cdt1 - chromatin licensing and dna replication factor 1]
GO:0032506	cytokinetic process	0.000351	0.13	68.39	8378	7	35	2	[Racgap1 - rac gtpase-activating protein 1, Aurkb - aurora kinase b]
GO:0000819	sister chromatid segregation	0.000351	0.125	68.39	8378	7	35	2	[Nusap1 - nucleolar and spindle associated protein 1, Top2a - topoisomerase (dna) ii alpha]
GO:0007051	spindle organization	0.000399	0.138	20.52	8378	35	35	3	[Kif11 - kinesin family member 11, Tacc3 - transforming, acidic coiled-coil containing protein 3, Spc25 - spc25, ndc80 kinetochore complex component, homolog (s. cerevisiae)]
GO:0000079	regulation of cyclin-dependent protein kinase activity	0.000471	0.157	19.41	8378	37	35	3	[Ccne1 - cyclin e1, Plk1 - polo-like kinase 1, Ccnb2 - cyclin b2]
GO:0071777	positive regulation of cell cycle cytokinesis	0.000599	0.194	53.19	8378	9	35	2	[Racgap1 - rac gtpase-activating protein 1, Aurkb - aurora kinase b]
GO:0032467	positive regulation of cytokinesis	0.000747	0.234	47.87	8378	10	35	2	[Racgap1 - rac gtpase-activating protein 1, Aurkb - aurora kinase b]
GO:0071775	regulation of cell cycle cytokinesis	0.000747	0.227	47.87	8378	10	35	2	[Racgap1 - rac gtpase-activating protein 1, Aurkb - aurora kinase b]
FUNCTION
GO Term	Description	P-value	FDR q-value	Enrichment	N	B	n	b	Genes
GO:0019901	protein kinase binding	2.07e-06	0.00683	7.4	8378	291	35	9	[Ccne1 - cyclin e1, Foxm1 - forkhead box m1, Kif11 - kinesin family member 11, Top2a - topoisomerase (dna) ii alpha, Ccna2 - cyclin a2, Racgap1 - rac gtpase-activating protein 1, Plk1 - polo-like kinase 1, Ccnb2 - cyclin b2, Tpx2 - tpx2, microtubule-associated, homolog (xenopus laevis)]
GO:0019900	kinase binding	4.77e-06	0.00786	6.69	8378	322	35	9	[Ccne1 - cyclin e1, Foxm1 - forkhead box m1, Kif11 - kinesin family member 11, Top2a - topoisomerase (dna) ii alpha, Ccna2 - cyclin a2, Racgap1 - rac gtpase-activating protein 1, Plk1 - polo-like kinase 1, Ccnb2 - cyclin b2, Tpx2 - tpx2, microtubule-associated, homolog (xenopus laevis)]
GO:0008017	microtubule binding	0.000265	0.29	12.6	8378	76	35	4	[Nusap1 - nucleolar and spindle associated protein 1, Kif2c - kinesin family member 2c, Racgap1 - rac gtpase-activating protein 1, Plk1 - polo-like kinase 1]
COMPONENT
GO Term	Description	P-value	FDR q-value	Enrichment	N	B	n	b	Genes
GO:0000777	condensed chromosome kinetochore	9.82e-12	1.14e-08	62.06	8378	27	35	7	[Kif2c - kinesin family member 2c, Bub1b - budding uninhibited by benzimidazoles 1 homolog, beta (s. cerevisiae), Mlf1ip - myeloid leukemia factor 1 interacting protein, Plk1 - polo-like kinase 1, Spc25 - spc25, ndc80 kinetochore complex component, homolog (s. cerevisiae), Bub1 - budding uninhibited by benzimidazoles 1 homolog (s. cerevisiae), Hjurp - holliday junction recognition protein]
GO:0043228	non-membrane-bounded organelle	4.49e-11	2.6e-08	4.75	8378	1058	35	21	[Ccne1 - cyclin e1, Bub1b - budding uninhibited by benzimidazoles 1 homolog, beta (s. cerevisiae), Kif15 - kinesin family member 15, Mlf1ip - myeloid leukemia factor 1 interacting protein, Ccnb2 - cyclin b2, Plk1 - polo-like kinase 1, Aurkb - aurora kinase b, Fen1 - flap structure-specific endonuclease 1, Spc25 - spc25, ndc80 kinetochore complex component, homolog (s. cerevisiae), Hjurp - hollida…
GO:0043232	intracellular non-membrane-bounded organelle	4.49e-11	1.73e-08	4.75	8378	1058	35	21	[Ccne1 - cyclin e1, Bub1b - budding uninhibited by benzimidazoles 1 homolog, beta (s. cerevisiae), Kif15 - kinesin family member 15, Mlf1ip - myeloid leukemia factor 1 interacting protein, Ccnb2 - cyclin b2, Plk1 - polo-like kinase 1, Aurkb - aurora kinase b, Fen1 - flap structure-specific endonuclease 1, Spc25 - spc25, ndc80 kinetochore complex component, homolog (s. cerevisiae), Hjurp - hollida…
GO:0000776	kinetochore	1.58e-09	4.58e-07	31.62	8378	53	35	7	[Kif2c - kinesin family member 2c, Bub1b - budding uninhibited by benzimidazoles 1 homolog, beta (s. cerevisiae), Mlf1ip - myeloid leukemia factor 1 interacting protein, Plk1 - polo-like kinase 1, Bub1 - budding uninhibited by benzimidazoles 1 homolog (s. cerevisiae), Spc25 - spc25, ndc80 kinetochore complex component, homolog (s. cerevisiae), Hjurp - holliday junction recognition protein]
GO:0044430	cytoskeletal part	2.42e-08	5.61e-06	5.31	8378	676	35	15	[Ccne1 - cyclin e1, Kif15 - kinesin family member 15, Mlf1ip - myeloid leukemia factor 1 interacting protein, Plk1 - polo-like kinase 1, Ccnb2 - cyclin b2, Aurkb - aurora kinase b, Nusap1 - nucleolar and spindle associated protein 1, Kif2c - kinesin family member 2c, Kif11 - kinesin family member 11, Tacc3 - transforming, acidic coiled-coil containing protein 3, Top2a - topoisomerase (dna) ii alp…
GO:0005819	spindle	1.94e-07	3.75e-05	22.8	8378	63	35	6	[Kif11 - kinesin family member 11, Kif15 - kinesin family member 15, Racgap1 - rac gtpase-activating protein 1, Plk1 - polo-like kinase 1, Aurkb - aurora kinase b, Tpx2 - tpx2, microtubule-associated, homolog (xenopus laevis)]
GO:0044427	chromosomal part	4.01e-07	6.64e-05	7.58	8378	316	35	10	[Kif2c - kinesin family member 2c, Asf1b - asf1 anti-silencing function 1 homolog b (s. cerevisiae), Top2a - topoisomerase (dna) ii alpha, Bub1b - budding uninhibited by benzimidazoles 1 homolog, beta (s. cerevisiae), Mlf1ip - myeloid leukemia factor 1 interacting protein, Plk1 - polo-like kinase 1, Aurkb - aurora kinase b, Spc25 - spc25, ndc80 kinetochore complex component, homolog (s. cerevisia…
GO:0043229	intracellular organelle	2.21e-06	0.00032	1.68	8378	4551	35	32	[Ccne1 - cyclin e1, Bub1b - budding uninhibited by benzimidazoles 1 homolog, beta (s. cerevisiae), Gins2 - gins complex subunit 2 (psf2 homolog), Kif15 - kinesin family member 15, Mlf1ip - myeloid leukemia factor 1 interacting protein, Esrp1 - epithelial splicing regulatory protein 1, Ccnb2 - cyclin b2, Plk1 - polo-like kinase 1, Fen1 - flap structure-specific endonuclease 1, Nusap1 - nucleolar a…
GO:0043226	organelle	2.67e-06	0.000344	1.67	8378	4581	35	32	[Ccne1 - cyclin e1, Bub1b - budding uninhibited by benzimidazoles 1 homolog, beta (s. cerevisiae), Gins2 - gins complex subunit 2 (psf2 homolog), Kif15 - kinesin family member 15, Mlf1ip - myeloid leukemia factor 1 interacting protein, Esrp1 - epithelial splicing regulatory protein 1, Ccnb2 - cyclin b2, Plk1 - polo-like kinase 1, Fen1 - flap structure-specific endonuclease 1, Nusap1 - nucleolar a…
GO:0000775	chromosome, centromeric region	4.18e-06	0.000485	35.46	8378	27	35	4	[Kif2c - kinesin family member 2c, Bub1b - budding uninhibited by benzimidazoles 1 homolog, beta (s. cerevisiae), Aurkb - aurora kinase b, Bub1 - budding uninhibited by benzimidazoles 1 homolog (s. cerevisiae)]
GO:0044424	intracellular part	6.63e-06	0.000698	1.4	8378	5964	35	35	[Ccne1 - cyclin e1, Bub1b - budding uninhibited by benzimidazoles 1 homolog, beta (s. cerevisiae), Gins2 - gins complex subunit 2 (psf2 homolog), Kif15 - kinesin family member 15, Mlf1ip - myeloid leukemia factor 1 interacting protein, Esrp1 - epithelial splicing regulatory protein 1, Ccnb2 - cyclin b2, Plk1 - polo-like kinase 1, Fen1 - flap structure-specific endonuclease 1, Nusap1 - nucleolar a…
GO:0044446	intracellular organelle part	6.82e-06	0.000658	2.1	8378	2853	35	25	[Ccne1 - cyclin e1, Bub1b - budding uninhibited by benzimidazoles 1 homolog, beta (s. cerevisiae), Kif15 - kinesin family member 15, Mlf1ip - myeloid leukemia factor 1 interacting protein, Plk1 - polo-like kinase 1, Ccnb2 - cyclin b2, Fen1 - flap structure-specific endonuclease 1, Nusap1 - nucleolar and spindle associated protein 1, Kif2c - kinesin family member 2c, Tacc3 - transforming, acidic c…
GO:0005634	nucleus	8.99e-06	0.000802	2.24	8378	2462	35	23	[Ccne1 - cyclin e1, Foxm1 - forkhead box m1, Asf1b - asf1 anti-silencing function 1 homolog b (s. cerevisiae), Bub1b - budding uninhibited by benzimidazoles 1 homolog, beta (s. cerevisiae), Gins2 - gins complex subunit 2 (psf2 homolog), Esrp1 - epithelial splicing regulatory protein 1, Mlf1ip - myeloid leukemia factor 1 interacting protein, Ccnb2 - cyclin b2, Snrpd1 - small nuclear ribonucleoprot…
GO:0044422	organelle part	1.06e-05	0.000877	2.05	8378	2916	35	25	[Ccne1 - cyclin e1, Bub1b - budding uninhibited by benzimidazoles 1 homolog, beta (s. cerevisiae), Kif15 - kinesin family member 15, Mlf1ip - myeloid leukemia factor 1 interacting protein, Plk1 - polo-like kinase 1, Ccnb2 - cyclin b2, Fen1 - flap structure-specific endonuclease 1, Nusap1 - nucleolar and spindle associated protein 1, Kif2c - kinesin family member 2c, Tacc3 - transforming, acidic c…
GO:0005813	centrosome	1.52e-05	0.00117	8.38	8378	200	35	7	[Ccne1 - cyclin e1, Tacc3 - transforming, acidic coiled-coil containing protein 3, Mlf1ip - myeloid leukemia factor 1 interacting protein, Plk1 - polo-like kinase 1, Ccnb2 - cyclin b2, Stil - scl/tal1 interrupting locus, Cep55 - centrosomal protein 55]
GO:0005815	microtubule organizing center	5.32e-05	0.00385	6.9	8378	243	35	7	[Ccne1 - cyclin e1, Tacc3 - transforming, acidic coiled-coil containing protein 3, Mlf1ip - myeloid leukemia factor 1 interacting protein, Plk1 - polo-like kinase 1, Ccnb2 - cyclin b2, Stil - scl/tal1 interrupting locus, Cep55 - centrosomal protein 55]
GO:0030496	midbody	0.000105	0.00719	15.96	8378	60	35	4	[Racgap1 - rac gtpase-activating protein 1, Plk1 - polo-like kinase 1, Aurkb - aurora kinase b, Cep55 - centrosomal protein 55]
GO:0005876	spindle microtubule	0.000182	0.0117	26.6	8378	27	35	3	[Nusap1 - nucleolar and spindle associated protein 1, Kif11 - kinesin family member 11, Plk1 - polo-like kinase 1]
GO:0043234	protein complex	0.00022	0.0134	2.24	8378	1923	35	18	[Ccne1 - cyclin e1, Foxm1 - forkhead box m1, Bub1b - budding uninhibited by benzimidazoles 1 homolog, beta (s. cerevisiae), Kif15 - kinesin family member 15, Mlf1ip - myeloid leukemia factor 1 interacting protein, Ube2c - ubiquitin-conjugating enzyme e2c, Plk1 - polo-like kinase 1, Scrib - scribbled homolog (drosophila), Aurkb - aurora kinase b, Spc25 - spc25, ndc80 kinetochore complex component,…
GO:0032991	macromolecular complex	0.000302	0.0175	2.1	8378	2162	35	19	[Ccne1 - cyclin e1, Foxm1 - forkhead box m1, Bub1b - budding uninhibited by benzimidazoles 1 homolog, beta (s. cerevisiae), Kif15 - kinesin family member 15, Mlf1ip - myeloid leukemia factor 1 interacting protein, Snrpd1 - small nuclear ribonucleoprotein d1, Ube2c - ubiquitin-conjugating enzyme e2c, Plk1 - polo-like kinase 1, Scrib - scribbled homolog (drosophila), Aurkb - aurora kinase b, Spc25 …
GO:0000780	condensed nuclear chromosome, centromeric region	0.000351	0.0194	68.39	8378	7	35	2	[Aurkb - aurora kinase b, Bub1 - budding uninhibited by benzimidazoles 1 homolog (s. cerevisiae)]
GO:0000779	condensed chromosome, centromeric region	0.000351	0.0185	68.39	8378	7	35	2	[Aurkb - aurora kinase b, Bub1 - budding uninhibited by benzimidazoles 1 homolog (s. cerevisiae)]
GO:0005874	microtubule	0.000397	0.02	7.82	8378	153	35	5	[Nusap1 - nucleolar and spindle associated protein 1, Kif2c - kinesin family member 2c, Kif11 - kinesin family member 11, Kif15 - kinesin family member 15, Plk1 - polo-like kinase 1]
GO:0051233	spindle midzone	0.000467	0.0226	59.84	8378	8	35	2	[Racgap1 - rac gtpase-activating protein 1, Plk1 - polo-like kinase 1]
GO:0044454	nuclear chromosome part	0.000531	0.0246	7.34	8378	163	35	5	[Bub1b - budding uninhibited by benzimidazoles 1 homolog, beta (s. cerevisiae), Top2a - topoisomerase (dna) ii alpha, Plk1 - polo-like kinase 1, Aurkb - aurora kinase b, Bub1 - budding uninhibited by benzimidazoles 1 homolog (s. cerevisiae)]
GO:0000940	condensed chromosome outer kinetochore	0.000599	0.0267	53.19	8378	9	35	2	[Bub1b - budding uninhibited by benzimidazoles 1 homolog, beta (s. cerevisiae), Plk1 - polo-like kinase 1]
GO:0000922	spindle pole	0.000841	0.0361	15.96	8378	45	35	3	[Kif11 - kinesin family member 11, Plk1 - polo-like kinase 1, Tpx2 - tpx2, microtubule-associated, homolog (xenopus laevis)]
GO:0044464	cell part	0.000905	0.0375	1.22	8378	6861	35	35	[Ccne1 - cyclin e1, Bub1b - budding uninhibited by benzimidazoles 1 homolog, beta (s. cerevisiae), Gins2 - gins complex subunit 2 (psf2 homolog), Kif15 - kinesin family member 15, Esrp1 - epithelial splicing regulatory protein 1, Mlf1ip - myeloid leukemia factor 1 interacting protein, Ccnb2 - cyclin b2, Plk1 - polo-like kinase 1, Fen1 - flap structure-specific endonuclease 1, Tbrg4 - transforming…

## Sheet: Corr_David
Category	Term	Count	%	PValue	Genes	List Total	Pop Hits	Pop Total	Fold Enrichment	Bonferroni	Benjamini	FDR
GOTERM_CC_FAT	GO:0005576~extracellular region	19	29.6875	2.68409e-07	ENSRNOG00000012747, ENSRNOG00000004554, ENSRNOG00000001469, ENSRNOG00000010977, ENSRNOG00000033940, ENSRNOG00000015036, ENSRNOG00000015093, ENSRNOG00000008947, ENSRNOG00000012840, ENSRNOG00000002050, ENSRNOG00000020871, ENSRNOG00000018951, ENSRNOG00000013720, ENSRNOG00000002210, ENSRNOG00000020533, ENSRNOG00000010832, ENSRNOG00000010662, ENSRNOG00000009867, ENSRNOG00000007457	39	737	5632	3.72292	1.98621e-05	9.93109e-06	0.000280935
GOTERM_CC_FAT	GO:0005578~proteinaceous extracellular matrix	10	15.625	5.29421e-07	ENSRNOG00000012747, ENSRNOG00000018951, ENSRNOG00000004554, ENSRNOG00000001469, ENSRNOG00000015036, ENSRNOG00000015093, ENSRNOG00000010662, ENSRNOG00000008947, ENSRNOG00000012840, ENSRNOG00000020871	39	153	5632	9.43858	3.91764e-05	1.3059e-05	0.000554127
GOTERM_CC_FAT	GO:0031012~extracellular matrix	11	17.1875	1.98494e-07	ENSRNOG00000012747, ENSRNOG00000018951, ENSRNOG00000004554, ENSRNOG00000001469, ENSRNOG00000015036, ENSRNOG00000015093, ENSRNOG00000009867, ENSRNOG00000010662, ENSRNOG00000008947, ENSRNOG00000012840, ENSRNOG00000020871	39	181	5632	8.77631	1.46884e-05	1.46884e-05	0.000207757
GOTERM_CC_FAT	GO:0044421~extracellular region part	15	23.4375	9.74386e-07	ENSRNOG00000012747, ENSRNOG00000001469, ENSRNOG00000004554, ENSRNOG00000010977, ENSRNOG00000033940, ENSRNOG00000015036, ENSRNOG00000015093, ENSRNOG00000008947, ENSRNOG00000012840, ENSRNOG00000002050, ENSRNOG00000020871, ENSRNOG00000018951, ENSRNOG00000009867, ENSRNOG00000010662, ENSRNOG00000007457	39	470	5632	4.60884	7.2102e-05	1.8026e-05	0.00101985
GOTERM_MF_FAT	GO:0019838~growth factor binding	7	10.9375	6.71732e-06	ENSRNOG00000010977, ENSRNOG00000020533, ENSRNOG00000015036, ENSRNOG00000013265, ENSRNOG00000009867, ENSRNOG00000002050, ENSRNOG00000020871	41	73	6087	14.2362	0.00090643	0.00090643	0.0078749
SP_PIR_KEYWORDS	Secreted	13	20.3125	1.97296e-05	ENSRNOG00000001469, ENSRNOG00000004554, ENSRNOG00000010977, ENSRNOG00000033940, ENSRNOG00000015036, ENSRNOG00000015093, ENSRNOG00000008947, ENSRNOG00000012840, ENSRNOG00000013720, ENSRNOG00000002210, ENSRNOG00000010832, ENSRNOG00000009867, ENSRNOG00000007457	37	452	5404	4.20067	0.00224667	0.00224667	0.0224355
SP_PIR_KEYWORDS	extracellular matrix	6	9.375	7.05337e-05	ENSRNOG00000004554, ENSRNOG00000001469, ENSRNOG00000015036, ENSRNOG00000015093, ENSRNOG00000008947, ENSRNOG00000012840	37	67	5404	13.0795	0.00800889	0.00401249	0.0801861
GOTERM_BP_FAT	GO:0060541~respiratory system development	7	10.9375	1.89434e-05	ENSRNOG00000010058, ENSRNOG00000004109, ENSRNOG00000015036, ENSRNOG00000013265, ENSRNOG00000009867, ENSRNOG00000006466, ENSRNOG00000012840	39	96	6357	11.8854	0.0124249	0.00415891	0.028339
GOTERM_BP_FAT	GO:0030323~respiratory tube development	7	10.9375	1.39197e-05	ENSRNOG00000010058, ENSRNOG00000004109, ENSRNOG00000015036, ENSRNOG00000013265, ENSRNOG00000009867, ENSRNOG00000006466, ENSRNOG00000012840	39	91	6357	12.5385	0.009145	0.004583	0.0208244
GOTERM_BP_FAT	GO:0030324~lung development	7	10.9375	1.2241e-05	ENSRNOG00000010058, ENSRNOG00000004109, ENSRNOG00000015036, ENSRNOG00000013265, ENSRNOG00000009867, ENSRNOG00000006466, ENSRNOG00000012840	39	89	6357	12.8202	0.00804657	0.00804657	0.0183132
INTERPRO	IPR000867:Insulin-like growth factor-binding protein, IGFBP	4	6.25	0.000158939	ENSRNOG00000010977, ENSRNOG00000020533, ENSRNOG00000015036, ENSRNOG00000002050	46	15	6120	35.4783	0.0221628	0.0111435	0.187605
INTERPRO	IPR002350:Proteinase inhibitor I1, Kazal	4	6.25	0.000158939	ENSRNOG00000020533, ENSRNOG00000015093, ENSRNOG00000002050, ENSRNOG00000012840	46	15	6120	35.4783	0.0221628	0.0111435	0.187605
SMART	SM00121:IB	4	6.25	0.000310602	ENSRNOG00000010977, ENSRNOG00000020533, ENSRNOG00000015036, ENSRNOG00000002050	31	15	3211	27.6215	0.0114283	0.0114283	0.278549
SMART	SM00280:KAZAL	4	6.25	0.000310602	ENSRNOG00000020533, ENSRNOG00000015093, ENSRNOG00000002050, ENSRNOG00000012840	31	15	3211	27.6215	0.0114283	0.0114283	0.278549
SP_PIR_KEYWORDS	signal	16	25	0.000498627	ENSRNOG00000001469, ENSRNOG00000004554, ENSRNOG00000021079, ENSRNOG00000010977, ENSRNOG00000033940, ENSRNOG00000015036, ENSRNOG00000013265, ENSRNOG00000015093, ENSRNOG00000008947, ENSRNOG00000012840, ENSRNOG00000013720, ENSRNOG00000002210, ENSRNOG00000010832, ENSRNOG00000009867, ENSRNOG00000007457, ENSRNOG00000021103	37	935	5404	2.49932	0.0552714	0.0187741	0.565606
GOTERM_MF_FAT	GO:0005520~insulin-like growth factor binding	4	6.25	0.000322167	ENSRNOG00000010977, ENSRNOG00000020533, ENSRNOG00000015036, ENSRNOG00000002050	41	21	6087	28.2787	0.042567	0.0215149	0.377047
INTERPRO	IPR019577:SPARC/Testican, calcium-binding domain	3	4.6875	0.000157876	ENSRNOG00000012747, ENSRNOG00000015093, ENSRNOG00000012840	46	3	6120	133.043	0.0220162	0.0220162	0.186351
GOTERM_BP_FAT	GO:0035295~tube development	8	12.5	0.000165961	ENSRNOG00000010058, ENSRNOG00000004109, ENSRNOG00000015036, ENSRNOG00000013265, ENSRNOG00000009867, ENSRNOG00000006466, ENSRNOG00000012840, ENSRNOG00000025371	39	203	6357	6.42365	0.103757	0.0270143	0.248021
GOTERM_MF_FAT	GO:0050431~transforming growth factor beta binding	3	4.6875	0.000866077	ENSRNOG00000013265, ENSRNOG00000009867, ENSRNOG00000020871	41	7	6087	63.6272	0.110389	0.03824	1.01066
UP_SEQ_FEATURE	signal peptide	16	25	0.00031649	ENSRNOG00000001469, ENSRNOG00000004554, ENSRNOG00000021079, ENSRNOG00000010977, ENSRNOG00000033940, ENSRNOG00000015036, ENSRNOG00000013265, ENSRNOG00000015093, ENSRNOG00000008947, ENSRNOG00000012840, ENSRNOG00000013720, ENSRNOG00000002210, ENSRNOG00000010832, ENSRNOG00000009867, ENSRNOG00000007457, ENSRNOG00000021103	31	935	4530	2.5006	0.0439534	0.0439534	0.373714
KEGG_PATHWAY	rno04350:TGF-beta signaling pathway	4	6.25	0.00184176	ENSRNOG00000004554, ENSRNOG00000026124, ENSRNOG00000013265, ENSRNOG00000009867	13	67	3103	14.2503	0.0467993	0.0467993	1.50041
GOTERM_MF_FAT	GO:0050840~extracellular matrix binding	3	4.6875	0.00742406	ENSRNOG00000004554, ENSRNOG00000001469, ENSRNOG00000012840	41	20	6087	22.2695	0.634317	0.222364	8.36549
GOTERM_CC_FAT	GO:0031983~vesicle lumen	3	4.6875	0.0280814	ENSRNOG00000009867, ENSRNOG00000012840, ENSRNOG00000007457	39	39	5632	11.1085	0.87849	0.231619	25.7791
GOTERM_CC_FAT	GO:0031091~platelet alpha granule	3	4.6875	0.03222	ENSRNOG00000009867, ENSRNOG00000012840, ENSRNOG00000007457	39	42	5632	10.315	0.911392	0.236072	29.0212
GOTERM_CC_FAT	GO:0060205~cytoplasmic membrane-bounded vesicle lumen	3	4.6875	0.0254525	ENSRNOG00000009867, ENSRNOG00000012840, ENSRNOG00000007457	39	37	5632	11.7089	0.851603	0.238567	23.6508
GOTERM_CC_FAT	GO:0031093~platelet alpha granule lumen	3	4.6875	0.0229315	ENSRNOG00000009867, ENSRNOG00000012840, ENSRNOG00000007457	39	35	5632	12.378	0.82034	0.248823	21.558
GOTERM_CC_FAT	GO:0005604~basement membrane	3	4.6875	0.0411621	ENSRNOG00000018951, ENSRNOG00000010662, ENSRNOG00000012840	39	48	5632	9.02564	0.95542	0.26732	35.5931
GOTERM_CC_FAT	GO:0005615~extracellular space	7	10.9375	0.0211803	ENSRNOG00000010977, ENSRNOG00000033940, ENSRNOG00000009867, ENSRNOG00000010662, ENSRNOG00000002050, ENSRNOG00000012840, ENSRNOG00000007457	39	328	5632	3.08193	0.794884	0.27155	20.074
INTERPRO	IPR001999:Osteonectin-like, conserved site	2	3.125	0.014653	ENSRNOG00000015093, ENSRNOG00000012840	46	2	6120	133.043	0.87524	0.405682	16.0029
INTERPRO	IPR000557:Calponin repeat	2	3.125	0.0362397	ENSRNOG00000027736, ENSRNOG00000017628	46	5	6120	53.2174	0.994509	0.405758	35.3432
GOTERM_CC_FAT	GO:0044420~extracellular matrix part	3	4.6875	0.0764732	ENSRNOG00000018951, ENSRNOG00000010662, ENSRNOG00000012840	39	68	5632	6.37104	0.997225	0.414443	56.5119
INTERPRO	IPR006210:EGF-like	4	6.25	0.0339022	ENSRNOG00000025053, ENSRNOG00000033940, ENSRNOG00000020173, ENSRNOG00000021103	46	97	6120	5.48633	0.992274	0.417454	33.4661
INTERPRO	IPR011992:EF-Hand type	4	6.25	0.0339022	ENSRNOG00000012747, ENSRNOG00000015093, ENSRNOG00000012840, ENSRNOG00000020246	46	97	6120	5.48633	0.992274	0.417454	33.4661
INTERPRO	IPR003599:Immunoglobulin subtype	4	6.25	0.0304469	ENSRNOG00000010832, ENSRNOG00000020173, ENSRNOG00000002050, ENSRNOG00000020078	46	93	6120	5.7223	0.987218	0.420138	30.5999
SP_PIR_KEYWORDS	disulfide bond	12	18.75	0.0191341	ENSRNOG00000004554, ENSRNOG00000001469, ENSRNOG00000010977, ENSRNOG00000033940, ENSRNOG00000015036, ENSRNOG00000010832, ENSRNOG00000013265, ENSRNOG00000015093, ENSRNOG00000009867, ENSRNOG00000008947, ENSRNOG00000012840, ENSRNOG00000021103	37	852	5404	2.0571	0.889465	0.4234	19.7251
INTERPRO	IPR013032:EGF-like region, conserved site	5	7.8125	0.011928	ENSRNOG00000012747, ENSRNOG00000025053, ENSRNOG00000033940, ENSRNOG00000020173, ENSRNOG00000021103	46	122	6120	5.4526	0.815843	0.431065	13.2172
INTERPRO	IPR003096:SM22/calponin	2	3.125	0.0433319	ENSRNOG00000027736, ENSRNOG00000017628	46	6	6120	44.3478	0.998062	0.433246	40.7459
INTERPRO	IPR015369:Follistatin/Osteonectin-like EGF domain	2	3.125	0.029096	ENSRNOG00000015093, ENSRNOG00000012840	46	4	6120	66.5217	0.984445	0.448312	29.4489
INTERPRO	IPR014766:Carboxypeptidase, regulatory region	2	3.125	0.029096	ENSRNOG00000013720, ENSRNOG00000008947	46	4	6120	66.5217	0.984445	0.448312	29.4489
INTERPRO	IPR003645:Follistatin-like, N-terminal	2	3.125	0.0503732	ENSRNOG00000015093, ENSRNOG00000012840	46	7	6120	38.0124	0.999316	0.455187	45.6979
SMART	SM00274:FOLN	2	3.125	0.0636532	ENSRNOG00000015093, ENSRNOG00000012840	31	7	3211	29.5945	0.912268	0.455761	44.5979
SP_PIR_KEYWORDS	collagen binding	2	3.125	0.0263891	ENSRNOG00000004554, ENSRNOG00000012840	37	4	5404	73.027	0.952582	0.456515	26.2246
INTERPRO	IPR007875:Sprouty	2	3.125	0.0219006	ENSRNOG00000010058, ENSRNOG00000025371	46	3	6120	88.6957	0.955944	0.464449	23.0183
UP_SEQ_FEATURE	domain:Follistatin-like	2	3.125	0.0132026	ENSRNOG00000015093, ENSRNOG00000012840	31	2	4530	146.129	0.848514	0.466921	14.5472
SP_PIR_KEYWORDS	smooth muscle	2	3.125	0.0328798	ENSRNOG00000027736, ENSRNOG00000017628	37	5	5404	58.4216	0.977881	0.47018	31.6286
SMART	SM00211:TY	2	3.125	0.0982489	ENSRNOG00000012747, ENSRNOG00000010977	31	11	3211	18.8328	0.978212	0.471513	60.4891
INTERPRO	IPR000742:EGF-like, type 3	4	6.25	0.0271896	ENSRNOG00000025053, ENSRNOG00000033940, ENSRNOG00000020173, ENSRNOG00000021103	46	89	6120	5.97948	0.979489	0.476806	27.7948
SMART	SM00631:Zn_pept	2	3.125	0.0897177	ENSRNOG00000013720, ENSRNOG00000008947	31	10	3211	20.7161	0.969131	0.501227	57.0032
UP_SEQ_FEATURE	disulfide bond	12	18.75	0.010415	ENSRNOG00000004554, ENSRNOG00000001469, ENSRNOG00000010977, ENSRNOG00000033940, ENSRNOG00000015036, ENSRNOG00000010832, ENSRNOG00000013265, ENSRNOG00000015093, ENSRNOG00000009867, ENSRNOG00000008947, ENSRNOG00000012840, ENSRNOG00000021103	31	802	4530	2.18647	0.773879	0.524478	11.6477
INTERPRO	IPR000834:Peptidase M14, carboxypeptidase A	2	3.125	0.0711942	ENSRNOG00000013720, ENSRNOG00000008947	46	10	6120	26.6087	0.99997	0.524711	58.2099
INTERPRO	IPR011497:Protease inhibitor, Kazal-type	2	3.125	0.0780348	ENSRNOG00000020533, ENSRNOG00000002050	46	11	6120	24.1897	0.999989	0.534075	61.7046
INTERPRO	IPR017891:Insulin-like growth factor binding protein, N-terminal	2	3.125	0.0780348	ENSRNOG00000010977, ENSRNOG00000015036	46	11	6120	24.1897	0.999989	0.534075	61.7046
INTERPRO	IPR000716:Thyroglobulin type-1	2	3.125	0.0780348	ENSRNOG00000012747, ENSRNOG00000010977	46	11	6120	24.1897	0.999989	0.534075	61.7046
SMART	SM00181:EGF	4	6.25	0.0602221	ENSRNOG00000025053, ENSRNOG00000033940, ENSRNOG00000020173, ENSRNOG00000021103	31	97	3211	4.27137	0.899554	0.535152	42.7482
INTERPRO	IPR007110:Immunoglobulin-like	4	6.25	0.0684327	ENSRNOG00000010832, ENSRNOG00000020173, ENSRNOG00000002050, ENSRNOG00000020078	46	129	6120	4.12538	0.999954	0.536454	56.7182
GOTERM_BP_FAT	GO:0001501~skeletal system development	6	9.375	0.00837421	ENSRNOG00000015036, ENSRNOG00000013265, ENSRNOG00000009867, ENSRNOG00000006466, ENSRNOG00000012840, ENSRNOG00000027489	39	214	6357	4.57009	0.996114	0.547466	11.8227
INTERPRO	IPR013783:Immunoglobulin-like fold	4	6.25	0.0871314	ENSRNOG00000010832, ENSRNOG00000020173, ENSRNOG00000002050, ENSRNOG00000020078	46	143	6120	3.7215	0.999997	0.552186	65.9377
GOTERM_BP_FAT	GO:0042060~wound healing	5	7.8125	0.00779328	ENSRNOG00000004554, ENSRNOG00000013265, ENSRNOG00000009867, ENSRNOG00000012840, ENSRNOG00000007457	39	133	6357	6.12782	0.99428	0.577099	11.0467
GOTERM_MF_FAT	GO:0034713~type I transforming growth factor beta receptor binding	2	3.125	0.0324384	ENSRNOG00000013265, ENSRNOG00000009867	41	5	6087	59.3854	0.988342	0.589491	32.064
GOTERM_BP_FAT	GO:0007517~muscle organ development	5	7.8125	0.00681734	ENSRNOG00000004554, ENSRNOG00000006411, ENSRNOG00000001469, ENSRNOG00000017628, ENSRNOG00000004109	39	128	6357	6.36719	0.989055	0.594636	9.72856
GOTERM_BP_FAT	GO:0060433~bronchus development	2	3.125	0.0178288	ENSRNOG00000013265, ENSRNOG00000006466	39	3	6357	108.667	0.999993	0.59881	23.5977
GOTERM_BP_FAT	GO:0060439~trachea morphogenesis	2	3.125	0.0178288	ENSRNOG00000013265, ENSRNOG00000006466	39	3	6357	108.667	0.999993	0.59881	23.5977
GOTERM_BP_FAT	GO:0048568~embryonic organ development	5	7.8125	0.0169239	ENSRNOG00000010058, ENSRNOG00000004109, ENSRNOG00000013265, ENSRNOG00000009867, ENSRNOG00000006466	39	167	6357	4.88024	0.999987	0.608896	22.5377
GOTERM_BP_FAT	GO:0009611~response to wounding	6	9.375	0.0316832	ENSRNOG00000004554, ENSRNOG00000026124, ENSRNOG00000013265, ENSRNOG00000009867, ENSRNOG00000012840, ENSRNOG00000007457	39	300	6357	3.26	1	0.619352	38.2274
GOTERM_BP_FAT	GO:0048704~embryonic skeletal system morphogenesis	3	4.6875	0.0305319	ENSRNOG00000013265, ENSRNOG00000009867, ENSRNOG00000006466	39	46	6357	10.6304	1	0.62263	37.1194
GOTERM_BP_FAT	GO:0045859~regulation of protein kinase activity	5	7.8125	0.0350093	ENSRNOG00000010058, ENSRNOG00000025053, ENSRNOG00000013265, ENSRNOG00000009867, ENSRNOG00000025371	39	209	6357	3.89952	1	0.624694	41.3271
GOTERM_BP_FAT	GO:0060348~bone development	4	6.25	0.0208431	ENSRNOG00000015036, ENSRNOG00000009867, ENSRNOG00000012840, ENSRNOG00000027489	39	99	6357	6.58586	0.999999	0.629532	27.0318
GOTERM_BP_FAT	GO:0007568~aging	4	6.25	0.0342669	ENSRNOG00000004554, ENSRNOG00000025053, ENSRNOG00000013265, ENSRNOG00000009867	39	120	6357	5.43333	1	0.632324	40.6481
GOTERM_BP_FAT	GO:0001944~vasculature development	5	7.8125	0.029973	ENSRNOG00000001469, ENSRNOG00000004109, ENSRNOG00000015036, ENSRNOG00000013265, ENSRNOG00000020173	39	199	6357	4.09548	1	0.633676	36.5748
GOTERM_BP_FAT	GO:0048705~skeletal system morphogenesis	4	6.25	0.0166788	ENSRNOG00000015036, ENSRNOG00000013265, ENSRNOG00000009867, ENSRNOG00000006466	39	91	6357	7.16484	0.999985	0.635477	22.2482
GOTERM_BP_FAT	GO:0060537~muscle tissue development	4	6.25	0.0274245	ENSRNOG00000004554, ENSRNOG00000006411, ENSRNOG00000001469, ENSRNOG00000004109	39	110	6357	5.92727	1	0.639265	34.0354
GOTERM_BP_FAT	GO:0016044~membrane organization	5	7.8125	0.0382562	ENSRNOG00000006411, ENSRNOG00000025053, ENSRNOG00000013265, ENSRNOG00000020173, ENSRNOG00000003242	39	215	6357	3.7907	1	0.642918	44.2124
SMART	SM00409:IG	4	6.25	0.0543348	ENSRNOG00000010832, ENSRNOG00000020173, ENSRNOG00000002050, ENSRNOG00000020078	31	93	3211	4.45508	0.873443	0.644252	39.446
GOTERM_BP_FAT	GO:0060438~trachea development	2	3.125	0.0295423	ENSRNOG00000013265, ENSRNOG00000006466	39	5	6357	65.2	1	0.647135	36.1521
GOTERM_BP_FAT	GO:0048562~embryonic organ morphogenesis	4	6.25	0.0267852	ENSRNOG00000010058, ENSRNOG00000013265, ENSRNOG00000009867, ENSRNOG00000006466	39	109	6357	5.98165	1	0.651486	33.3836
GOTERM_BP_FAT	GO:0014706~striated muscle tissue development	4	6.25	0.0237116	ENSRNOG00000004554, ENSRNOG00000006411, ENSRNOG00000001469, ENSRNOG00000004109	39	104	6357	6.26923	1	0.652114	30.1656
GOTERM_BP_FAT	GO:0001570~vasculogenesis	3	4.6875	0.0163501	ENSRNOG00000004109, ENSRNOG00000013265, ENSRNOG00000020173	39	33	6357	14.8182	0.999981	0.663118	21.8585
GOTERM_BP_FAT	GO:0043549~regulation of kinase activity	5	7.8125	0.042259	ENSRNOG00000010058, ENSRNOG00000025053, ENSRNOG00000013265, ENSRNOG00000009867, ENSRNOG00000025371	39	222	6357	3.67117	1	0.665813	47.5872
GOTERM_BP_FAT	GO:0001568~blood vessel development	5	7.8125	0.0267239	ENSRNOG00000001469, ENSRNOG00000004109, ENSRNOG00000015036, ENSRNOG00000013265, ENSRNOG00000020173	39	192	6357	4.24479	1	0.672857	33.3208
GOTERM_BP_FAT	GO:0048514~blood vessel morphogenesis	5	7.8125	0.0134676	ENSRNOG00000001469, ENSRNOG00000004109, ENSRNOG00000015036, ENSRNOG00000013265, ENSRNOG00000020173	39	156	6357	5.22436	0.99987	0.673273	18.3615
GOTERM_BP_FAT	GO:0001558~regulation of cell growth	4	6.25	0.0503656	ENSRNOG00000010977, ENSRNOG00000020533, ENSRNOG00000015036, ENSRNOG00000002050	39	140	6357	4.65714	1	0.691528	53.8466
GOTERM_BP_FAT	GO:0007584~response to nutrient	4	6.25	0.0521483	ENSRNOG00000013265, ENSRNOG00000020173, ENSRNOG00000002050, ENSRNOG00000012840	39	142	6357	4.59155	1	0.692186	55.1261
GOTERM_BP_FAT	GO:0001503~ossification	4	6.25	0.0161948	ENSRNOG00000015036, ENSRNOG00000009867, ENSRNOG00000012840, ENSRNOG00000027489	39	90	6357	7.24444	0.999979	0.698004	21.6738
GOTERM_BP_FAT	GO:0048839~inner ear development	3	4.6875	0.0495694	ENSRNOG00000010058, ENSRNOG00000009867, ENSRNOG00000012840	39	60	6357	8.15	1	0.698316	53.2642
GOTERM_BP_FAT	GO:0048706~embryonic skeletal system development	3	4.6875	0.0495694	ENSRNOG00000013265, ENSRNOG00000009867, ENSRNOG00000006466	39	60	6357	8.15	1	0.698316	53.2642
GOTERM_BP_FAT	GO:0051338~regulation of transferase activity	5	7.8125	0.0483797	ENSRNOG00000010058, ENSRNOG00000025053, ENSRNOG00000013265, ENSRNOG00000009867, ENSRNOG00000025371	39	232	6357	3.51293	1	0.702452	52.3813
GOTERM_BP_FAT	GO:0007519~skeletal muscle tissue development	3	4.6875	0.0571837	ENSRNOG00000004554, ENSRNOG00000006411, ENSRNOG00000001469	39	65	6357	7.52308	1	0.703135	58.5635
GOTERM_BP_FAT	GO:0060538~skeletal muscle organ development	3	4.6875	0.0571837	ENSRNOG00000004554, ENSRNOG00000006411, ENSRNOG00000001469	39	65	6357	7.52308	1	0.703135	58.5635
GOTERM_BP_FAT	GO:0007178~transmembrane receptor protein serine/threonine kinase signaling pathway	3	4.6875	0.0571837	ENSRNOG00000013265, ENSRNOG00000009867, ENSRNOG00000020871	39	65	6357	7.52308	1	0.703135	58.5635
GOTERM_BP_FAT	GO:0040008~regulation of growth	5	7.8125	0.0556592	ENSRNOG00000010977, ENSRNOG00000020533, ENSRNOG00000015036, ENSRNOG00000013265, ENSRNOG00000002050	39	243	6357	3.35391	1	0.704551	57.5497
GOTERM_MF_FAT	GO:0005539~glycosaminoglycan binding	3	4.6875	0.0712481	ENSRNOG00000004554, ENSRNOG00000015036, ENSRNOG00000013265	41	67	6087	6.64762	0.999954	0.712718	57.9597
GOTERM_MF_FAT	GO:0001871~pattern binding	3	4.6875	0.0885524	ENSRNOG00000004554, ENSRNOG00000015036, ENSRNOG00000013265	41	76	6087	5.8604	0.999996	0.713992	66.2785
GOTERM_MF_FAT	GO:0030247~polysaccharide binding	3	4.6875	0.0885524	ENSRNOG00000004554, ENSRNOG00000015036, ENSRNOG00000013265	41	76	6087	5.8604	0.999996	0.713992	66.2785
GOTERM_MF_FAT	GO:0019955~cytokine binding	3	4.6875	0.063965	ENSRNOG00000013265, ENSRNOG00000009867, ENSRNOG00000020871	41	63	6087	7.06969	0.999867	0.720522	53.9281
GOTERM_MF_FAT	GO:0004181~metallocarboxypeptidase activity	2	3.125	0.0822174	ENSRNOG00000013720, ENSRNOG00000008947	41	13	6087	22.8405	0.999991	0.72388	63.426
GOTERM_MF_FAT	GO:0005160~transforming growth factor beta receptor binding	2	3.125	0.0822174	ENSRNOG00000013265, ENSRNOG00000009867	41	13	6087	22.8405	0.999991	0.72388	63.426
SP_PIR_KEYWORDS	actin binding	2	3.125	0.0771516	ENSRNOG00000027736, ENSRNOG00000017628	37	12	5404	24.3423	0.999894	0.729527	59.8727
GOTERM_BP_FAT	GO:0043583~ear development	3	4.6875	0.0635511	ENSRNOG00000010058, ENSRNOG00000009867, ENSRNOG00000012840	39	69	6357	7.08696	1	0.731044	62.5587
GOTERM_MF_FAT	GO:0005509~calcium ion binding	7	10.9375	0.0574845	ENSRNOG00000012747, ENSRNOG00000033940, ENSRNOG00000015093, ENSRNOG00000012840, ENSRNOG00000020246, ENSRNOG00000021103, ENSRNOG00000020871	41	426	6087	2.43954	0.999662	0.736069	50.0465
GOTERM_BP_FAT	GO:0060425~lung morphogenesis	2	3.125	0.075051	ENSRNOG00000013265, ENSRNOG00000006466	39	13	6357	25.0769	1	0.770344	68.8785
GOTERM_BP_FAT	GO:0030512~negative regulation of transforming growth factor beta receptor signaling pathway	2	3.125	0.075051	ENSRNOG00000020533, ENSRNOG00000009867	39	13	6357	25.0769	1	0.770344	68.8785
GOTERM_BP_FAT	GO:0048754~branching morphogenesis of a tube	3	4.6875	0.0735287	ENSRNOG00000010058, ENSRNOG00000013265, ENSRNOG00000006466	39	75	6357	6.52	1	0.772935	68.1033
GOTERM_BP_FAT	GO:0007565~female pregnancy	3	4.6875	0.0786969	ENSRNOG00000013265, ENSRNOG00000009867, ENSRNOG00000002050	39	78	6357	6.26923	1	0.777474	70.6642
GOTERM_BP_FAT	GO:0048701~embryonic cranial skeleton morphogenesis	2	3.125	0.0860994	ENSRNOG00000013265, ENSRNOG00000009867	39	15	6357	21.7333	1	0.790648	73.9997
GOTERM_BP_FAT	GO:0033273~response to vitamin	3	4.6875	0.0839772	ENSRNOG00000020173, ENSRNOG00000002050, ENSRNOG00000012840	39	81	6357	6.03704	1	0.790834	73.0816
GOTERM_BP_FAT	GO:0007507~heart development	4	6.25	0.0904162	ENSRNOG00000004109, ENSRNOG00000026124, ENSRNOG00000013265, ENSRNOG00000012840	39	179	6357	3.64246	1	0.798863	75.7779
GOTERM_BP_FAT	GO:0043405~regulation of MAP kinase activity	3	4.6875	0.0967041	ENSRNOG00000010058, ENSRNOG00000009867, ENSRNOG00000025371	39	88	6357	5.55682	1	0.813278	78.1658
UP_SEQ_FEATURE	domain:Kazal-like	2	3.125	0.0643481	ENSRNOG00000015093, ENSRNOG00000012840	31	10	4530	29.2258	0.999921	0.848767	54.4666
UP_SEQ_FEATURE	domain:EF-hand	2	3.125	0.0643481	ENSRNOG00000015093, ENSRNOG00000012840	31	10	4530	29.2258	0.999921	0.848767	54.4666
UP_SEQ_FEATURE	domain:IGFBP N-terminal	2	3.125	0.0767284	ENSRNOG00000010977, ENSRNOG00000015036	31	12	4530	24.3548	0.999988	0.84883	61.104
UP_SEQ_FEATURE	domain:CH	2	3.125	0.0580979	ENSRNOG00000027736, ENSRNOG00000017628	31	9	4530	32.4731	0.999796	0.880545	50.7359

## Sheet: Anti-corr_David
Category	Term	Count	%	PValue	Genes	List Total	Pop Hits	Pop Total	Fold Enrichment	Bonferroni	Benjamini	FDR
GOTERM_BP_FAT	GO:0007049~cell cycle	16	39.0244	6.95455e-12	ENSRNOG00000015131, ENSRNOG00000012678, ENSRNOG00000015810, ENSRNOG00000018815, ENSRNOG00000018187, ENSRNOG00000004921, ENSRNOG00000006731, ENSRNOG00000005659, ENSRNOG00000007906, ENSRNOG00000014786, ENSRNOG00000019100, ENSRNOG00000016715, ENSRNOG00000012051, ENSRNOG00000016377, ENSRNOG00000017259, ENSRNOG00000015423	33	322	6357	9.57199	2.96264e-09	2.96264e-09	9.7891e-09
GOTERM_BP_FAT	GO:0000279~M phase	11	26.8293	1.64636e-10	ENSRNOG00000004921, ENSRNOG00000005659, ENSRNOG00000006731, ENSRNOG00000007906, ENSRNOG00000019100, ENSRNOG00000016715, ENSRNOG00000015810, ENSRNOG00000012051, ENSRNOG00000018815, ENSRNOG00000016377, ENSRNOG00000017259	33	119	6357	17.8067	7.01349e-08	3.50674e-08	2.31739e-07
GOTERM_CC_FAT	GO:0015630~microtubule cytoskeleton	13	31.7073	1.43368e-09	ENSRNOG00000009339, ENSRNOG00000025407, ENSRNOG00000008165, ENSRNOG00000012678, ENSRNOG00000018815, ENSRNOG00000005659, ENSRNOG00000004921, ENSRNOG00000014786, ENSRNOG00000019100, ENSRNOG00000016715, ENSRNOG00000021713, ENSRNOG00000016377, ENSRNOG00000017259	30	254	5632	9.6084	9.74905e-08	9.74905e-08	1.47493e-06
GOTERM_BP_FAT	GO:0051301~cell division	10	24.3902	1.21436e-09	ENSRNOG00000004921, ENSRNOG00000005659, ENSRNOG00000006731, ENSRNOG00000007906, ENSRNOG00000014786, ENSRNOG00000012678, ENSRNOG00000018815, ENSRNOG00000018187, ENSRNOG00000016377, ENSRNOG00000015423	33	104	6357	18.5227	5.17316e-07	1.29329e-07	1.70931e-06
GOTERM_BP_FAT	GO:0022402~cell cycle process	13	31.7073	1.12748e-09	ENSRNOG00000015131, ENSRNOG00000015810, ENSRNOG00000018815, ENSRNOG00000018187, ENSRNOG00000006731, ENSRNOG00000005659, ENSRNOG00000004921, ENSRNOG00000007906, ENSRNOG00000019100, ENSRNOG00000016715, ENSRNOG00000012051, ENSRNOG00000016377, ENSRNOG00000017259	33	249	6357	10.0573	4.80307e-07	1.60102e-07	1.58702e-06
GOTERM_BP_FAT	GO:0022403~cell cycle phase	11	26.8293	3.69975e-09	ENSRNOG00000004921, ENSRNOG00000005659, ENSRNOG00000006731, ENSRNOG00000007906, ENSRNOG00000019100, ENSRNOG00000016715, ENSRNOG00000015810, ENSRNOG00000012051, ENSRNOG00000018815, ENSRNOG00000016377, ENSRNOG00000017259	33	163	6357	13	1.57609e-06	3.15218e-07	5.2077e-06
SP_PIR_KEYWORDS	cell division	8	19.5122	7.42921e-09	ENSRNOG00000005659, ENSRNOG00000006731, ENSRNOG00000014786, ENSRNOG00000019100, ENSRNOG00000012678, ENSRNOG00000018815, ENSRNOG00000016377, ENSRNOG00000015423	22	75	5404	26.2012	3.64031e-07	3.64031e-07	7.1231e-06
GOTERM_CC_FAT	GO:0043228~non-membrane-bounded organelle	20	48.7805	2.21315e-08	ENSRNOG00000009339, ENSRNOG00000025407, ENSRNOG00000008165, ENSRNOG00000012678, ENSRNOG00000032778, ENSRNOG00000022261, ENSRNOG00000018815, ENSRNOG00000005115, ENSRNOG00000004921, ENSRNOG00000005659, ENSRNOG00000006731, ENSRNOG00000007906, ENSRNOG00000014786, ENSRNOG00000019100, ENSRNOG00000016715, ENSRNOG00000022911, ENSRNOG00000021713, ENSRNOG00000012051, ENSRNOG00000016377, ENSRNOG00000017259	30	1021	5632	3.67744	1.50494e-06	7.52471e-07	2.27683e-05
GOTERM_CC_FAT	GO:0043232~intracellular non-membrane-bounded organelle	20	48.7805	2.21315e-08	ENSRNOG00000009339, ENSRNOG00000025407, ENSRNOG00000008165, ENSRNOG00000012678, ENSRNOG00000032778, ENSRNOG00000022261, ENSRNOG00000018815, ENSRNOG00000005115, ENSRNOG00000004921, ENSRNOG00000005659, ENSRNOG00000006731, ENSRNOG00000007906, ENSRNOG00000014786, ENSRNOG00000019100, ENSRNOG00000016715, ENSRNOG00000022911, ENSRNOG00000021713, ENSRNOG00000012051, ENSRNOG00000016377, ENSRNOG00000017259	30	1021	5632	3.67744	1.50494e-06	7.52471e-07	2.27683e-05
GOTERM_BP_FAT	GO:0000280~nuclear division	8	19.5122	3.91083e-08	ENSRNOG00000004921, ENSRNOG00000005659, ENSRNOG00000006731, ENSRNOG00000007906, ENSRNOG00000016715, ENSRNOG00000012051, ENSRNOG00000018815, ENSRNOG00000016377	33	70	6357	22.0156	1.666e-05	2.77669e-06	5.50483e-05
GOTERM_BP_FAT	GO:0007067~mitosis	8	19.5122	3.91083e-08	ENSRNOG00000004921, ENSRNOG00000005659, ENSRNOG00000006731, ENSRNOG00000007906, ENSRNOG00000016715, ENSRNOG00000012051, ENSRNOG00000018815, ENSRNOG00000016377	33	70	6357	22.0156	1.666e-05	2.77669e-06	5.50483e-05
GOTERM_BP_FAT	GO:0048285~organelle fission	8	19.5122	6.36386e-08	ENSRNOG00000004921, ENSRNOG00000005659, ENSRNOG00000006731, ENSRNOG00000007906, ENSRNOG00000016715, ENSRNOG00000012051, ENSRNOG00000018815, ENSRNOG00000016377	33	75	6357	20.5479	2.71097e-05	3.38875e-06	8.95767e-05
GOTERM_BP_FAT	GO:0000087~M phase of mitotic cell cycle	8	19.5122	5.78996e-08	ENSRNOG00000004921, ENSRNOG00000005659, ENSRNOG00000006731, ENSRNOG00000007906, ENSRNOG00000016715, ENSRNOG00000012051, ENSRNOG00000018815, ENSRNOG00000016377	33	74	6357	20.8256	2.46649e-05	3.5236e-06	8.14985e-05
SP_PIR_KEYWORDS	cell cycle	8	19.5122	2.66052e-07	ENSRNOG00000005659, ENSRNOG00000006731, ENSRNOG00000014786, ENSRNOG00000019100, ENSRNOG00000012678, ENSRNOG00000018815, ENSRNOG00000016377, ENSRNOG00000015423	22	125	5404	15.7207	1.30365e-05	6.51825e-06	0.000255089
GOTERM_CC_FAT	GO:0000779~condensed chromosome, centromeric region	6	14.6341	3.2843e-07	ENSRNOG00000005659, ENSRNOG00000006731, ENSRNOG00000007906, ENSRNOG00000032778, ENSRNOG00000022911, ENSRNOG00000022261	30	30	5632	37.5467	2.2333e-05	7.44438e-06	0.000337879
GOTERM_CC_FAT	GO:0000793~condensed chromosome	7	17.0732	8.652e-07	ENSRNOG00000005659, ENSRNOG00000006731, ENSRNOG00000007906, ENSRNOG00000032778, ENSRNOG00000022911, ENSRNOG00000022261, ENSRNOG00000012051	30	67	5632	19.6139	5.88319e-05	1.47083e-05	0.00089009
GOTERM_BP_FAT	GO:0000278~mitotic cell cycle	9	21.9512	7.72701e-07	ENSRNOG00000004921, ENSRNOG00000005659, ENSRNOG00000006731, ENSRNOG00000007906, ENSRNOG00000015131, ENSRNOG00000016715, ENSRNOG00000012051, ENSRNOG00000018815, ENSRNOG00000016377	33	158	6357	10.973	0.000329116	3.65738e-05	0.00108764
KEGG_PATHWAY	rno04110:Cell cycle	6	14.6341	3.07424e-06	ENSRNOG00000007906, ENSRNOG00000014786, ENSRNOG00000012678, ENSRNOG00000032778, ENSRNOG00000018815, ENSRNOG00000015423	10	97	3103	19.1938	4.30385e-05	4.30385e-05	0.00208829
GOTERM_CC_FAT	GO:0044430~cytoskeletal part	12	29.2683	5.92928e-06	ENSRNOG00000004921, ENSRNOG00000005659, ENSRNOG00000009339, ENSRNOG00000025407, ENSRNOG00000014786, ENSRNOG00000019100, ENSRNOG00000016715, ENSRNOG00000008165, ENSRNOG00000021713, ENSRNOG00000018815, ENSRNOG00000016377, ENSRNOG00000017259	30	443	5632	5.08533	0.000403111	8.06352e-05	0.00609971
GOTERM_CC_FAT	GO:0000777~condensed chromosome kinetochore	5	12.1951	7.84031e-06	ENSRNOG00000006731, ENSRNOG00000007906, ENSRNOG00000032778, ENSRNOG00000022911, ENSRNOG00000022261	30	26	5632	36.1026	0.000533001	8.88533e-05	0.0080656
GOTERM_CC_FAT	GO:0000775~chromosome, centromeric region	6	14.6341	9.55646e-06	ENSRNOG00000005659, ENSRNOG00000006731, ENSRNOG00000007906, ENSRNOG00000032778, ENSRNOG00000022911, ENSRNOG00000022261	30	58	5632	19.4207	0.000649631	9.28303e-05	0.00983098
GOTERM_BP_FAT	GO:0007017~microtubule-based process	8	19.5122	3.60234e-06	ENSRNOG00000004921, ENSRNOG00000009339, ENSRNOG00000025407, ENSRNOG00000006731, ENSRNOG00000019100, ENSRNOG00000016715, ENSRNOG00000021713, ENSRNOG00000017259	33	135	6357	11.4155	0.00153342	0.000153448	0.00507047
GOTERM_CC_FAT	GO:0005856~cytoskeleton	13	31.7073	2.43756e-05	ENSRNOG00000009339, ENSRNOG00000025407, ENSRNOG00000008165, ENSRNOG00000012678, ENSRNOG00000018815, ENSRNOG00000005659, ENSRNOG00000004921, ENSRNOG00000014786, ENSRNOG00000019100, ENSRNOG00000016715, ENSRNOG00000021713, ENSRNOG00000016377, ENSRNOG00000017259	30	618	5632	3.94908	0.00165619	0.000184157	0.0250741
GOTERM_CC_FAT	GO:0005819~spindle	6	14.6341	2.25363e-05	ENSRNOG00000004921, ENSRNOG00000005659, ENSRNOG00000025407, ENSRNOG00000016715, ENSRNOG00000008165, ENSRNOG00000018815	30	69	5632	16.3246	0.00153131	0.000191543	0.0231823
GOTERM_CC_FAT	GO:0000776~kinetochore	5	12.1951	5.03482e-05	ENSRNOG00000006731, ENSRNOG00000007906, ENSRNOG00000032778, ENSRNOG00000022911, ENSRNOG00000022261	30	41	5632	22.8943	0.00341791	0.000311203	0.0517847
PIR_SUPERFAMILY	PIRSF001771:Cyclin_A_B_D_E	3	7.31707	5.32852e-05	ENSRNOG00000014786, ENSRNOG00000012678, ENSRNOG00000015423	6	7	2803	200.214	0.000319669	0.000319669	0.025499
GOTERM_CC_FAT	GO:0044427~chromosomal part	8	19.5122	4.82281e-05	ENSRNOG00000005659, ENSRNOG00000006731, ENSRNOG00000007906, ENSRNOG00000032778, ENSRNOG00000022911, ENSRNOG00000022261, ENSRNOG00000012051, ENSRNOG00000005115	30	198	5632	7.58519	0.00327422	0.000327905	0.0496046
SP_PIR_KEYWORDS	mitosis	5	12.1951	2.06915e-05	ENSRNOG00000005659, ENSRNOG00000006731, ENSRNOG00000019100, ENSRNOG00000018815, ENSRNOG00000016377	22	44	5404	27.9132	0.00101338	0.000337908	0.0198372
SP_PIR_KEYWORDS	kinetochore	4	9.7561	3.97637e-05	ENSRNOG00000006731, ENSRNOG00000019100, ENSRNOG00000022261, ENSRNOG00000018815	22	18	5404	54.5859	0.00194656	0.000486997	0.0381188
GOTERM_CC_FAT	GO:0005694~chromosome	8	19.5122	9.71291e-05	ENSRNOG00000005659, ENSRNOG00000006731, ENSRNOG00000007906, ENSRNOG00000032778, ENSRNOG00000022911, ENSRNOG00000022261, ENSRNOG00000012051, ENSRNOG00000005115	30	221	5632	6.79578	0.00658334	0.000550274	0.0998787
SMART	SM00129:KISc	4	9.7561	4.45624e-05	ENSRNOG00000025407, ENSRNOG00000019100, ENSRNOG00000016715, ENSRNOG00000021713	16	16	3211	50.1719	0.000579156	0.000579156	0.0294994
INTERPRO	IPR019821:Kinesin, motor region, conserved site	4	9.7561	1.8953e-05	ENSRNOG00000025407, ENSRNOG00000019100, ENSRNOG00000016715, ENSRNOG00000021713	22	16	6120	69.5455	0.000909337	0.000909337	0.0180864
INTERPRO	IPR001752:Kinesin, motor region	4	9.7561	1.8953e-05	ENSRNOG00000025407, ENSRNOG00000019100, ENSRNOG00000016715, ENSRNOG00000021713	22	16	6120	69.5455	0.000909337	0.000909337	0.0180864
GOTERM_CC_FAT	GO:0005874~microtubule	6	14.6341	0.000194443	ENSRNOG00000004921, ENSRNOG00000009339, ENSRNOG00000025407, ENSRNOG00000019100, ENSRNOG00000016715, ENSRNOG00000021713	30	108	5632	10.4296	0.0131364	0.00101667	0.199857
GOTERM_MF_FAT	GO:0003777~microtubule motor activity	5	12.1951	1.39472e-05	ENSRNOG00000009339, ENSRNOG00000025407, ENSRNOG00000019100, ENSRNOG00000016715, ENSRNOG00000021713	25	39	6087	31.2154	0.00108729	0.00108729	0.014752
GOTERM_MF_FAT	GO:0001882~nucleoside binding	12	29.2683	0.00026155	ENSRNOG00000005659, ENSRNOG00000009339, ENSRNOG00000025407, ENSRNOG00000007906, ENSRNOG00000037664, ENSRNOG00000019100, ENSRNOG00000016715, ENSRNOG00000032778, ENSRNOG00000015810, ENSRNOG00000021713, ENSRNOG00000018815, ENSRNOG00000025604	25	896	6087	3.26089	0.0201968	0.00291055	0.276316
GOTERM_MF_FAT	GO:0032559~adenyl ribonucleotide binding	12	29.2683	0.000117397	ENSRNOG00000005659, ENSRNOG00000009339, ENSRNOG00000025407, ENSRNOG00000007906, ENSRNOG00000037664, ENSRNOG00000019100, ENSRNOG00000016715, ENSRNOG00000032778, ENSRNOG00000015810, ENSRNOG00000021713, ENSRNOG00000018815, ENSRNOG00000025604	25	821	6087	3.55878	0.00911573	0.00304786	0.124111
GOTERM_MF_FAT	GO:0003774~motor activity	5	12.1951	0.000252537	ENSRNOG00000009339, ENSRNOG00000025407, ENSRNOG00000019100, ENSRNOG00000016715, ENSRNOG00000021713	25	81	6087	15.0296	0.0195076	0.00327801	0.266806
GOTERM_MF_FAT	GO:0001883~purine nucleoside binding	12	29.2683	0.000241103	ENSRNOG00000005659, ENSRNOG00000009339, ENSRNOG00000025407, ENSRNOG00000007906, ENSRNOG00000037664, ENSRNOG00000019100, ENSRNOG00000016715, ENSRNOG00000032778, ENSRNOG00000015810, ENSRNOG00000021713, ENSRNOG00000018815, ENSRNOG00000025604	25	888	6087	3.29027	0.0186325	0.0037546	0.25474
GOTERM_MF_FAT	GO:0005524~ATP binding	12	29.2683	9.78024e-05	ENSRNOG00000005659, ENSRNOG00000009339, ENSRNOG00000025407, ENSRNOG00000007906, ENSRNOG00000037664, ENSRNOG00000019100, ENSRNOG00000016715, ENSRNOG00000032778, ENSRNOG00000015810, ENSRNOG00000021713, ENSRNOG00000018815, ENSRNOG00000025604	25	805	6087	3.62952	0.00759993	0.00380721	0.103405
GOTERM_MF_FAT	GO:0030554~adenyl nucleotide binding	12	29.2683	0.000200071	ENSRNOG00000005659, ENSRNOG00000009339, ENSRNOG00000025407, ENSRNOG00000007906, ENSRNOG00000037664, ENSRNOG00000019100, ENSRNOG00000016715, ENSRNOG00000032778, ENSRNOG00000015810, ENSRNOG00000021713, ENSRNOG00000018815, ENSRNOG00000025604	25	870	6087	3.35834	0.015486	0.00389418	0.211429
KEGG_PATHWAY	rno04914:Progesterone-mediated oocyte maturation	4	9.7561	0.000558378	ENSRNOG00000012678, ENSRNOG00000032778, ENSRNOG00000018815, ENSRNOG00000015423	10	61	3103	20.3475	0.00778898	0.0039021	0.378688
KEGG_PATHWAY	rno04114:Oocyte meiosis	4	9.7561	0.00115121	ENSRNOG00000014786, ENSRNOG00000012678, ENSRNOG00000032778, ENSRNOG00000018815	10	78	3103	15.9128	0.0159969	0.00536099	0.779404
INTERPRO	IPR014400:Cyclin, A/B/D/E	3	7.31707	0.000233097	ENSRNOG00000014786, ENSRNOG00000012678, ENSRNOG00000015423	22	7	6120	119.221	0.0111276	0.00557937	0.222237
GOTERM_MF_FAT	GO:0032553~ribonucleotide binding	12	29.2683	0.000661535	ENSRNOG00000005659, ENSRNOG00000009339, ENSRNOG00000025407, ENSRNOG00000007906, ENSRNOG00000037664, ENSRNOG00000019100, ENSRNOG00000016715, ENSRNOG00000032778, ENSRNOG00000015810, ENSRNOG00000021713, ENSRNOG00000018815, ENSRNOG00000025604	25	994	6087	2.9394	0.0503073	0.00571878	0.697546
GOTERM_MF_FAT	GO:0000166~nucleotide binding	13	31.7073	0.000757699	ENSRNOG00000009339, ENSRNOG00000025407, ENSRNOG00000032778, ENSRNOG00000015810, ENSRNOG00000018815, ENSRNOG00000025604, ENSRNOG00000008184, ENSRNOG00000005659, ENSRNOG00000007906, ENSRNOG00000037664, ENSRNOG00000019100, ENSRNOG00000016715, ENSRNOG00000021713	25	1188	6087	2.66434	0.0574091	0.00589485	0.798577
INTERPRO	IPR004367:Cyclin, C-terminal	3	7.31707	0.000397944	ENSRNOG00000014786, ENSRNOG00000012678, ENSRNOG00000015423	22	9	6120	92.7273	0.0189238	0.00634813	0.379136
GOTERM_MF_FAT	GO:0032555~purine ribonucleotide binding	12	29.2683	0.000655694	ENSRNOG00000005659, ENSRNOG00000009339, ENSRNOG00000025407, ENSRNOG00000007906, ENSRNOG00000037664, ENSRNOG00000019100, ENSRNOG00000016715, ENSRNOG00000032778, ENSRNOG00000015810, ENSRNOG00000021713, ENSRNOG00000018815, ENSRNOG00000025604	25	993	6087	2.94236	0.0498742	0.00637471	0.691407
GOTERM_MF_FAT	GO:0017076~purine nucleotide binding	12	29.2683	0.00100761	ENSRNOG00000005659, ENSRNOG00000009339, ENSRNOG00000025407, ENSRNOG00000007906, ENSRNOG00000037664, ENSRNOG00000019100, ENSRNOG00000016715, ENSRNOG00000032778, ENSRNOG00000015810, ENSRNOG00000021713, ENSRNOG00000018815, ENSRNOG00000025604	25	1043	6087	2.8013	0.0756209	0.00712297	1.0607
GOTERM_BP_FAT	GO:0000910~cytokinesis	4	9.7561	0.000191667	ENSRNOG00000004921, ENSRNOG00000005659, ENSRNOG00000018815, ENSRNOG00000018187	33	23	6357	33.502	0.0784127	0.00739595	0.269449
GOTERM_BP_FAT	GO:0007018~microtubule-based movement	5	12.1951	0.00024045	ENSRNOG00000009339, ENSRNOG00000025407, ENSRNOG00000019100, ENSRNOG00000016715, ENSRNOG00000021713	33	62	6357	15.5352	0.0973713	0.00850066	0.337922
GOTERM_BP_FAT	GO:0051726~regulation of cell cycle	7	17.0732	0.000312021	ENSRNOG00000004921, ENSRNOG00000009339, ENSRNOG00000032574, ENSRNOG00000013970, ENSRNOG00000014786, ENSRNOG00000015131, ENSRNOG00000017259	33	190	6357	7.09713	0.124484	0.0101742	0.438301
INTERPRO	IPR006671:Cyclin, N-terminal	3	7.31707	0.0013074	ENSRNOG00000014786, ENSRNOG00000012678, ENSRNOG00000015423	22	16	6120	52.1591	0.0608652	0.0155765	1.24078
GOTERM_BP_FAT	GO:0000226~microtubule cytoskeleton organization	5	12.1951	0.000526362	ENSRNOG00000004921, ENSRNOG00000006731, ENSRNOG00000019100, ENSRNOG00000016715, ENSRNOG00000017259	33	76	6357	12.6734	0.200916	0.015893	0.738354
UP_SEQ_FEATURE	domain:Kinesin-motor	3	7.31707	0.000393587	ENSRNOG00000025407, ENSRNOG00000019100, ENSRNOG00000021713	15	10	4530	90.6	0.016398	0.016398	0.363673
INTERPRO	IPR013763:Cyclin-related	3	7.31707	0.00226442	ENSRNOG00000014786, ENSRNOG00000012678, ENSRNOG00000015423	22	21	6120	39.7403	0.103104	0.0179724	2.14028
GOTERM_BP_FAT	GO:0007059~chromosome segregation	4	9.7561	0.00073913	ENSRNOG00000004921, ENSRNOG00000006731, ENSRNOG00000022911, ENSRNOG00000012051	33	36	6357	21.404	0.270201	0.018358	1.03537
GOTERM_BP_FAT	GO:0007346~regulation of mitotic cell cycle	5	12.1951	0.000702559	ENSRNOG00000004921, ENSRNOG00000009339, ENSRNOG00000032574, ENSRNOG00000013970, ENSRNOG00000015131	33	82	6357	11.7461	0.258734	0.0185382	0.984381
GOTERM_BP_FAT	GO:0006323~DNA packaging	4	9.7561	0.000801604	ENSRNOG00000004921, ENSRNOG00000022911, ENSRNOG00000012051, ENSRNOG00000005115	33	37	6357	20.8256	0.289382	0.0187999	1.12243
GOTERM_BP_FAT	GO:0033205~cytokinesis during cell cycle	3	7.31707	0.000674568	ENSRNOG00000004921, ENSRNOG00000018815, ENSRNOG00000018187	33	8	6357	72.2386	0.249836	0.0189817	0.945335
INTERPRO	IPR006670:Cyclin	3	7.31707	0.002053	ENSRNOG00000014786, ENSRNOG00000012678, ENSRNOG00000015423	22	20	6120	41.7273	0.0939358	0.0195357	1.9422
GOTERM_BP_FAT	GO:0007010~cytoskeleton organization	7	17.0732	0.000924325	ENSRNOG00000004921, ENSRNOG00000006731, ENSRNOG00000019100, ENSRNOG00000016715, ENSRNOG00000018187, ENSRNOG00000017259, ENSRNOG00000003202	33	233	6357	5.78736	0.325609	0.0205205	1.29323
SMART	SM00385:CYCLIN	3	7.31707	0.00368728	ENSRNOG00000014786, ENSRNOG00000012678, ENSRNOG00000015423	16	20	3211	30.1031	0.0468883	0.0237256	2.41605
GOTERM_CC_FAT	GO:0000922~spindle pole	3	7.31707	0.0050602	ENSRNOG00000016715, ENSRNOG00000008165, ENSRNOG00000018815	30	21	5632	26.819	0.291756	0.0243394	5.08516
SP_PIR_KEYWORDS	microtubule	4	9.7561	0.0031908	ENSRNOG00000025407, ENSRNOG00000019100, ENSRNOG00000016715, ENSRNOG00000021713	22	78	5404	12.5967	0.144953	0.0308344	3.01774
PIR_SUPERFAMILY	PIRSF001771:cyclin, A/B/D/E types	2	4.87805	0.0106647	ENSRNOG00000014786, ENSRNOG00000015423	6	6	2803	155.722	0.0623061	0.031654	5.00196
SP_PIR_KEYWORDS	cyclin	3	7.31707	0.00408895	ENSRNOG00000014786, ENSRNOG00000012678, ENSRNOG00000015423	22	25	5404	29.4764	0.181899	0.0329079	3.85234
UP_SEQ_FEATURE	nucleotide phosphate-binding region:ATP	6	14.6341	0.00217819	ENSRNOG00000005659, ENSRNOG00000025407, ENSRNOG00000019100, ENSRNOG00000015810, ENSRNOG00000021713, ENSRNOG00000018815	15	326	4530	5.55828	0.0875152	0.0447593	1.99788
SP_PIR_KEYWORDS	chromosomal protein	3	7.31707	0.00665066	ENSRNOG00000005659, ENSRNOG00000019100, ENSRNOG00000022261	22	32	5404	23.0284	0.278895	0.045636	6.19756
GOTERM_CC_FAT	GO:0005813~centrosome	4	9.7561	0.0120192	ENSRNOG00000014786, ENSRNOG00000018815, ENSRNOG00000016377, ENSRNOG00000017259	30	94	5632	7.98865	0.560562	0.0533419	11.6973
GOTERM_CC_FAT	GO:0005815~microtubule organizing center	4	9.7561	0.0161855	ENSRNOG00000014786, ENSRNOG00000018815, ENSRNOG00000016377, ENSRNOG00000017259	30	105	5632	7.15175	0.670315	0.067001	15.454
GOTERM_BP_FAT	GO:0010564~regulation of cell cycle process	4	9.7561	0.00392013	ENSRNOG00000004921, ENSRNOG00000009339, ENSRNOG00000013970, ENSRNOG00000015131	33	64	6357	12.0398	0.812365	0.0802588	5.3787
SP_PIR_KEYWORDS	motor protein	3	7.31707	0.0169694	ENSRNOG00000025407, ENSRNOG00000016715, ENSRNOG00000021713	22	52	5404	14.1713	0.5677	0.0804432	15.1341
SP_PIR_KEYWORDS	atp-binding	7	17.0732	0.0165471	ENSRNOG00000005659, ENSRNOG00000025407, ENSRNOG00000019100, ENSRNOG00000016715, ENSRNOG00000015810, ENSRNOG00000021713, ENSRNOG00000018815	22	558	5404	3.08146	0.558505	0.0868391	14.7839
SP_PIR_KEYWORDS	coiled coil	6	14.6341	0.0160504	ENSRNOG00000025407, ENSRNOG00000006731, ENSRNOG00000019100, ENSRNOG00000022261, ENSRNOG00000021713, ENSRNOG00000016377	22	398	5404	3.70306	0.547446	0.0943534	14.3704
SP_PIR_KEYWORDS	cytoskeleton	4	9.7561	0.0302087	ENSRNOG00000005659, ENSRNOG00000025407, ENSRNOG00000019100, ENSRNOG00000016377	22	178	5404	5.51992	0.777549	0.127716	25.4802
SP_PIR_KEYWORDS	centromere	2	4.87805	0.0344605	ENSRNOG00000005659, ENSRNOG00000019100	22	9	5404	54.5859	0.820637	0.133415	28.5543
SP_PIR_KEYWORDS	nucleotide-binding	7	17.0732	0.0491499	ENSRNOG00000005659, ENSRNOG00000025407, ENSRNOG00000019100, ENSRNOG00000016715, ENSRNOG00000015810, ENSRNOG00000021713, ENSRNOG00000018815	22	714	5404	2.4082	0.915376	0.173012	38.3207
GOTERM_CC_FAT	GO:0031981~nuclear lumen	8	19.5122	0.0491521	ENSRNOG00000004921, ENSRNOG00000013970, ENSRNOG00000014786, ENSRNOG00000015131, ENSRNOG00000022911, ENSRNOG00000018815, ENSRNOG00000013714, ENSRNOG00000015423	30	670	5632	2.24159	0.967525	0.182582	40.4595
GOTERM_CC_FAT	GO:0005876~spindle microtubule	2	4.87805	0.0746039	ENSRNOG00000004921, ENSRNOG00000016715	30	15	5632	25.0311	0.994868	0.253906	54.961
SP_PIR_KEYWORDS	nucleus	8	19.5122	0.0805571	ENSRNOG00000005659, ENSRNOG00000006731, ENSRNOG00000014786, ENSRNOG00000019100, ENSRNOG00000005936, ENSRNOG00000022261, ENSRNOG00000018815, ENSRNOG00000008184	22	1010	5404	1.94563	0.98368	0.25469	55.3032
GOTERM_BP_FAT	GO:0051439~regulation of ubiquitin-protein ligase activity during mitotic cell cycle	3	7.31707	0.0161995	ENSRNOG00000007906, ENSRNOG00000015131, ENSRNOG00000018815	33	39	6357	14.8182	0.999049	0.282016	20.5377
GOTERM_BP_FAT	GO:0051327~M phase of meiotic cell cycle	3	7.31707	0.0186476	ENSRNOG00000019100, ENSRNOG00000015810, ENSRNOG00000018815	33	42	6357	13.7597	0.999671	0.305453	23.2763
GOTERM_BP_FAT	GO:0007126~meiosis	3	7.31707	0.0186476	ENSRNOG00000019100, ENSRNOG00000015810, ENSRNOG00000018815	33	42	6357	13.7597	0.999671	0.305453	23.2763
GOTERM_BP_FAT	GO:0051438~regulation of ubiquitin-protein ligase activity	3	7.31707	0.0194964	ENSRNOG00000007906, ENSRNOG00000015131, ENSRNOG00000018815	33	43	6357	13.4397	0.999772	0.305577	24.2051
GOTERM_BP_FAT	GO:0051321~meiotic cell cycle	3	7.31707	0.0203613	ENSRNOG00000019100, ENSRNOG00000015810, ENSRNOG00000018815	33	44	6357	13.1343	0.999844	0.305903	25.1407
GOTERM_BP_FAT	GO:0051340~regulation of ligase activity	3	7.31707	0.0212421	ENSRNOG00000007906, ENSRNOG00000015131, ENSRNOG00000018815	33	45	6357	12.8424	0.999893	0.306403	26.0825
GOTERM_MF_FAT	GO:0004672~protein kinase activity	5	12.1951	0.0651778	ENSRNOG00000005659, ENSRNOG00000007906, ENSRNOG00000037664, ENSRNOG00000032778, ENSRNOG00000018815	25	393	6087	3.09771	0.99479	0.354734	50.9795
GOTERM_MF_FAT	GO:0004674~protein serine/threonine kinase activity	4	9.7561	0.0834588	ENSRNOG00000005659, ENSRNOG00000007906, ENSRNOG00000032778, ENSRNOG00000018815	25	264	6087	3.68909	0.998884	0.407195	60.2212
GOTERM_BP_FAT	GO:0007076~mitotic chromosome condensation	2	4.87805	0.0347252	ENSRNOG00000004921, ENSRNOG00000012051	33	7	6357	55.039	1	0.427433	39.1936
GOTERM_BP_FAT	GO:0031396~regulation of protein ubiquitination	3	7.31707	0.0340635	ENSRNOG00000007906, ENSRNOG00000015131, ENSRNOG00000018815	33	58	6357	9.96395	1	0.433254	38.6042
GOTERM_BP_FAT	GO:0007143~female meiosis	2	4.87805	0.0444302	ENSRNOG00000015810, ENSRNOG00000018815	33	9	6357	42.8081	1	0.499151	47.2555
GOTERM_BP_FAT	GO:0008283~cell proliferation	4	9.7561	0.0649109	ENSRNOG00000032574, ENSRNOG00000018187, ENSRNOG00000017259, ENSRNOG00000008091	33	185	6357	4.16511	1	0.626887	61.1196
GOTERM_BP_FAT	GO:0030261~chromosome condensation	2	4.87805	0.068281	ENSRNOG00000004921, ENSRNOG00000012051	33	14	6357	27.5195	1	0.633692	63.0461
GOTERM_BP_FAT	GO:0006260~DNA replication	3	7.31707	0.0762165	ENSRNOG00000014786, ENSRNOG00000020531, ENSRNOG00000008091	33	91	6357	6.35065	1	0.663591	67.2379
GOTERM_BP_FAT	GO:0000070~mitotic sister chromatid segregation	2	4.87805	0.0823135	ENSRNOG00000004921, ENSRNOG00000012051	33	17	6357	22.6631	1	0.68131	70.1536
GOTERM_BP_FAT	GO:0000819~sister chromatid segregation	2	4.87805	0.0823135	ENSRNOG00000004921, ENSRNOG00000012051	33	17	6357	22.6631	1	0.68131	70.1536
GOTERM_BP_FAT	GO:0007051~spindle organization	2	4.87805	0.0869454	ENSRNOG00000006731, ENSRNOG00000017259	33	18	6357	21.404	1	0.690936	72.2055
GOTERM_BP_FAT	GO:0045840~positive regulation of mitosis	2	4.87805	0.0869454	ENSRNOG00000004921, ENSRNOG00000009339	33	18	6357	21.404	1	0.690936	72.2055
GOTERM_BP_FAT	GO:0051785~positive regulation of nuclear division	2	4.87805	0.0869454	ENSRNOG00000004921, ENSRNOG00000009339	33	18	6357	21.404	1	0.690936	72.2055
GOTERM_BP_FAT	GO:0051276~chromosome organization	4	9.7561	0.0933748	ENSRNOG00000004921, ENSRNOG00000022911, ENSRNOG00000012051, ENSRNOG00000005115	33	216	6357	3.56734	1	0.707184	74.8371
GOTERM_BP_FAT	GO:0006334~nucleosome assembly	2	4.87805	0.0961413	ENSRNOG00000022911, ENSRNOG00000005115	33	20	6357	19.2636	1	0.707799	75.8966
